# Supplementary material for: Inverse hydride shuttle catalysis enables the stereoselective one-step synthesis of complex frameworks
Source: Nat Chem. 2022 Oct 20;14(11):1306–10. doi: 10.1038/s41557-022-00991-4 (PMC9630112; doi:10.1038/s41557-022-00991-4)
Supplement: Supplementary file 2 — Crystallographic data for compound 5a; CCDC reference 1973786. [file 41557_2022_991_MOESM2_ESM.cif]

data_dakl284_pbca
_publ_requested_journal          'Nature chemistry'
_publ_contact_author_name        'Nuno Maulide'
_publ_contact_author_address     
;Institute of Organic Chemistry 
Faculty of Chemistry
University of Vienna
Waehringerstrasse 38
1090 Vienna
Austria
;
_publ_contact_author_email       nuno.maulide@univie.ac.at
_publ_contact_author_phone       +43-1-4277-52155
_publ_contact_author_fax         +43-1-4277-852155
loop_
_publ_author_name
_publ_author_address
'Klose, Immo'
;Institute of Organic Chemistry 
Faculty of Chemistry
University of Vienna
Waehringerstrasse 38
1090 Vienna
Austria
;
'Di Mauro, Giovanni'
;Institute of Organic Chemistry 
Faculty of Chemistry
University of Vienna
Waehringerstrasse 38
1090 Vienna
Austria
;
'Kaldre, Dainis'
;Institute of Organic Chemistry 
Faculty of Chemistry
University of Vienna
Waehringerstrasse 38
1090 Vienna
Austria
;
'Maulide, Nuno'
;Institute of Organic Chemistry 
Faculty of Chemistry
University of Vienna
Waehringerstrasse 38
1090 Vienna
Austria
;
_audit_creation_date             2021-04-21
_audit_creation_method           
;
Olex2 1.3
(compiled 2020.11.12 svn.r5f609507 for OlexSys, GUI svn.r6272)
;
_audit_contact_author_address    ?
_audit_contact_author_email      ?
_audit_contact_author_phone      ?
_publ_contact_author_id_orcid    ?
_publ_section_references         
;
Dolomanov, O.V., Bourhis, L.J., Gildea, R.J, Howard, J.A.K. & Puschmann, H.
 (2009), J. Appl. Cryst. 42, 339-341.

Sheldrick, G.M. (2008). Acta Cryst. A64, 112-122.

Sheldrick, G.M. (2015). Acta Cryst. C71, 3-8.

C. B. Huebschle, G. M. Sheldrick and B. Dittrich
ShelXle: a Qt graphical user interface for SHELXL
J. Appl. Cryst., 44, (2011) 1281-1284.

A.L.Spek, Acta Cryst. 2009, D65, 148-155.
;
_chemical_name_systematic        
'6,6-dimethyl-8-nitro-7-phenyloctahydroindolizine '
_chemical_name_common            ?
_chemical_formula_moiety         'C16 H22 N2 O2'
_chemical_formula_sum            'C16 H22 N2 O2'
_chemical_formula_weight         274.35
_chemical_melting_point          ?
_exptl_crystal_description       needle
_exptl_crystal_colour            'clear colourless'
_diffrn_ambient_temperature      130.0
loop_
_atom_type_symbol
_atom_type_description
_atom_type_scat_dispersion_real
_atom_type_scat_dispersion_imag
_atom_type_scat_source
C C 0.0033 0.0016 'International Tables Vol C Tables 4.2.6.8 and 6.1.1.4'
H H 0.0000 0.0000 'International Tables Vol C Tables 4.2.6.8 and 6.1.1.4'
N N 0.0061 0.0033 'International Tables Vol C Tables 4.2.6.8 and 6.1.1.4'
O O 0.0106 0.0060 'International Tables Vol C Tables 4.2.6.8 and 6.1.1.4'

_shelx_space_group_comment       
;
The symmetry employed for this shelxl refinement is uniquely defined
by the following loop, which should always be used as a source of
symmetry information in preference to the above space-group names.
They are only intended as comments.
;
_space_group_crystal_system      orthorhombic
_space_group_IT_number           61
_space_group_name_H-M_alt        'P b c a'
_space_group_name_Hall           '-P 2ac 2ab'
_chemical_absolute_configuration ?
loop_
_space_group_symop_operation_xyz
'x, y, z'
'-x+1/2, -y, z+1/2'
'x+1/2, -y+1/2, -z'
'-x, y+1/2, -z+1/2'
'-x, -y, -z'
'x-1/2, y, -z-1/2'
'-x-1/2, y-1/2, z'
'x, -y-1/2, z-1/2'

_cell_length_a                   16.1806(16)
_cell_length_b                   10.8069(11)
_cell_length_c                   16.7368(14)
_cell_angle_alpha                90
_cell_angle_beta                 90
_cell_angle_gamma                90
_cell_volume                     2926.6(5)
_cell_formula_units_Z            8
_cell_measurement_reflns_used    1837
_cell_measurement_temperature    130.0
_cell_measurement_theta_max      28.893
_cell_measurement_theta_min      2.434
_shelx_estimated_absorpt_T_max   0.998
_shelx_estimated_absorpt_T_min   0.982
_exptl_absorpt_coefficient_mu    0.083
_exptl_absorpt_correction_T_max  0.7460
_exptl_absorpt_correction_T_min  0.4297
_exptl_absorpt_correction_type   multi-scan
_exptl_absorpt_process_details   
;
SADABS-2012/1 (Bruker,2012) was used for absorption correction. 
wR2(int) was 0.1081 before and 0.0613 after correction. 
The Ratio of minimum to maximum transmission is 0.5760. 
The \l/2 correction factor is 0.0015.
;
_exptl_crystal_colour_lustre     clear
_exptl_crystal_colour_primary    colourless
_exptl_crystal_density_diffrn    1.245
_exptl_crystal_density_meas      ?
_exptl_crystal_density_method    ?
_exptl_crystal_F_000             1184
_exptl_crystal_size_max          0.225
_exptl_crystal_size_mid          0.05
_exptl_crystal_size_min          0.03
_exptl_special_details           
;
 ?
;
_exptl_transmission_factor_max   ?
_exptl_transmission_factor_min   ?
_diffrn_reflns_av_R_equivalents  0.0829
_diffrn_reflns_av_unetI/netI     0.0995
_diffrn_reflns_Laue_measured_fraction_full 0.999
_diffrn_reflns_Laue_measured_fraction_max 0.979
_diffrn_reflns_limit_h_max       22
_diffrn_reflns_limit_h_min       -20
_diffrn_reflns_limit_k_max       15
_diffrn_reflns_limit_k_min       -13
_diffrn_reflns_limit_l_max       18
_diffrn_reflns_limit_l_min       -23
_diffrn_reflns_number            15352
_diffrn_reflns_point_group_measured_fraction_full 0.999
_diffrn_reflns_point_group_measured_fraction_max 0.979
_diffrn_reflns_theta_full        25.242
_diffrn_reflns_theta_max         30.037
_diffrn_reflns_theta_min         2.434
_diffrn_detector_area_resol_mean ?
_diffrn_measured_fraction_theta_full 0.999
_diffrn_measured_fraction_theta_max 0.979
_diffrn_measurement_device_type  'Bruker X8 APEXII'
_diffrn_measurement_method       '\f and \w scans'
_diffrn_radiation_probe          x-ray
_diffrn_radiation_type           MoK\a
_diffrn_radiation_wavelength     0.71073
_diffrn_source                   'Sealed xray tube'
_diffrn_source_type              'Incoatec IuS'
_diffrn_source_current           5.0
_diffrn_source_power             0.1
_diffrn_source_voltage           20.0
_diffrn_standards_number         0
_reflns_Friedel_coverage         0.000
_reflns_Friedel_fraction_full    .
_reflns_Friedel_fraction_max     .
_reflns_number_gt                2391
_reflns_number_total             4193
_reflns_special_details          
;
 Reflections were merged by SHELXL according to the crystal
 class for the calculation of statistics and refinement.
 
 _reflns_Friedel_fraction is defined as the number of unique
 Friedel pairs measured divided by the number that would be
 possible theoretically, ignoring centric projections and
 systematic absences.
;
_reflns_threshold_expression     'I > 2\s(I)'
_computing_cell_refinement       'SAINT V8.32B (2016)'
_computing_data_collection       'APEX2'
_computing_data_reduction        'SAINT V8.32B (2016)'
_computing_molecular_graphics    'Olex2 1.3 (Dolomanov et al., 2009)'
_computing_publication_material  'Olex2 1.3 (Dolomanov et al., 2009)'
_computing_structure_refinement  'XL  (Sheldrick, 2008)'
_computing_structure_solution    'olex2.solve 1.3 (Bourhis et al., 2015)'
_refine_diff_density_max         0.287
_refine_diff_density_min         -0.230
_refine_diff_density_rms         0.056
_refine_ls_extinction_coef       .
_refine_ls_extinction_method     none
_refine_ls_goodness_of_fit_ref   1.026
_refine_ls_hydrogen_treatment    constr
_refine_ls_matrix_type           full
_refine_ls_number_parameters     183
_refine_ls_number_reflns         4193
_refine_ls_number_restraints     0
_refine_ls_R_factor_all          0.1195
_refine_ls_R_factor_gt           0.0594
_refine_ls_restrained_S_all      1.026
_refine_ls_shift/su_max          0.000
_refine_ls_shift/su_mean         0.000
_refine_ls_structure_factor_coef Fsqd
_refine_ls_weighting_details     
'w=1/[\s^2^(Fo^2^)+(0.0425P)^2^+0.6152P] where P=(Fo^2^+2Fc^2^)/3'
_refine_ls_weighting_scheme      calc
_refine_ls_wR_factor_gt          0.1332
_refine_ls_wR_factor_ref         0.1582
_refine_special_details          
;
_olex2_refinement_description
1. Fixed Uiso
 At 1.2 times of:
  All C(H) groups, All C(H,H) groups
 At 1.5 times of:
  All C(H,H,H) groups
2.a Ternary CH refined with riding coordinates:
 C1(H1), C2(H2), C3(H3)
2.b Secondary CH2 refined with riding coordinates:
 C4(H4A,H4B), C5(H5A,H5B), C6(H6A,H6B), C7(H7A,H7B)
2.c Aromatic/amide H refined with riding coordinates:
 C10(H10), C11(H11), C12(H12), C13(H13), C14(H14)
2.d Idealised Me refined as rotating group:
 C15(H15A,H15B,H15C), C16(H16A,H16B,H16C)
;
_atom_sites_solution_hydrogens   geom
_atom_sites_solution_primary     iterative
_atom_sites_solution_secondary   ?
loop_
_atom_site_label
_atom_site_type_symbol
_atom_site_fract_x
_atom_site_fract_y
_atom_site_fract_z
_atom_site_U_iso_or_equiv
_atom_site_adp_type
_atom_site_occupancy
_atom_site_site_symmetry_order
_atom_site_calc_flag
_atom_site_refinement_flags_posn
_atom_site_refinement_flags_adp
_atom_site_refinement_flags_occupancy
_atom_site_disorder_assembly
_atom_site_disorder_group
O1 O 0.06997(8) 0.89147(15) 0.46169(8) 0.0353(4) Uani 1 1 d . . . . .
O2 O 0.06182(8) 0.69432(14) 0.44367(8) 0.0326(4) Uani 1 1 d . . . . .
N1 N -0.19666(9) 0.79659(17) 0.46383(9) 0.0277(4) Uani 1 1 d . . . . .
N2 N 0.03283(8) 0.79290(16) 0.46657(9) 0.0231(4) Uani 1 1 d . . . . .
C1 C -0.06707(9) 0.68511(18) 0.55547(10) 0.0216(4) Uani 1 1 d . . . . .
H1 H -0.057152 0.608999 0.522860 0.026 Uiso 1 1 calc R U . . .
C2 C -0.05363(10) 0.79472(19) 0.50014(10) 0.0225(4) Uani 1 1 d . . . . .
H2 H -0.061577 0.872893 0.531168 0.027 Uiso 1 1 calc R U . . .
C3 C -0.11375(10) 0.79368(19) 0.43012(11) 0.0236(4) Uani 1 1 d . . . . .
H3 H -0.106372 0.715361 0.399100 0.028 Uiso 1 1 calc R U . . .
C4 C -0.11249(12) 0.9035(2) 0.37272(12) 0.0339(5) Uani 1 1 d . . . . .
H4A H -0.077602 0.885725 0.325495 0.041 Uiso 1 1 calc R U . . .
H4B H -0.091591 0.978899 0.399510 0.041 Uiso 1 1 calc R U . . .
C5 C -0.20405(12) 0.9185(2) 0.34867(12) 0.0401(6) Uani 1 1 d . . . . .
H5A H -0.224238 1.002325 0.362279 0.048 Uiso 1 1 calc R U . . .
H5B H -0.211202 0.904994 0.290574 0.048 Uiso 1 1 calc R U . . .
C6 C -0.25045(12) 0.8209(2) 0.39600(12) 0.0372(6) Uani 1 1 d . . . . .
H6A H -0.304862 0.852385 0.413851 0.045 Uiso 1 1 calc R U . . .
H6B H -0.258920 0.745130 0.363772 0.045 Uiso 1 1 calc R U . . .
C7 C -0.21471(11) 0.6872(2) 0.50945(12) 0.0312(5) Uani 1 1 d . . . . .
H7A H -0.205725 0.613065 0.475760 0.037 Uiso 1 1 calc R U . . .
H7B H -0.273463 0.688279 0.525937 0.037 Uiso 1 1 calc R U . . .
C8 C -0.15955(10) 0.67942(19) 0.58387(11) 0.0245(4) Uani 1 1 d . . . . .
C9 C -0.00625(10) 0.68036(18) 0.62513(10) 0.0216(4) Uani 1 1 d . . . . .
C10 C 0.01583(11) 0.7845(2) 0.66912(11) 0.0268(4) Uani 1 1 d . . . . .
H10 H -0.004608 0.863524 0.653971 0.032 Uiso 1 1 calc R U . . .
C11 C 0.06746(11) 0.7738(2) 0.73490(12) 0.0324(5) Uani 1 1 d . . . . .
H11 H 0.081771 0.845479 0.764751 0.039 Uiso 1 1 calc R U . . .
C12 C 0.09815(11) 0.6600(2) 0.75727(11) 0.0338(6) Uani 1 1 d . . . . .
H12 H 0.132805 0.652972 0.802867 0.041 Uiso 1 1 calc R U . . .
C13 C 0.07838(11) 0.5567(2) 0.71331(11) 0.0301(5) Uani 1 1 d . . . . .
H13 H 0.100141 0.478304 0.727933 0.036 Uiso 1 1 calc R U . . .
C14 C 0.02650(10) 0.56717(19) 0.64738(10) 0.0250(4) Uani 1 1 d . . . . .
H14 H 0.013328 0.495436 0.617135 0.030 Uiso 1 1 calc R U . . .
C15 C -0.18105(11) 0.7842(2) 0.64172(12) 0.0316(5) Uani 1 1 d . . . . .
H15A H -0.148617 0.774946 0.690810 0.047 Uiso 1 1 calc R U . . .
H15B H -0.240086 0.780782 0.654634 0.047 Uiso 1 1 calc R U . . .
H15C H -0.168231 0.863962 0.616787 0.047 Uiso 1 1 calc R U . . .
C16 C -0.17605(11) 0.5553(2) 0.62323(12) 0.0301(5) Uani 1 1 d . . . . .
H16A H -0.163846 0.488599 0.585317 0.045 Uiso 1 1 calc R U . . .
H16B H -0.234200 0.550587 0.639304 0.045 Uiso 1 1 calc R U . . .
H16C H -0.140733 0.546441 0.670456 0.045 Uiso 1 1 calc R U . . .

loop_
_atom_site_aniso_label
_atom_site_aniso_U_11
_atom_site_aniso_U_22
_atom_site_aniso_U_33
_atom_site_aniso_U_23
_atom_site_aniso_U_13
_atom_site_aniso_U_12
O1 0.0284(7) 0.0309(10) 0.0467(9) -0.0026(7) 0.0064(6) -0.0074(6)
O2 0.0270(7) 0.0300(10) 0.0410(8) -0.0074(7) 0.0086(6) 0.0024(6)
N1 0.0164(7) 0.0382(12) 0.0285(9) 0.0065(8) -0.0027(6) 0.0010(6)
N2 0.0178(7) 0.0294(11) 0.0222(8) -0.0011(7) 0.0001(6) 0.0017(6)
C1 0.0172(7) 0.0215(11) 0.0260(10) -0.0015(8) 0.0007(7) 0.0003(7)
C2 0.0149(7) 0.0300(12) 0.0227(9) 0.0000(8) 0.0034(6) 0.0016(7)
C3 0.0198(8) 0.0279(12) 0.0231(9) -0.0014(8) -0.0022(7) 0.0003(7)
C4 0.0307(10) 0.0405(15) 0.0307(11) 0.0081(10) -0.0030(8) 0.0011(9)
C5 0.0319(10) 0.0576(18) 0.0308(11) 0.0093(11) 0.0009(8) 0.0120(10)
C6 0.0238(9) 0.0493(16) 0.0385(12) 0.0060(11) -0.0096(8) 0.0046(9)
C7 0.0185(8) 0.0379(14) 0.0371(11) 0.0035(10) -0.0035(7) -0.0050(8)
C8 0.0169(7) 0.0283(12) 0.0283(10) 0.0035(9) 0.0007(7) -0.0009(7)
C9 0.0152(7) 0.0273(12) 0.0222(9) 0.0009(8) 0.0022(6) -0.0010(7)
C10 0.0231(8) 0.0259(12) 0.0314(10) -0.0024(9) 0.0022(7) -0.0009(7)
C11 0.0270(9) 0.0422(16) 0.0278(10) -0.0083(10) -0.0001(8) -0.0075(9)
C12 0.0196(8) 0.0592(18) 0.0225(10) 0.0043(10) -0.0014(7) -0.0048(9)
C13 0.0230(9) 0.0353(14) 0.0319(11) 0.0107(10) 0.0013(8) 0.0038(8)
C14 0.0209(8) 0.0263(12) 0.0277(10) -0.0017(8) 0.0030(7) -0.0015(7)
C15 0.0212(8) 0.0324(14) 0.0413(12) 0.0004(10) 0.0072(8) 0.0023(8)
C16 0.0206(9) 0.0332(14) 0.0365(11) 0.0015(10) 0.0053(8) -0.0028(8)

_geom_special_details            
;
 All esds (except the esd in the dihedral angle between two l.s. planes)
 are estimated using the full covariance matrix.  The cell esds are taken
 into account individually in the estimation of esds in distances, angles
 and torsion angles; correlations between esds in cell parameters are only
 used when they are defined by crystal symmetry.  An approximate (isotropic)
 treatment of cell esds is used for estimating esds involving l.s. planes.
;
loop_
_geom_bond_atom_site_label_1
_geom_bond_atom_site_label_2
_geom_bond_distance
_geom_bond_site_symmetry_2
_geom_bond_publ_flag
O1 N2 1.226(2) . ?
O2 N2 1.226(2) . ?
N1 C3 1.456(2) . ?
N1 C6 1.454(2) . ?
N1 C7 1.438(3) . ?
N2 C2 1.508(2) . ?
C1 H1 1.0000 . ?
C1 C2 1.519(3) . ?
C1 C8 1.571(2) . ?
C1 C9 1.527(2) . ?
C2 H2 1.0000 . ?
C2 C3 1.523(2) . ?
C3 H3 1.0000 . ?
C3 C4 1.527(3) . ?
C4 H4A 0.9900 . ?
C4 H4B 0.9900 . ?
C4 C5 1.544(3) . ?
C5 H5A 0.9900 . ?
C5 H5B 0.9900 . ?
C5 C6 1.517(3) . ?
C6 H6A 0.9900 . ?
C6 H6B 0.9900 . ?
C7 H7A 0.9900 . ?
C7 H7B 0.9900 . ?
C7 C8 1.535(2) . ?
C8 C15 1.530(3) . ?
C8 C16 1.518(3) . ?
C9 C10 1.392(3) . ?
C9 C14 1.384(3) . ?
C10 H10 0.9500 . ?
C10 C11 1.387(3) . ?
C11 H11 0.9500 . ?
C11 C12 1.378(3) . ?
C12 H12 0.9500 . ?
C12 C13 1.375(3) . ?
C13 H13 0.9500 . ?
C13 C14 1.391(3) . ?
C14 H14 0.9500 . ?
C15 H15A 0.9800 . ?
C15 H15B 0.9800 . ?
C15 H15C 0.9800 . ?
C16 H16A 0.9800 . ?
C16 H16B 0.9800 . ?
C16 H16C 0.9800 . ?

loop_
_geom_angle_atom_site_label_1
_geom_angle_atom_site_label_2
_geom_angle_atom_site_label_3
_geom_angle
_geom_angle_site_symmetry_1
_geom_angle_site_symmetry_3
_geom_angle_publ_flag
C6 N1 C3 104.65(14) . . ?
C7 N1 C3 112.04(15) . . ?
C7 N1 C6 116.21(16) . . ?
O1 N2 C2 117.93(16) . . ?
O2 N2 O1 123.16(15) . . ?
O2 N2 C2 118.88(16) . . ?
C2 C1 H1 106.6 . . ?
C2 C1 C8 110.56(14) . . ?
C2 C1 C9 113.55(15) . . ?
C8 C1 H1 106.6 . . ?
C9 C1 H1 106.6 . . ?
C9 C1 C8 112.43(14) . . ?
N2 C2 C1 110.47(15) . . ?
N2 C2 H2 108.9 . . ?
N2 C2 C3 107.80(13) . . ?
C1 C2 H2 108.9 . . ?
C1 C2 C3 111.83(15) . . ?
C3 C2 H2 108.9 . . ?
N1 C3 C2 106.87(14) . . ?
N1 C3 H3 109.2 . . ?
N1 C3 C4 103.85(15) . . ?
C2 C3 H3 109.2 . . ?
C2 C3 C4 118.03(16) . . ?
C4 C3 H3 109.2 . . ?
C3 C4 H4A 111.1 . . ?
C3 C4 H4B 111.1 . . ?
C3 C4 C5 103.46(16) . . ?
H4A C4 H4B 109.0 . . ?
C5 C4 H4A 111.1 . . ?
C5 C4 H4B 111.1 . . ?
C4 C5 H5A 110.7 . . ?
C4 C5 H5B 110.7 . . ?
H5A C5 H5B 108.8 . . ?
C6 C5 C4 105.42(17) . . ?
C6 C5 H5A 110.7 . . ?
C6 C5 H5B 110.7 . . ?
N1 C6 C5 103.70(16) . . ?
N1 C6 H6A 111.0 . . ?
N1 C6 H6B 111.0 . . ?
C5 C6 H6A 111.0 . . ?
C5 C6 H6B 111.0 . . ?
H6A C6 H6B 109.0 . . ?
N1 C7 H7A 109.4 . . ?
N1 C7 H7B 109.4 . . ?
N1 C7 C8 110.96(16) . . ?
H7A C7 H7B 108.0 . . ?
C8 C7 H7A 109.4 . . ?
C8 C7 H7B 109.4 . . ?
C7 C8 C1 107.83(14) . . ?
C15 C8 C1 112.28(15) . . ?
C15 C8 C7 109.95(16) . . ?
C16 C8 C1 109.46(15) . . ?
C16 C8 C7 107.34(16) . . ?
C16 C8 C15 109.85(16) . . ?
C10 C9 C1 122.84(18) . . ?
C14 C9 C1 118.81(17) . . ?
C14 C9 C10 118.31(17) . . ?
C9 C10 H10 119.8 . . ?
C11 C10 C9 120.5(2) . . ?
C11 C10 H10 119.8 . . ?
C10 C11 H11 119.8 . . ?
C12 C11 C10 120.5(2) . . ?
C12 C11 H11 119.8 . . ?
C11 C12 H12 120.2 . . ?
C13 C12 C11 119.69(18) . . ?
C13 C12 H12 120.2 . . ?
C12 C13 H13 120.0 . . ?
C12 C13 C14 120.0(2) . . ?
C14 C13 H13 120.0 . . ?
C9 C14 C13 121.06(19) . . ?
C9 C14 H14 119.5 . . ?
C13 C14 H14 119.5 . . ?
C8 C15 H15A 109.5 . . ?
C8 C15 H15B 109.5 . . ?
C8 C15 H15C 109.5 . . ?
H15A C15 H15B 109.5 . . ?
H15A C15 H15C 109.5 . . ?
H15B C15 H15C 109.5 . . ?
C8 C16 H16A 109.5 . . ?
C8 C16 H16B 109.5 . . ?
C8 C16 H16C 109.5 . . ?
H16A C16 H16B 109.5 . . ?
H16A C16 H16C 109.5 . . ?
H16B C16 H16C 109.5 . . ?

loop_
_geom_torsion_atom_site_label_1
_geom_torsion_atom_site_label_2
_geom_torsion_atom_site_label_3
_geom_torsion_atom_site_label_4
_geom_torsion
_geom_torsion_site_symmetry_1
_geom_torsion_site_symmetry_2
_geom_torsion_site_symmetry_3
_geom_torsion_site_symmetry_4
_geom_torsion_publ_flag
O1 N2 C2 C1 -138.98(17) . . . . ?
O1 N2 C2 C3 98.56(19) . . . . ?
O2 N2 C2 C1 42.9(2) . . . . ?
O2 N2 C2 C3 -79.6(2) . . . . ?
N1 C3 C4 C5 -27.0(2) . . . . ?
N1 C7 C8 C1 -56.1(2) . . . . ?
N1 C7 C8 C15 66.6(2) . . . . ?
N1 C7 C8 C16 -173.94(16) . . . . ?
N2 C2 C3 N1 -179.50(16) . . . . ?
N2 C2 C3 C4 -63.1(2) . . . . ?
C1 C2 C3 N1 58.9(2) . . . . ?
C1 C2 C3 C4 175.28(16) . . . . ?
C1 C9 C10 C11 176.04(16) . . . . ?
C1 C9 C14 C13 -176.23(15) . . . . ?
C2 C1 C8 C7 51.0(2) . . . . ?
C2 C1 C8 C15 -70.3(2) . . . . ?
C2 C1 C8 C16 167.42(16) . . . . ?
C2 C1 C9 C10 43.2(2) . . . . ?
C2 C1 C9 C14 -138.95(17) . . . . ?
C2 C3 C4 C5 -145.01(17) . . . . ?
C3 N1 C6 C5 -41.6(2) . . . . ?
C3 N1 C7 C8 65.7(2) . . . . ?
C3 C4 C5 C6 2.2(2) . . . . ?
C4 C5 C6 N1 23.4(2) . . . . ?
C6 N1 C3 C2 168.75(17) . . . . ?
C6 N1 C3 C4 43.3(2) . . . . ?
C6 N1 C7 C8 -174.12(16) . . . . ?
C7 N1 C3 C2 -64.5(2) . . . . ?
C7 N1 C3 C4 170.01(16) . . . . ?
C7 N1 C6 C5 -165.70(17) . . . . ?
C8 C1 C2 N2 -174.45(14) . . . . ?
C8 C1 C2 C3 -54.4(2) . . . . ?
C8 C1 C9 C10 -83.3(2) . . . . ?
C8 C1 C9 C14 94.6(2) . . . . ?
C9 C1 C2 N2 58.1(2) . . . . ?
C9 C1 C2 C3 178.19(14) . . . . ?
C9 C1 C8 C7 179.01(17) . . . . ?
C9 C1 C8 C15 57.7(2) . . . . ?
C9 C1 C8 C16 -64.5(2) . . . . ?
C9 C10 C11 C12 0.5(3) . . . . ?
C10 C9 C14 C13 1.7(3) . . . . ?
C10 C11 C12 C13 1.0(3) . . . . ?
C11 C12 C13 C14 -1.1(3) . . . . ?
C12 C13 C14 C9 -0.3(3) . . . . ?
C14 C9 C10 C11 -1.8(3) . . . . ?

_shelx_res_file                  
;
TITL dakl284_Pbca in Pbca #61
    dakl284_pbca.res
    created by SHELXL-2018/3 at 11:33:22 on 21-Apr-2021
REM reset to Pbca #61
CELL 0.71073 16.1806 10.8069 16.7368 90 90 90
ZERR 8 0.0016 0.0011 0.0014 0 0 0
LATT 1
SYMM 0.5-X,-Y,0.5+Z
SYMM 0.5+X,0.5-Y,-Z
SYMM -X,0.5+Y,0.5-Z
SFAC C H N O
UNIT 128 176 16 16

L.S. 20 0 0
PLAN  2
SIZE 0.03 0.05 0.225
TEMP -143.15
CONF
BOND
MORE -1
BOND $H
fmap 2 50
acta
REM <olex2.extras>
REM <HklSrc "%.\\dakl284_Pbca.hkl">
REM </olex2.extras>

WGHT    0.042500    0.615200
FVAR       0.10495
O1    4    0.069974    0.891466    0.461695    11.00000    0.02838    0.03094 =
         0.04671   -0.00263    0.00641   -0.00742
O2    4    0.061819    0.694317    0.443668    11.00000    0.02700    0.02996 =
         0.04099   -0.00735    0.00861    0.00243
N1    3   -0.196662    0.796587    0.463827    11.00000    0.01636    0.03821 =
         0.02855    0.00654   -0.00274    0.00100
N2    3    0.032831    0.792904    0.466567    11.00000    0.01776    0.02943 =
         0.02223   -0.00114    0.00007    0.00171
C1    1   -0.067067    0.685106    0.555465    11.00000    0.01719    0.02151 =
         0.02598   -0.00154    0.00065    0.00031
AFIX  13
H1    2   -0.057152    0.608999    0.522860    11.00000   -1.20000
AFIX   0
C2    1   -0.053633    0.794717    0.500137    11.00000    0.01487    0.02999 =
         0.02266   -0.00002    0.00345    0.00162
AFIX  13
H2    2   -0.061577    0.872893    0.531168    11.00000   -1.20000
AFIX   0
C3    1   -0.113748    0.793675    0.430116    11.00000    0.01985    0.02790 =
         0.02309   -0.00138   -0.00225    0.00027
AFIX  13
H3    2   -0.106372    0.715361    0.399100    11.00000   -1.20000
AFIX   0
C4    1   -0.112493    0.903460    0.372717    11.00000    0.03072    0.04047 =
         0.03065    0.00813   -0.00303    0.00108
AFIX  23
H4A   2   -0.077602    0.885725    0.325495    11.00000   -1.20000
H4B   2   -0.091591    0.978899    0.399510    11.00000   -1.20000
AFIX   0
C5    1   -0.204051    0.918453    0.348674    11.00000    0.03187    0.05757 =
         0.03077    0.00926    0.00088    0.01200
AFIX  23
H5A   2   -0.224238    1.002325    0.362279    11.00000   -1.20000
H5B   2   -0.211202    0.904994    0.290574    11.00000   -1.20000
AFIX   0
C6    1   -0.250454    0.820894    0.396000    11.00000    0.02382    0.04931 =
         0.03847    0.00598   -0.00959    0.00464
AFIX  23
H6A   2   -0.304862    0.852385    0.413851    11.00000   -1.20000
H6B   2   -0.258920    0.745130    0.363772    11.00000   -1.20000
AFIX   0
C7    1   -0.214707    0.687151    0.509452    11.00000    0.01854    0.03795 =
         0.03710    0.00353   -0.00351   -0.00496
AFIX  23
H7A   2   -0.205725    0.613065    0.475760    11.00000   -1.20000
H7B   2   -0.273463    0.688279    0.525937    11.00000   -1.20000
AFIX   0
C8    1   -0.159555    0.679421    0.583870    11.00000    0.01687    0.02825 =
         0.02826    0.00347    0.00074   -0.00089
C9    1   -0.006248    0.680356    0.625132    11.00000    0.01520    0.02726 =
         0.02223    0.00090    0.00219   -0.00095
C10   1    0.015833    0.784527    0.669118    11.00000    0.02314    0.02589 =
         0.03138   -0.00244    0.00219   -0.00087
AFIX  43
H10   2   -0.004608    0.863524    0.653971    11.00000   -1.20000
AFIX   0
C11   1    0.067459    0.773847    0.734901    11.00000    0.02703    0.04219 =
         0.02785   -0.00830   -0.00012   -0.00752
AFIX  43
H11   2    0.081771    0.845479    0.764751    11.00000   -1.20000
AFIX   0
C12   1    0.098152    0.660015    0.757273    11.00000    0.01963    0.05921 =
         0.02255    0.00429   -0.00143   -0.00482
AFIX  43
H12   2    0.132805    0.652972    0.802867    11.00000   -1.20000
AFIX   0
C13   1    0.078383    0.556746    0.713305    11.00000    0.02296    0.03533 =
         0.03193    0.01073    0.00130    0.00381
AFIX  43
H13   2    0.100141    0.478304    0.727933    11.00000   -1.20000
AFIX   0
C14   1    0.026498    0.567166    0.647377    11.00000    0.02085    0.02635 =
         0.02768   -0.00169    0.00297   -0.00148
AFIX  43
H14   2    0.013328    0.495436    0.617135    11.00000   -1.20000
AFIX   0
C15   1   -0.181054    0.784193    0.641724    11.00000    0.02119    0.03240 =
         0.04133    0.00037    0.00722    0.00231
AFIX 137
H15A  2   -0.148617    0.774946    0.690810    11.00000   -1.50000
H15B  2   -0.240086    0.780782    0.654634    11.00000   -1.50000
H15C  2   -0.168231    0.863962    0.616787    11.00000   -1.50000
AFIX   0
C16   1   -0.176045    0.555255    0.623226    11.00000    0.02056    0.03321 =
         0.03647    0.00149    0.00532   -0.00282
AFIX 137
H16A  2   -0.163846    0.488599    0.585317    11.00000   -1.50000
H16B  2   -0.234200    0.550587    0.639304    11.00000   -1.50000
H16C  2   -0.140733    0.546441    0.670456    11.00000   -1.50000
AFIX   0
HKLF 4


REM  dakl284_Pbca in Pbca #61
REM wR2 = 0.158200, GooF = S = 1.02594, Restrained GooF = 1.02594 for all data
REM R1 = 0.059446 for 2391 Fo > 4sig(Fo) and 0.119515 for all 4193 data
REM 183 parameters refined using 0 restraints

END

WGHT      0.0425      0.6151

REM Highest difference peak  0.287,  deepest hole -0.230,  1-sigma level  0.056
Q1    1  -0.1624  0.7418  0.6041  11.00000  0.05    0.29
Q2    1   0.0394  0.7769  0.7025  11.00000  0.05    0.27
;
_shelx_res_checksum              46638
_shelx_hkl_file                  
;
   0   1   0   -1.50    0.05
   0  -1   0   -1.49    0.05
   0   2   0  992.06  107.07
   0  -2   0 1000.00  106.99
   0   3   0    0.14    0.19
   0  -3   0   -0.19    0.19
   0  -4   0    5.50    0.77
   0   4   0    5.04    0.78
   0   5   0    1.76    0.42
   0   8   0  159.12   17.31
   0   9   0    0.37    0.36
   0  10   0   56.13    6.33
   0  11   0    0.22    0.43
   0  12   0   12.84    1.79
   0  13   0   -0.32    0.43
   0  14   0   -0.05    0.46
   0  15   0   -0.01    0.52
   1   0   0   -0.35    0.01
  -1   0   0   -0.33    0.01
   1  -1   0   -0.10    0.07
  -1   1   0   -0.04    0.07
  -1  -1   0   -0.04    0.06
   1   1   0   -0.06    0.06
   1  -2   0    0.17    0.16
   1   2   0   -0.07    0.15
  -1   2   0    0.05    0.17
  -1  -2   0   -0.04    0.15
  -1  -3   0   -0.01    0.18
   1  -3   0    0.09    0.19
  -1   3   0   -0.09    0.18
   1   3   0   -0.02    0.19
  -1   4   0   -0.21    0.19
  -1  -4   0   -0.13    0.19
   1   4   0    0.11    0.21
   1  -4   0   -0.01    0.20
  -1   5   0    0.18    0.23
   1   5   0    0.23    0.23
   1   6   0   -0.22    0.21
  -1   6   0   -0.04    0.21
   1   7   0   -0.17    0.22
  -1   7   0   -0.12    0.26
   1   8   0   -0.32    0.26
  -1   8   0   -0.09    0.30
  -1   9   0    0.48    0.35
   1   9   0    0.34    0.36
   1  10   0   -0.14    0.33
  -1  10   0    0.32    0.39
  -1  11   0   -0.77    0.30
   1  11   0   -0.13    0.35
  -1  12   0   -0.13    0.41
   1  12   0    0.02    0.45
   1  13   0   -0.12    0.45
  -1  13   0   -0.09    0.48
   1  14   0    0.16    0.47
  -1  14   0   -0.17    0.47
  -1  15   0    0.24    0.51
   1  15   0   -0.17    0.52
  -2   0   0  228.91   19.39
   2   0   0  225.00   19.37
  -2   1   0  122.14   12.43
  -2  -1   0  124.38   12.41
   2  -1   0  111.76   12.42
   2   1   0  103.14   12.41
   2  -2   0   38.31    4.62
  -2   2   0   44.16    4.63
  -2  -2   0   44.92    4.62
   2  -3   0    8.32    1.13
  -2  -3   0   10.51    1.13
  -2   3   0    9.78    1.14
   2   3   0    9.21    1.12
  -2  -4   0    0.35    0.24
   2  -4   0    0.11    0.22
   2   4   0    0.03    0.20
  -2   4   0    0.49    0.25
  -2   5   0    3.80    0.64
   2   5   0    3.52    0.61
   2   6   0    1.01    0.34
  -2   6   0    1.37    0.40
  -2   7   0    7.51    1.03
   2   7   0    5.71    0.96
  -2   8   0    1.45    0.47
   2   8   0    0.59    0.38
   2   9   0   10.44    1.57
  -2   9   0   14.12    1.64
  -2  10   0    5.47    0.93
   2  10   0    3.56    0.80
   2  11   0    1.92    0.63
  -2  11   0    2.40    0.67
  -2  12   0    2.49    0.74
   2  12   0    3.03    0.77
  -2  13   0   -0.06    0.50
   2  13   0   -0.03    0.46
  -2  14   0    0.33    0.51
   2  14   0    0.98    0.57
   2  15   0   -0.19    0.47
  -2  15   0    0.67    0.58
  -3   0   0   -0.12    0.05
   3   0   0   -0.17    0.06
   3  -1   0    0.08    0.07
   3   1   0   -0.05    0.10
   3  -1   0    0.00    0.13
  -3   1   0    0.05    0.06
  -3  -1   0   -0.01    0.07
  -3  -1   0   -0.10    0.09
  -3   2   0   -0.19    0.17
   3   2   0   -0.07    0.12
   3  -2   0   -0.12    0.15
  -3  -2   0    0.07    0.14
  -3   3   0    0.07    0.20
   3  -3   0    0.22    0.20
   3   3   0    0.22    0.17
  -3  -3   0    0.08    0.16
   3   4   0   -0.04    0.19
   3  -4   0    0.05    0.06
  -3   4   0   -0.13    0.22
  -3   5   0    0.06    0.24
   3   5   0    0.02    0.21
   3  -5   0   -0.01    0.08
   3  -6   0    0.05    0.10
   3   6   0   -0.08    0.19
  -3   6   0   -0.08    0.25
  -3   7   0    0.05    0.27
   3   7   0    0.06    0.26
   3  -7   0    0.10    0.12
  -3   8   0   -0.24    0.26
   3  -8   0   -0.02    0.13
   3   8   0   -0.31    0.24
  -3   9   0    0.16    0.34
   3   9   0    0.24    0.34
   3  10   0   -0.30    0.28
  -3  10   0    0.14    0.41
  -3  11   0   -0.26    0.37
   3  11   0   -0.17    0.40
   3  12   0    0.14    0.38
  -3  12   0    0.49    0.49
   3  13   0   -0.59    0.40
  -3  13   0    0.16    0.46
  -3  14   0    0.15    0.54
   3  14   0    0.38    0.51
   3  15   0    0.21    0.49
  -3  15   0    1.50    0.74
   4   0   0   36.80    3.24
  -4   0   0   37.82    3.24
  -4  -1   0  786.43   64.52
  -4   1   0  756.69   64.48
   4  -1   0  737.44   64.47
   4   1   0  715.30   64.47
   4   1   0  777.21   81.14
   4  -2   0   43.45    4.98
   4  -2   0   44.47    3.93
  -4  -2   0   50.82    4.97
   4   2   0   43.68    4.95
  -4  -3   0    6.83    0.70
  -4   3   0    5.37    0.74
   4  -3   0    5.14    0.71
   4   3   0    3.87    0.65
  -4   4   0   12.13    1.35
   4   4   0    9.68    1.27
   4   5   0   28.38    3.19
  -4   6   0    2.04    0.48
   4  -6   0    1.74    0.21
   4   6   0    1.16    0.37
   4  -7   0    3.38    0.37
   4   7   0    2.42    0.57
  -4   7   0    3.50    0.68
  -4   8   0   10.49    1.46
   4  -8   0   10.91    1.11
   4   9   0    9.53    1.49
  -4   9   0   14.09    1.63
  -4  10   0    0.85    0.48
   4  10   0    1.27    0.50
  -4  11   0    0.25    0.39
   4  11   0    0.28    0.42
   4  12   0    0.68    0.46
  -4  12   0    0.61    0.54
  -4  13   0    3.80    0.92
   4  13   0    2.31    0.75
  -4  14   0    1.08    0.68
   4  14   0    0.66    0.56
  -5   0   0    0.36    0.09
   5   1   0   -0.03    0.08
   5  -1   0   -0.03    0.08
  -5   1   0   -0.03    0.07
   5   1   0   -0.01    0.10
  -5  -1   0   -0.02    0.08
  -5  -2   0    0.00    0.08
   5  -2   0    0.00    0.17
   5   2   0    0.12    0.15
  -5  -2   0   -0.18    0.11
   5  -2   0   -0.15    0.07
  -5   3   0   -0.32    0.19
   5   3   0    0.11    0.15
  -5   4   0   -0.02    0.24
   5   4   0   -0.10    0.15
   5   5   0    0.12    0.20
  -5   5   0    0.21    0.27
  -5   6   0   -0.04    0.24
   5   6   0    0.08    0.23
   5   7   0    0.24    0.26
  -5   7   0    0.58    0.35
   5   8   0   -0.22    0.21
  -5   8   0    0.13    0.33
   5   9   0    0.28    0.33
  -5   9   0   -0.07    0.37
   5  10   0   -0.26    0.31
  -5  10   0   -0.51    0.32
  -5  11   0    0.22    0.48
   5  11   0   -0.22    0.32
  -5  12   0    0.25    0.49
   5  12   0   -0.02    0.39
   5  13   0    0.70    0.47
  -5  13   0   -0.43    0.50
  -5  14   0   -0.47    0.48
   5  14   0    0.15    0.55
   6   0   0   67.95    5.85
   6   1   0    1.75    0.24
   6  -1   0    1.68    0.23
  -6  -1   0    2.25    0.25
   6   1   0    1.97    0.32
  -6   1   0    1.76    0.23
   6   2   0    3.15    0.48
   6  -2   0    3.54    0.36
   6  -3   0    1.02    0.18
   6   3   0    1.26    0.27
  -6   4   0   19.44    1.92
   6   4   0   13.54    1.80
   6   5   0    9.31    1.27
  -6   5   0   12.50    1.39
   6   6   0    0.37    0.26
  -6   6   0    0.72    0.34
   6   7   0    3.83    0.72
  -6   7   0    5.47    0.87
  -6   8   0    1.70    0.51
   6   8   0    0.79    0.38
  -6   9   0    0.44    0.39
   6   9   0    0.26    0.31
   6  10   0    2.16    0.57
  -6  10   0    2.68    0.68
   6  11   0    0.66    0.43
  -6  11   0    0.83    0.53
  -6  12   0   -0.43    0.43
   6  12   0    0.32    0.46
  -6  13   0    0.44    0.65
   6  13   0    0.47    0.47
   6  14   0    0.78    0.58
  -6  14   0    0.96    0.70
   7  -1   0   -0.04    0.10
   7   1   0    0.01    0.13
   7   1   0   -0.04    0.09
   7  -2   0   -0.05    0.08
   7   2   0   -0.10    0.15
   7  -3   0   -0.11    0.08
   7   3   0    0.11    0.16
   7  -4   0   -0.09    0.09
  -7   4   0    0.04    0.07
   7   4   0   -0.05    0.16
   7   5   0    0.13    0.18
  -7   6   0   -0.44    0.21
   7   6   0    0.10    0.23
   7   7   0    0.39    0.29
  -7   7   0   -0.05    0.29
  -7   8   0    0.00    0.32
   7   8   0   -0.37    0.23
   7   9   0    0.03    0.29
  -7   9   0    0.18    0.42
   7  10   0    0.31    0.35
  -7  10   0   -0.43    0.31
  -7  11   0   -0.28    0.42
   7  11   0   -0.25    0.35
  -7  12   0   -0.21    0.53
   7  12   0   -0.05    0.41
   7  13   0   -0.13    0.44
  -7  13   0   -0.69    0.49
   7  14   0    0.48    0.50
   8   0   0  172.65   14.79
   8   1   0   10.23    1.13
   8   1   0    9.18    0.88
   8  -1   0    8.85    0.87
   8   2   0   10.94    1.33
   8  -2   0   11.73    1.05
   8  -3   0    2.27    0.29
   8   3   0    2.15    0.39
   8   4   0    1.02    0.29
   8  -4   0    1.25    0.21
   8  -5   0    9.97    0.84
   8   5   0    6.98    1.08
   8   6   0    4.14    0.70
   8   7   0    0.61    0.33
  -8   8   0    7.26    1.05
   8   8   0    3.94    0.80
   8   9   0    8.19    1.30
  -8   9   0   10.30    1.48
   8  10   0    2.06    0.60
  -8  10   0    3.08    0.78
   8  11   0    1.50    0.56
  -8  11   0    3.44    0.83
   8  12   0    3.89    0.85
   8  13   0    0.36    0.49
   8  14   0    0.46    0.55
   9   0   0   -0.05    0.10
   9   1   0   -0.20    0.09
   9   1   0    0.03    0.14
   9  -1   0   -0.02    0.10
   9  -2   0    0.14    0.11
   9   2   0   -0.02    0.15
   9   3   0   -0.19    0.15
   9  -3   0   -0.05    0.10
   9  -4   0    0.02    0.11
   9   4   0    0.26    0.19
   9   5   0    0.19    0.20
   9  -5   0    0.24    0.15
   9   6   0   -0.31    0.18
   9  -6   0   -0.05    0.12
   9   7   0   -0.13    0.22
   9   8   0    0.07    0.27
   9   9   0    0.31    0.34
   9  10   0   -0.55    0.28
   9  11   0    0.32    0.42
   9  12   0    0.43    0.46
   9  13   0    0.28    0.47
  10   0   0    4.45    0.48
  10  -1   0    0.06    0.11
  10   1   0   -0.01    0.15
  10   1   0    0.05    0.11
  10   2   0    3.02    0.50
  10  -2   0    2.70    0.36
  10   3   0    7.18    0.96
  10  -3   0    7.59    0.74
  10  -4   0    1.04    0.22
  10   4   0    0.84    0.31
  10  -5   0    2.82    0.38
  10   5   0    2.51    0.51
  10  -6   0    1.68    0.30
  10   6   0    1.51    0.42
  10  -7   0    5.52    0.56
  10   7   0    3.51    0.74
  10  -8   0   -0.17    0.13
  10   8   0    0.01    0.31
  10   9   0   -0.55    0.27
  10  10   0    0.68    0.43
  10  11   0    0.63    0.45
  10  12   0    0.32    0.45
  10  13   0    2.07    0.70
  11   0   0    0.09    0.12
  11   1   0   -0.03    0.15
  11   1   0    0.02    0.10
  11  -1   0    0.08    0.12
  11  -2   0   -0.06    0.10
  11   2   0   -0.03    0.17
  11   3   0   -0.30    0.18
  11  -3   0   -0.10    0.12
  11   4   0    0.12    0.19
  11  -4   0   -0.12    0.13
  11  -5   0   -0.05    0.14
 -11   5   0    0.11    0.12
  11   5   0    0.39    0.27
  11  -6   0   -0.08    0.14
  11   6   0   -0.19    0.23
  11   7   0    0.20    0.28
  11  -7   0   -0.10    0.15
  11   8   0    0.18    0.32
  11  -8   0   -0.22    0.14
  11   9   0   -0.07    0.32
  11  -9   0    0.13    0.18
  11 -10   0    0.24    0.22
  11  10   0    0.09    0.37
  11 -11   0    0.18    0.23
  11  11   0   -0.51    0.37
  11  12   0   -0.08    0.39
  11 -12   0    0.33    0.28
  11  13   0   -0.32    0.47
  12   0   0    5.45    0.59
  12   1   0    3.59    0.47
  12  -1   0    3.71    0.46
  12   1   0    3.72    0.61
  12   2   0    0.44    0.23
  12  -2   0    0.48    0.18
  12   4   0    0.50    0.29
  12  -4   0    0.29    0.17
  12   5   0    2.92    0.59
  12  -5   0    3.76    0.47
  12  -6   0    4.29    0.55
  12   6   0    4.27    0.74
  12   7   0    3.50    0.69
  12  -7   0    3.59    0.49
  12   8   0    0.20    0.32
  12  -8   0    0.15    0.19
  12  -9   0    0.30    0.23
  12   9   0    0.07    0.36
  12 -10   0    5.18    0.66
  12  10   0    4.46    0.91
  12  11   0    0.18    0.41
  12 -11   0    1.39    0.36
  12 -12   0    0.89    0.33
  12  12   0    0.65    0.53
  13   0   0    0.40    0.17
  13  -1   0    0.07    0.15
  13   1   0   -0.11    0.14
  13   1   0    0.11    0.20
  13   2   0    0.02    0.21
  13  -2   0   -0.12    0.14
  13  -3   0   -0.21    0.14
  13   3   0    0.04    0.21
  13   4   0   -0.24    0.21
  13  -4   0    0.15    0.17
  13  -5   0   -0.04    0.16
  13   5   0   -0.12    0.21
  13   6   0    0.06    0.28
  13  -6   0   -0.02    0.17
  13  -7   0    0.06    0.18
  13   7   0   -0.14    0.30
  13  -8   0    0.12    0.20
  13   8   0    0.18    0.36
  13  -9   0    0.10    0.21
  13   9   0   -0.28    0.34
  13  10   0    0.19    0.39
  13 -10   0    0.28    0.24
  13 -11   0   -0.06    0.23
  13  11   0    0.22    0.44
  13  12   0   -0.18    0.43
  14   0   0    1.70    0.32
  14   1   0   13.08    1.31
  14   1   0   16.25    1.70
  14  -1   0   12.52    1.30
  14  -2   0    0.51    0.20
  14   2   0    0.25    0.25
  14   3   0    0.30    0.25
  14  -3   0    0.18    0.18
  14  -4   0    1.86    0.33
  14   4   0    1.53    0.44
  14   5   0    4.18    0.76
  14  -5   0    4.36    0.57
  14   6   0    0.92    0.41
  14  -6   0    0.95    0.25
  14  -7   0    0.09    0.20
  14   7   0    0.71    0.39
  14  -8   0    0.22    0.21
  14   8   0   -0.32    0.28
  14   9   0    0.97    0.50
  14  -9   0    1.97    0.39
  14 -10   0    1.06    0.33
  14  10   0   -0.03    0.39
  14  11   0   -0.61    0.38
  14 -11   0    0.65    0.30
  15   0   0    0.12    0.19
  15  -1   0   -0.10    0.17
  15   1   0    0.06    0.23
  15   1   0   -0.41    0.14
  15   2   0    0.00    0.25
  15  -2   0    0.07    0.17
  15   3   0    0.21    0.29
  15  -3   0    0.17    0.17
  15  -4   0   -0.01    0.17
  15   4   0    0.37    0.28
  15   5   0   -0.13    0.26
  15  -5   0   -0.22    0.16
  15   6   0   -0.11    0.31
  15  -6   0   -0.06    0.18
  15  -7   0   -0.02    0.17
  15   7   0    0.25    0.34
  15   8   0   -0.29    0.32
  15  -8   0   -0.03    0.16
  15   9   0   -0.17    0.35
  15  -9   0   -0.28    0.17
  15  10   0    0.16    0.43
  15 -10   0   -0.08    0.24
  15  11   0   -0.41    0.43
  16   0   0   14.78    1.73
  16   0   0   13.13    1.34
  16   1   0    5.52    0.87
  16  -1   0    5.79    0.70
  16   2   0    9.40    1.25
  16  -2   0    9.17    0.96
  16   3   0    0.94    0.36
  16  -3   0    0.59    0.23
  16  -4   0    1.28    0.31
  16   4   0    1.20    0.41
  16  -5   0    8.70    0.85
  16   5   0    6.31    1.12
  16  -6   0   -0.01    0.18
  16   6   0   -0.15    0.28
  16   7   0    0.86    0.44
  16  -7   0    1.02    0.30
  16   8   0   -0.32    0.35
  16  -8   0    0.76    0.27
  16   9   0   -0.10    0.40
  16  -9   0    0.40    0.26
  16  10   0    2.23    0.74
  16 -10   0    4.17    0.63
  17   0   0    0.41    0.30
  17   0   0    0.24    0.20
  17  -1   0    0.17    0.20
  17   1   0    0.03    0.25
  17   2   0    0.01    0.28
  17  -2   0    0.22    0.20
  17  -3   0   -0.02    0.17
  17   3   0    0.15    0.31
  17   4   0    0.47    0.33
  17  -4   0    0.21    0.19
  17   5   0    0.01    0.33
  17  -5   0    0.26    0.19
  17   6   0    0.22    0.35
  17  -6   0   -0.18    0.20
  17   7   0   -0.09    0.33
  17  -7   0   -0.35    0.16
  17   8   0    0.29    0.43
  17  -8   0   -0.16    0.20
  17   9   0   -0.22    0.42
  17  -9   0   -0.09    0.23
  17  10   0   -0.33    0.38
  18   0   0    2.82    0.62
  18   0   0    3.00    0.49
  18  -1   0    0.40    0.26
  18   1   0    0.15    0.29
  18  -2   0    3.13    0.53
  18   2   0    4.32    0.74
  18  -3   0    0.42    0.24
  18   3   0    0.14    0.34
  18   4   0    0.08    0.30
  18  -4   0   -0.19    0.19
  18  -5   0    0.40    0.24
  18   5   0    0.29    0.36
  18  -6   0    2.85    0.47
  18   6   0    2.05    0.61
  18  -7   0    1.14    0.35
  18   7   0    1.27    0.53
  18   8   0    0.12    0.45
  18  -8   0    0.69    0.29
  18   9   0    0.04    0.46
  19   0   0    0.17    0.24
  19   0   0    0.32    0.34
  19  -1   0    0.26    0.25
  19  -1   0    0.07    0.33
  19   1   0    0.19    0.32
  19  -2   0    0.05    0.22
  19   2   0    0.01    0.30
  19  -3   0    0.24    0.23
  19   3   0    0.10    0.36
  19   4   0   -0.04    0.30
  19  -4   0    0.18    0.23
  19  -5   0   -0.04    0.21
  19   5   0    0.03    0.36
  19   6   0    0.20    0.41
  19  -6   0   -0.15    0.19
  19   7   0   -0.24    0.35
  19  -7   0    0.00    0.22
  19   8   0   -0.34    0.42
  20   0   0    0.88    0.46
  20  -1   0    5.62    0.78
  20  -1   0    5.92    1.03
  20   1   0    6.72    1.06
  20  -2   0    2.62    0.49
  20   2   0    2.37    0.64
  20   3   0    0.01    0.37
  20  -3   0    0.08    0.24
  20   4   0    1.28    0.51
  20  -4   0    0.75    0.32
  20  -5   0    1.20    0.38
  20   5   0    1.12    0.54
  20   6   0    4.89    1.00
  20  -6   0    5.68    0.75
  20   7   0    2.05    0.64
  21   0   0    0.54    0.41
  21  -1   0    0.18    0.38
  21  -1   0   -0.09    0.25
  21   1   0    0.19    0.41
  21   2   0   -0.18    0.35
  21  -2   0    0.30    0.34
  21  -2   0    0.19    0.25
  21   3   0    0.13    0.42
  21  -3   0    0.42    0.29
  21   4   0    0.50    0.48
  21  -4   0   -0.28    0.23
  21   5   0   -0.43    0.40
  22   0   0   21.06    2.61
  22  -1   0    0.67    0.44
  22   1   0    0.44    0.43
  22  -1   0    0.31    0.30
  22  -2   0    2.01    0.68
  22   2   0    1.87    0.61
  22   3   0    0.48    0.45
   0   0   1   -0.50    0.02
   0   0  -1   -0.48    0.02
   0  -1   1   -0.45    0.05
   0   1   1   -0.37    0.08
   0  -1  -1   -0.53    0.07
   0   1  -1   -0.43    0.05
   0   2  -1  448.81   46.89
   0  -2   1  402.08   46.88
   0   2   1  432.06   46.90
   0  -2  -1  463.15   46.90
   0   3  -1   -0.17    0.17
   0   3   1    0.24    0.21
   0  -3   1   -0.11    0.17
   0  -3  -1    0.01    0.19
   0  -4  -1   63.52    6.89
   0   4   1   60.11    6.89
   0  -4   1   62.56    6.88
   0   4  -1   65.93    6.89
   0   5   1   -0.22    0.22
   0   5  -1   -0.05    0.23
   0   6  -1    0.33    0.27
   0   6   1    0.22    0.26
   0   7   1   -0.36    0.22
   0   7  -1   -0.07    0.25
   0   8   1    7.60    1.27
   0   8  -1   10.06    1.27
   0   9   1    0.00    0.31
   0   9  -1   -0.06    0.34
   0  10  -1   30.00    3.50
   0  10   1   29.38    3.50
   0  11   1    0.26    0.40
   0  11  -1   -0.31    0.36
   0  12   1    1.77    0.63
   0  12  -1    1.30    0.59
   0  13  -1    0.18    0.45
   0  13   1   -0.36    0.44
   0  14  -1    1.25    0.62
   0  14   1    1.03    0.63
   0  15  -1    0.47    0.59
   0  15   1   -0.77    0.46
   1   0   1    0.00    0.02
  -1   0  -1    0.00    0.01
   1   0  -1   -0.01    0.02
  -1   0   1    0.01    0.03
  -1   0   1   -0.01    0.01
   1   0  -1    0.02    0.02
   1   0  -1   -0.01    0.01
   1   1   1    0.50    0.11
  -1  -1   1    0.63    0.12
   1  -1  -1    0.36    0.12
  -1   1  -1    0.48    0.09
   1  -1  -1    0.53    0.08
   1   1  -1    0.47    0.10
  -1   1   1    0.55    0.08
   1  -1   1    0.54    0.11
  -1   1   1    0.27    0.12
   1  -1   1    0.45    0.09
  -1  -1  -1    0.46    0.10
   1   2   1    4.90    0.69
   1  -2  -1    5.03    0.70
  -1   2  -1    6.09    0.69
  -1  -2   1    6.22    0.69
   1  -2   1    5.47    0.57
   1   2  -1    5.35    0.68
  -1  -2  -1    5.96    0.69
  -1   2   1    5.53    0.71
   1  -2   1    5.54    0.68
  -1   3  -1   13.32    1.39
  -1  -3   1   12.17    1.38
   1   3   1   11.34    1.39
   1  -3  -1   10.68    1.38
   1  -3   1   12.12    1.36
  -1   3   1   10.26    1.37
   1   3  -1   11.30    1.35
  -1  -3  -1   13.04    1.37
   1   4   1   11.13    1.49
  -1  -4   1   13.63    1.51
   1  -4  -1   11.41    1.50
  -1   4  -1   14.91    1.52
   1  -4   1   11.81    1.48
   1   4  -1   13.28    1.48
  -1   4   1   12.51    1.50
   1   5   1    5.18    0.87
  -1   5  -1    7.57    0.91
  -1   5   1    5.95    0.94
   1   5  -1    7.20    0.91
   1   6   1    8.76    1.21
  -1   6  -1    9.98    1.23
  -1   6   1   10.45    1.19
   1   6  -1    7.45    1.12
   1   7   1    5.25    0.92
  -1   7  -1    7.04    0.98
   1   7  -1    5.88    0.90
  -1   7   1    5.71    0.93
   1   8   1   10.34    1.42
  -1   8  -1   10.97    1.44
  -1   8   1    6.53    1.17
   1   8  -1   10.09    1.20
   1   9   1   46.53    5.58
  -1   9  -1   52.81    5.61
   1   9  -1   47.38    5.39
  -1   9   1   48.24    5.43
  -1  10  -1    1.11    0.49
   1  10   1    1.11    0.51
   1  10  -1    0.87    0.49
  -1  10   1    1.79    0.57
   1  11   1    3.67    0.86
  -1  11  -1    5.14    0.94
   1  11  -1    4.90    0.92
  -1  11   1    4.14    0.93
  -1  12  -1    0.25    0.47
   1  12   1    0.92    0.51
   1  12  -1    0.81    0.51
  -1  12   1    1.00    0.53
   1  13   1   -0.37    0.41
  -1  13  -1    0.61    0.48
   1  13  -1   -0.08    0.42
  -1  13   1   -0.69    0.39
  -1  14  -1    0.65    0.54
   1  14   1    0.43    0.52
  -1  14   1    0.29    0.55
   1  14  -1    0.25    0.51
  -1  15  -1   -0.36    0.57
   1  15   1    0.56    0.58
  -1  15   1    0.25    0.61
   1  15  -1    0.12    0.51
   2   0  -1   -0.11    0.07
  -2   0  -1   -0.08    0.04
  -2   0   1   -0.08    0.04
   2   0  -1   -0.01    0.04
   2   0   1   -0.07    0.04
   2   1   1    5.28    0.59
  -2  -1   1    5.37    0.59
   2  -1  -1    4.84    0.45
   2  -1  -1    4.57    0.61
   2   1  -1    4.61    0.58
  -2   1   1    5.04    0.62
  -2  -1  -1    5.75    0.59
  -2  -1  -1    4.90    0.46
  -2  -2   1    0.07    0.15
   2  -2  -1   -0.01    0.18
   2   2   1    0.25    0.15
  -2   2  -1    0.15    0.09
   2  -2  -1    0.26    0.06
  -2   2  -1    0.01    0.17
  -2   2   1    0.19    0.19
   2   2  -1    0.11    0.16
   2  -2   1    0.21    0.15
  -2  -2  -1    0.19    0.14
   2  -2   1    0.26    0.10
  -2   3  -1    2.35    0.40
  -2  -3   1    2.77    0.43
   2   3   1    1.80    0.37
   2  -3  -1    2.57    0.44
   2  -3   1    2.47    0.42
  -2   3   1    2.56    0.44
   2  -3   1    2.49    0.28
   2   3  -1    1.92    0.37
   2  -4  -1    6.25    0.90
  -2  -4   1    8.47    0.93
  -2   4  -1    7.54    0.92
   2   4   1    5.81    0.88
  -2  -4  -1    8.38    1.02
   2   4  -1    7.19    0.95
   2  -4   1    7.46    0.78
  -2   4   1    7.80    1.00
  -2   5  -1    3.39    0.57
   2   5   1    2.89    0.55
  -2   5   1    2.76    0.56
   2   5  -1    2.19    0.47
   2  -5   1    3.03    0.35
  -2   6  -1    1.53    0.42
   2   6   1    1.36    0.39
   2   6  -1    1.28    0.38
  -2   6   1    1.48    0.43
  -2   7  -1    7.18    0.91
   2   7   1    3.61    0.74
  -2   7   1    5.68    0.97
   2   7  -1    6.83    0.98
  -2   8  -1    1.50    0.49
   2   8   1    1.45    0.47
  -2   8   1    0.56    0.37
   2   8  -1    1.23    0.42
  -2   9  -1    1.17    0.45
   2   9   1    0.51    0.38
  -2   9   1    1.43    0.52
   2   9  -1    1.03    0.46
  -2  10  -1    1.25    0.51
   2  10   1    1.39    0.53
  -2  10   1    0.90    0.54
   2  10  -1    1.77    0.55
   2  11   1    1.53    0.57
  -2  11  -1    1.09    0.55
   2  11  -1    1.44    0.57
  -2  11   1    1.97    0.60
   2  12   1   -0.48    0.33
  -2  12  -1    0.19    0.43
  -2  12   1   -0.79    0.37
   2  12  -1    1.37    0.56
  -2  13  -1    0.60    0.50
   2  13   1    0.92    0.53
  -2  13   1    0.47    0.53
   2  13  -1   -0.27    0.39
   2  14   1    0.55    0.56
  -2  14  -1    0.73    0.59
   2  14  -1    0.19    0.47
  -2  14   1    0.54    0.57
   2  15   1   -0.31    0.48
  -2  15  -1   -0.01    0.60
   2  15  -1    0.28    0.55
  -3   0  -1    0.03    0.06
   3   0  -1    0.05    0.06
   3   0   1   -0.08    0.06
  -3   0   1    0.10    0.06
   3   1   1    0.71    0.16
   3   1   1    0.55    0.12
   3  -1  -1    0.62    0.11
  -3  -1   1    0.73    0.15
   3  -1  -1    0.81    0.20
  -3   1   1    0.68    0.20
   3  -1   1    0.45    0.10
   3   1  -1    0.74    0.16
  -3  -1  -1    0.70    0.12
  -3   1   1    0.81    0.11
  -3  -2   1    6.61    0.72
   3  -2  -1    4.79    0.74
   3   2   1    5.68    0.71
  -3   2  -1    5.97    0.60
  -3   2   1    5.48    0.74
  -3  -2  -1    6.85    0.69
   3  -2   1    5.88    0.71
  -3   2   1    5.42    0.56
   3   2  -1    4.85    0.68
  -3   3  -1    1.17    0.27
   3  -3  -1    0.69    0.26
  -3  -3   1    1.04    0.27
   3   3   1    0.78    0.23
  -3  -3  -1    0.95    0.25
  -3   3   1    1.13    0.31
   3  -3   1    0.87    0.14
   3  -3   1    0.69    0.24
   3   3  -1    0.48    0.22
  -3   4  -1    0.26    0.24
   3   4   1    0.22    0.20
   3   4  -1    0.16    0.21
  -3   4   1    0.31    0.25
   3  -4   1    0.14    0.10
  -3   5  -1    0.31    0.25
   3   5   1    0.22    0.22
   3   5  -1    0.06    0.20
  -3   5   1    0.09    0.26
   3  -5   1   -0.06    0.09
  -3   6  -1   12.69    1.48
   3   6   1   10.67    1.43
   3   6  -1   12.36    1.57
  -3   6   1   12.73    1.62
   3  -6   1   13.26    1.31
   3   7   1    0.75    0.32
  -3   7  -1    1.34    0.41
  -3   7   1    0.81    0.38
   3   7  -1    0.41    0.30
   3  -7   1    1.28    0.22
   3   8   1   -0.19    0.23
  -3   8  -1    0.07    0.27
  -3   8   1    0.21    0.29
   3   8  -1    0.21    0.29
  -3   9  -1    0.18    0.33
   3   9   1    0.09    0.32
   3   9  -1   -0.41    0.26
  -3   9   1   -0.07    0.32
   3  10   1   -0.16    0.36
  -3  10  -1    0.19    0.36
  -3  10   1   -0.19    0.37
   3  10  -1   -0.05    0.33
   3  11   1   -0.25    0.33
  -3  11  -1    0.65    0.49
   3  11  -1    0.34    0.42
  -3  11   1    0.32    0.40
  -3  12  -1    0.29    0.47
   3  12   1    0.02    0.40
  -3  12   1    0.30    0.46
   3  12  -1    0.46    0.49
  -3  13  -1   -0.02    0.51
   3  13   1    0.00    0.41
  -3  13   1    0.60    0.56
   3  13  -1    0.89    0.52
  -3  14  -1    0.22    0.53
   3  14   1    1.30    0.65
  -3  14   1    1.35    0.68
   3  14  -1    0.02    0.46
  -3  15  -1    0.07    0.56
   3  15  -1   -0.06    0.57
  -4   0   1   -0.14    0.07
   4   0  -1   -0.04    0.08
  -4   0  -1   -0.06    0.07
   4   0   1   -0.11    0.08
   4  -1  -1   89.69    9.87
   4  -1  -1   87.55    7.82
   4   1   1   90.30    7.83
  -4  -1   1   92.83    7.82
  -4   1  -1   95.97    7.82
   4   1  -1   91.74    9.95
  -4  -1  -1   91.27    7.91
   4  -1   1   92.49    7.90
  -4   1   1   93.47    7.90
   4   2   1    5.54    0.70
   4  -2  -1    5.08    0.73
   4  -2  -1    5.71    0.53
  -4  -2   1    5.98    0.70
   4  -2   1    5.14    0.69
   4   2  -1    4.51    0.65
  -4  -2  -1    5.18    0.51
  -4  -2  -1    6.49    0.67
  -4   2   1    5.26    0.73
   4  -3  -1   34.90    4.17
  -4   3  -1   41.02    3.71
   4   3   1   36.19    4.15
   4   3  -1   35.35    4.18
   4  -3   1   38.37    4.21
  -4   3   1   41.55    4.24
   4   4   1    0.38    0.20
  -4   4  -1    0.38    0.25
   4   4  -1    0.43    0.22
  -4   4   1    0.19    0.26
  -4   5  -1   37.99    3.63
   4   5   1   27.29    3.56
   4   5  -1   26.12    3.41
  -4   5   1   34.64    3.50
   4  -5   1   31.53    3.01
   4   6   1   -0.06    0.21
  -4   6  -1    0.50    0.29
   4   6  -1   -0.02    0.22
  -4   6   1    0.08    0.30
   4  -6   1    0.26    0.11
   4  -7  -1    0.01    0.08
  -4   7  -1   -0.03    0.25
   4   7   1    0.10    0.24
   4   7  -1   -0.10    0.23
  -4   7   1    0.67    0.32
   4  -7   1    0.18    0.12
  -4   8  -1    0.16    0.33
   4  -8  -1    0.67    0.15
   4   8   1    0.50    0.32
  -4   8   1    0.94    0.41
   4   8  -1    0.81    0.36
  -4   9  -1   19.82    2.09
   4   9   1   13.14    1.95
   4   9  -1   13.62    1.88
  -4   9   1   17.48    2.02
   4  10   1    1.50    0.53
  -4  10  -1    1.59    0.57
   4  10  -1    2.05    0.61
  -4  10   1    3.07    0.73
   4  11   1   -0.52    0.28
  -4  11  -1    0.99    0.52
  -4  11   1   -0.32    0.37
   4  11  -1    0.20    0.39
  -4  12  -1    0.31    0.45
   4  12   1   -0.06    0.41
  -4  12   1    1.14    0.57
   4  12  -1    0.47    0.46
   4  13   1    0.43    0.44
  -4  13  -1   -0.29    0.49
   4  13  -1   -0.18    0.46
  -4  13   1    0.62    0.55
  -4  14  -1    2.10    0.87
   4  14   1    0.45    0.55
   4  14  -1   -0.09    0.47
  -4  14   1    0.34    0.56
   5   0  -1   -0.03    0.08
  -5   0  -1   -0.07    0.08
  -5   0   1   -0.07    0.07
   5   0   1    0.00    0.08
   5  -1  -1   27.34    2.95
   5   1   1   26.35    2.32
  -5  -1   1   26.95    2.31
  -5   1  -1   27.42    2.31
   5  -1  -1   25.18    2.31
  -5   1   1   27.52    2.36
  -5  -1  -1   26.59    2.37
   5   1  -1   27.94    2.98
   5  -1   1   26.84    2.36
   5  -2  -1    0.23    0.09
  -5  -2   1    0.29    0.11
   5  -2  -1    0.29    0.18
   5   2   1   -0.06    0.13
  -5  -2   1    0.45    0.16
   5  -2   1    0.14    0.10
  -5   2   1    0.68    0.27
   5   2  -1    0.29    0.15
  -5  -2  -1    0.12    0.09
   5  -2   1    0.01    0.16
  -5   3  -1    0.86    0.15
   5   3   1    0.55    0.21
   5  -3  -1    0.82    0.31
   5   3  -1    0.54    0.21
  -5   3   1    0.64    0.28
   5   4   1    0.13    0.18
   5   4  -1    0.12    0.20
  -5   4   1    0.26    0.27
  -5   5  -1   27.41    2.67
   5   5   1   19.57    2.57
   5   5  -1   19.10    2.45
  -5   5   1   25.49    2.56
  -5   6  -1    7.85    1.03
   5   6   1    6.23    0.98
   5   6  -1    4.90    0.78
  -5   6   1    6.26    0.90
  -5   7  -1    5.33    0.82
   5   7   1    3.84    0.71
   5   7  -1    4.72    0.78
  -5   7   1    4.84    0.84
   5   8   1    5.20    0.97
  -5   8  -1    8.84    1.16
   5   8  -1    6.51    1.00
  -5   8   1    6.16    1.04
   5   9   1    2.45    0.60
  -5   9  -1    2.85    0.69
   5   9  -1    0.91    0.42
  -5   9   1    2.35    0.61
   5  10   1    3.41    0.80
  -5  10  -1    5.49    0.95
  -5  10   1    4.77    0.90
   5  10  -1    3.97    0.81
  -5  11  -1    1.87    0.65
   5  11   1    0.86    0.48
  -5  11   1    2.11    0.68
   5  11  -1    1.00    0.50
  -5  12  -1    0.12    0.52
   5  12   1    0.16    0.42
  -5  12   1    0.40    0.46
   5  12  -1    0.26    0.43
  -5  13  -1    0.62    0.57
   5  13   1    0.67    0.52
  -5  13   1    0.02    0.54
   5  13  -1    0.05    0.43
  -5  14  -1    0.79    0.70
   5  14   1    0.01    0.45
  -5  14   1    0.52    0.65
   5  14  -1    0.10    0.46
   6   0  -1   -0.06    0.09
  -6   0  -1    0.16    0.09
  -6   0   1   -0.27    0.06
   6   0   1    0.15    0.10
   6  -1  -1    0.21    0.19
  -6   1  -1    0.48    0.12
  -6  -1   1    0.16    0.09
   6   1   1    0.55    0.14
   6  -1  -1    0.34    0.11
   6  -1   1    0.40    0.12
   6   1  -1    0.70    0.17
  -6   1   1    0.43    0.11
   6   1  -1    0.24    0.11
  -6  -1  -1    0.39    0.12
   6  -2  -1    9.59    1.15
   6   2   1    9.23    1.11
   6  -2   1    9.01    0.83
   6   2  -1    8.97    1.06
   6  -3  -1    8.23    0.76
   6   3   1    7.77    0.98
  -6   3   1    9.17    1.03
   6   3  -1    6.16    0.91
   6  -3   1    7.90    0.71
   6   4   1    0.06    0.17
  -6   4  -1    0.19    0.09
  -6   4   1    0.40    0.31
   6   4  -1    0.37    0.20
   6   5   1    4.83    0.73
  -6   5   1    7.92    1.03
   6   5  -1    6.51    0.91
   6   6   1    0.89    0.29
  -6   6  -1    0.50    0.35
   6   6  -1    0.52    0.28
  -6   6   1    0.44    0.35
   6   7   1    0.04    0.23
  -6   7  -1    0.02    0.29
  -6   7   1    0.29    0.33
   6   7  -1   -0.13    0.23
   6   8   1    0.48    0.31
  -6   8  -1    0.17    0.35
  -6   8   1    0.38    0.37
   6   8  -1    0.10    0.27
   6   9   1   -0.02    0.26
  -6   9  -1   -0.32    0.30
   6   9  -1   -0.31    0.24
  -6   9   1   -0.35    0.34
  -6  10  -1    1.87    0.62
   6  10   1    1.32    0.46
   6  10  -1    1.13    0.50
  -6  10   1    2.04    0.62
  -6  11  -1    0.03    0.51
   6  11   1   -0.57    0.31
   6  11  -1    0.40    0.40
  -6  11   1   -0.21    0.39
  -6  12  -1    0.50    0.53
   6  12   1    0.15    0.41
  -6  12   1    0.31    0.53
   6  12  -1   -0.50    0.33
   6  13   1    0.03    0.48
  -6  13  -1   -0.18    0.55
   6  13  -1   -0.67    0.36
  -6  13   1    0.51    0.57
   6  14   1    0.74    0.57
   6  14  -1   -0.18    0.49
  -6  14   1   -0.64    0.57
   7   0   1    0.03    0.11
   7   0  -1    0.07    0.10
   7  -1  -1   13.14    1.15
   7  -1  -1   13.23    1.54
   7   1   1   11.91    1.15
   7   1  -1   11.52    1.14
   7   1  -1   12.91    1.45
   7  -1   1   13.51    1.15
   7   2   1   10.66    1.19
   7  -2  -1    9.48    0.92
   7  -2   1   10.11    0.94
   7   2  -1   10.44    1.21
   7   3   1    1.59    0.33
   7  -3  -1    1.25    0.21
   7  -3   1    1.22    0.20
   7   3  -1    1.13    0.28
   7   4   1    1.49    0.34
   7  -4  -1    1.33    0.22
  -7   4  -1    1.44    0.21
   7   4  -1    1.02    0.29
   7  -4   1    1.11    0.21
  -7   4   1    1.42    0.41
   7   5   1   12.27    1.48
   7   5  -1    9.86    1.22
   7   6   1    0.67    0.29
  -7   6   1    0.34    0.35
   7   6  -1    0.20    0.23
   7   7   1    0.42    0.28
   7   7  -1   -0.18    0.24
  -7   7   1    0.41    0.37
  -7   8  -1    0.01    0.30
   7   8   1   -0.09    0.25
  -7   8   1    0.17    0.36
   7   8  -1   -0.06    0.26
  -7   9  -1    1.72    0.60
   7   9   1    1.12    0.44
  -7   9   1    1.51    0.57
   7   9  -1    0.60    0.37
  -7  10  -1    0.20    0.47
   7  10   1    0.27    0.36
  -7  10   1    1.49    0.57
   7  10  -1    0.10    0.33
   7  11   1   -0.29    0.35
  -7  11  -1   -0.71    0.41
  -7  11   1    0.26    0.48
   7  11  -1    0.17    0.37
   7  12   1    1.39    0.59
  -7  12   1    0.09    0.55
   7  12  -1    0.10    0.40
   7  13   1    0.69    0.52
   7  13  -1    0.26    0.46
  -7  13   1   -0.11    0.59
   7  14   1   -0.39    0.45
   7  14  -1    0.53    0.54
  -7  14   1    0.20    0.60
   8   0  -1    0.02    0.09
   8   0   1    0.05    0.12
   8   1   1   -0.05    0.10
   8  -1  -1    0.05    0.10
   8  -1   1    0.00    0.10
   8   1  -1   -0.14    0.09
   8   1  -1   -0.02    0.12
   8   2   1    1.66    0.34
   8  -2  -1    2.03    0.28
   8  -2   1    2.13    0.29
   8   2  -1    2.08    0.37
   8   3   1    2.36    0.41
   8  -3  -1    1.81    0.28
   8  -3   1    1.60    0.25
   8   3  -1    2.04    0.36
   8   4   1   30.90    3.63
  -8   4  -1   33.67    3.23
   8  -4  -1   32.84    2.86
   8  -4   1   33.61    2.69
   8   4  -1   27.25    3.39
   8  -5  -1    4.58    0.48
   8   5   1    3.73    0.65
   8  -5   1    4.69    0.48
   8   5  -1    3.66    0.64
   8   6   1    0.38    0.24
  -8   6   1    0.34    0.40
   8   6  -1    0.58    0.29
   8   7   1    1.28    0.40
  -8   7   1    2.58    0.67
   8   7  -1    2.20    0.50
   8   8   1    0.15    0.29
  -8   8   1    0.51    0.48
   8   8  -1    0.87    0.38
   8   9   1    1.66    0.54
  -8   9   1    2.55    0.69
   8   9  -1    1.92    0.53
   8  10   1   -0.02    0.30
   8  10  -1    0.38    0.38
  -8  10   1    0.49    0.51
   8  11   1   -0.10    0.34
  -8  11   1    0.01    0.49
   8  11  -1    0.58    0.44
   8  12   1   -0.36    0.39
  -8  12   1    0.49    0.61
   8  12  -1    0.23    0.43
   8  13   1    0.05    0.45
  -8  13   1   -0.83    0.49
   8  13  -1   -0.32    0.39
   8  14   1    1.08    0.57
   8  14  -1    1.25    0.57
   9   0  -1    0.05    0.11
   9   0   1    0.17    0.13
   9   1   1    2.73    0.38
   9  -1  -1    3.73    0.38
   9   1  -1    4.22    0.58
   9   1  -1    4.43    0.45
   9  -1   1    3.78    0.45
   9   2   1    0.08    0.16
   9  -2  -1    0.22    0.13
   9   2  -1    0.01    0.17
   9  -2   1    0.21    0.12
   9   3   1    0.12    0.18
   9  -3  -1    0.14    0.11
   9  -3   1    0.10    0.11
   9   3  -1    0.24    0.20
   9  -4  -1   16.45    1.48
   9   4   1   15.89    1.89
   9   4  -1   14.34    1.69
   9   5   1    1.35    0.39
   9  -5  -1    1.87    0.29
  -9   5  -1    2.18    0.25
   9   5  -1    1.70    0.41
   9  -5   1    2.21    0.32
   9  -6  -1   16.02    1.38
   9   6   1   13.37    1.77
   9  -6   1   17.44    1.35
   9   6  -1   11.09    1.69
   9   7   1    1.05    0.38
   9  -7  -1    1.44    0.28
   9   7  -1    0.98    0.37
   9   8   1    2.82    0.60
  -9   8   1    3.05    0.75
   9   8  -1    2.45    0.58
   9   9   1    1.95    0.53
   9   9  -1    1.63    0.50
  -9   9   1    2.19    0.68
   9  10   1    1.62    0.55
   9  10  -1    0.69    0.44
  -9  10   1    1.73    0.60
   9  11   1    0.65    0.46
   9  11  -1    0.13    0.38
  -9  11   1    1.15    0.58
   9  12   1   -0.44    0.34
   9  12  -1    0.15    0.41
   9  13   1    0.48    0.50
   9  13  -1   -0.43    0.43
  10   0  -1   -0.01    0.10
  10   0   1   -0.01    0.11
  10  -1  -1    0.18    0.13
  10   1   1    0.46    0.16
  10   1  -1    0.27    0.17
  10   1  -1    0.05    0.11
  10  -1   1    0.30    0.14
  10   2   1    9.94    1.20
  10  -2  -1    9.70    0.93
  10  -2   1    8.87    0.84
  10   2  -1    8.54    1.07
  10  -3  -1    0.41    0.16
  10   3   1    0.16    0.21
  10  -3   1    0.43    0.16
  10   3  -1    0.42    0.21
  10   4   1    0.32    0.23
  10  -4  -1    0.02    0.11
  10  -4   1   -0.08    0.12
  10   4  -1    0.23    0.19
  10   5   1    0.01    0.20
 -10   5  -1    0.40    0.13
  10  -5  -1    0.03    0.13
  10   5  -1    0.06    0.21
  10  -5   1    0.16    0.14
  10   6   1    0.15    0.26
  10  -6  -1   -0.01    0.12
  10   6  -1   -0.08    0.21
  10  -6   1   -0.11    0.13
  10   7   1   -0.10    0.24
  10  -7  -1    0.20    0.16
  10  -7   1    0.15    0.16
  10   7  -1    0.37    0.30
  10  -8  -1    0.09    0.16
  10   8   1   -0.06    0.30
  10   8  -1    0.50    0.33
  10  -8   1    0.12    0.17
  10   9   1    1.52    0.52
  10  -9  -1    3.16    0.44
  10   9  -1    2.11    0.56
  10  10   1    0.63    0.42
  10  10  -1    0.38    0.39
  10  11   1   -0.03    0.39
  10  11  -1   -0.26    0.35
  10  12   1    0.28    0.44
  10  12  -1   -0.21    0.37
  10  13   1   -0.27    0.46
  10  13  -1   -0.13    0.43
  11   0   1   -0.07    0.12
  11   0  -1    0.14    0.12
  11  -1  -1    0.19    0.14
  11   1   1    0.17    0.13
  11   1  -1    0.52    0.21
  11  -1   1    0.57    0.18
  11   1  -1    0.33    0.15
  11   2   1    8.70    1.14
  11  -2  -1    9.53    0.89
  11   2  -1    9.74    1.18
  11  -2   1    9.38    0.92
  11   3   1    0.80    0.31
  11  -3  -1    0.80    0.21
  11  -3   1    0.47    0.18
  11   3  -1    0.77    0.27
  11   4   1   15.14    1.88
  11  -4  -1   16.53    1.47
  11  -4   1   18.13    1.48
  11   4  -1   13.74    1.86
  11  -5  -1    0.09    0.14
 -11   5  -1   -0.12    0.13
  11   5   1    0.41    0.26
  11  -5   1    0.21    0.16
  11   5  -1    0.22    0.24
  11  -6  -1    3.43    0.45
  11   6   1    3.20    0.64
  11   6  -1    2.79    0.57
  11  -6   1    3.00    0.41
  11   7   1    0.25    0.31
  11  -7  -1   -0.32    0.13
  11  -7   1    0.03    0.17
  11   7  -1   -0.02    0.27
  11  -8  -1    0.96    0.25
  11   8   1    1.15    0.44
  11  -8   1    1.35    0.30
  11   8  -1    1.07    0.41
  11   9   1   -0.11    0.32
  11  -9  -1    0.38    0.21
  11  -9   1    0.83    0.24
  11   9  -1    0.32    0.35
  11 -10  -1    0.58    0.25
  11  10   1   -0.09    0.36
  11 -10   1    0.37    0.23
  11  10  -1    0.11    0.35
  11  11   1   -0.25    0.37
  11 -11  -1    0.20    0.22
  11  11  -1    0.46    0.40
  11 -11   1   -0.11    0.20
  11  12   1    0.34    0.48
  11 -12  -1    0.59    0.28
  11  12  -1    0.21    0.43
  11 -12   1    0.19    0.26
  11  13   1   -0.44    0.41
  11  13  -1    0.11    0.43
  12   0  -1    0.14    0.13
  12   0   1    0.00    0.12
  12   1   1    0.20    0.19
  12   1   1    0.18    0.14
  12  -1  -1    0.15    0.15
  12  -1   1    0.09    0.15
  12   1  -1   -0.02    0.13
  12   1  -1   -0.05    0.16
  12   2   1    0.59    0.24
  12  -2  -1    1.10    0.22
  12  -2   1    0.51    0.18
  12   2  -1    0.85    0.28
  12   3   1    2.59    0.51
  12  -3  -1    2.62    0.38
  12   3  -1    2.92    0.53
  12  -3   1    2.87    0.40
  12  -4  -1    0.05    0.15
  12   4   1    0.11    0.24
  12  -4   1    0.19    0.18
  12   4  -1    0.08    0.24
  12   5   1    2.96    0.65
 -12   5  -1    4.46    0.51
  12  -5  -1    3.30    0.47
  12   5  -1    3.13    0.58
  12  -5   1    3.06    0.43
  12   6   1    0.31    0.28
  12  -6  -1   -0.14    0.15
  12  -6   1    0.08    0.16
  12   6  -1   -0.11    0.24
  12   7   1   -0.20    0.25
  12  -7  -1    0.13    0.17
  12  -7   1    0.10    0.19
  12   7  -1    0.26    0.32
  12  -8  -1    8.76    0.82
  12   8   1    5.80    1.07
  12  -8   1    8.72    0.84
  12   8  -1    6.14    1.10
  12  -9  -1    0.27    0.19
  12   9   1   -0.07    0.33
  12   9  -1    0.07    0.37
  12  -9   1    0.39    0.22
  12 -10  -1    2.72    0.43
  12  10   1    1.12    0.54
  12  10  -1    1.06    0.51
  12 -10   1    2.46    0.40
  12 -11  -1   -0.02    0.22
  12  11   1   -0.34    0.39
  12  11  -1    0.11    0.38
  12 -11   1    0.46    0.27
  12 -12  -1    0.71    0.30
  12  12   1    0.29    0.45
  12 -12   1    0.32    0.27
  12  12  -1    0.31    0.42
  13   0   1    0.10    0.15
  13   0  -1   -0.09    0.14
  13   1   1    3.65    0.48
  13   1   1    3.71    0.61
  13  -1  -1    3.77    0.47
  13  -1   1    3.95    0.50
  13   1  -1    3.92    0.62
  13   1  -1    3.40    0.48
  13  -2  -1   -0.24    0.11
  13   2   1   -0.07    0.17
  13   2  -1   -0.21    0.18
  13  -2   1   -0.13    0.13
  13   3   1   26.00    3.03
  13  -3  -1   26.84    2.38
  13  -3   1   28.72    2.53
  13   3  -1   27.52    3.19
  13   4   1    1.68    0.44
  13  -4  -1    1.75    0.31
  13   4  -1    2.21    0.47
  13  -4   1    1.87    0.35
  13   5   1   34.01    4.25
  13  -5  -1   41.21    3.36
  13  -5   1   42.59    3.26
  13   5  -1   30.68    4.09
  13  -6  -1    5.12    0.64
  13   6   1    5.55    0.90
  13   6  -1    4.98    0.85
  13  -6   1    5.00    0.62
  13  -7  -1   11.83    1.12
  13   7   1   10.36    1.47
  13   7  -1    9.88    1.52
  13  -7   1   13.81    1.20
  13  -8  -1    0.80    0.25
  13   8   1    1.22    0.46
  13   8  -1    0.55    0.38
  13  -8   1    0.59    0.25
  13  -9  -1    0.06    0.19
  13   9   1   -0.01    0.36
  13   9  -1   -0.43    0.28
  13  -9   1   -0.22    0.19
  13  10   1    0.08    0.37
  13 -10  -1    0.61    0.25
  13  10  -1    0.86    0.48
  13 -10   1    0.60    0.28
  13  11   1    2.29    0.68
  13 -11  -1    2.77    0.47
  13 -11   1    1.88    0.42
  13  11  -1    2.16    0.64
  13  12   1    0.21    0.46
  13  12  -1    0.53    0.49
  14   0   1    0.32    0.18
  14   0  -1    0.23    0.17
  14   1   1    3.50    0.61
  14   1   1    3.09    0.46
  14  -1  -1    3.17    0.44
  14   1  -1    2.65    0.50
  14  -1   1    2.91    0.41
  14   1  -1    2.50    0.40
  14  -2  -1    0.79    0.22
  14   2   1    0.60    0.29
  14   2  -1    1.08    0.34
  14  -2   1    0.81    0.24
  14  -3  -1   -0.12    0.13
  14   3   1    0.21    0.26
  14   3  -1    0.14    0.24
  14  -3   1    0.09    0.17
  14  -4  -1    0.23    0.19
  14   4   1    0.04    0.29
  14  -4   1    0.54    0.23
  14   4  -1    0.84    0.34
  14  -5  -1    0.68    0.24
  14   5   1    1.01    0.39
  14  -5   1    0.65    0.25
  14   5  -1    1.06    0.40
  14  -6  -1    0.23    0.19
  14   6   1    0.07    0.31
  14   6  -1    0.39    0.32
  14  -6   1    0.32    0.22
  14   7   1    0.63    0.40
  14  -7  -1    0.78    0.25
  14   7  -1    0.90    0.38
  14  -7   1    0.75    0.25
  14  -8  -1    0.02    0.17
  14   8   1   -0.06    0.36
  14   8  -1   -0.28    0.30
  14  -8   1    0.36    0.23
  14   9   1   -0.22    0.37
  14  -9  -1    0.30    0.21
  14  -9   1    0.34    0.26
  14   9  -1    0.42    0.41
  14 -10  -1   -0.21    0.19
  14  10   1    0.34    0.44
  14 -10   1    0.16    0.23
  14  10  -1    0.08    0.38
  14  11   1   -0.60    0.37
  14 -11  -1    0.08    0.23
  14  11  -1   -0.26    0.36
  14 -11   1    0.06    0.23
  15   0  -1    0.36    0.18
  15   0  -1    0.09    0.23
  15   0   1    0.09    0.18
  15   1   1    0.90    0.38
  15  -1  -1    1.12    0.27
  15   1   1    1.51    0.31
  15  -1   1    1.30    0.31
  15   1  -1    1.82    0.43
  15  -2  -1   15.03    1.50
  15   2   1   17.16    1.96
  15   2  -1   14.80    1.83
  15  -2   1   15.23    1.44
  15   3   1    2.57    0.60
  15  -3  -1    4.17    0.51
  15   3  -1    3.45    0.67
  15  -3   1    3.60    0.50
  15  -4  -1   39.48    3.45
  15   4   1   37.78    4.38
  15   4  -1   36.84    4.30
  15  -4   1   39.22    3.40
  15  -5  -1    8.79    0.85
  15   5   1    6.68    1.13
  15  -5   1    8.54    0.88
  15   5  -1    7.47    1.16
  15  -6  -1   10.01    0.94
  15   6   1    7.33    1.26
  15  -6   1    9.40    0.90
  15   6  -1    6.56    1.15
  15   7   1   -0.24    0.29
  15  -7  -1   -0.04    0.17
  15  -7   1   -0.24    0.20
  15   7  -1    0.34    0.36
  15  -8  -1    3.99    0.57
  15   8   1    3.86    0.83
  15  -8   1    4.66    0.59
  15   8  -1    2.63    0.70
  15   9   1   -0.54    0.35
  15  -9  -1   -0.10    0.19
  15   9  -1   -0.28    0.36
  15  -9   1    0.28    0.26
  15  10   1    0.21    0.47
  15 -10  -1    0.00    0.24
  15 -10   1   -0.18    0.20
  15  10  -1   -0.23    0.37
  15  11   1    1.06    0.55
  15  11  -1    1.02    0.52
  16   0   1   -0.06    0.17
  16   0  -1   -0.06    0.16
  16   0  -1   -0.26    0.18
  16   1   1    0.77    0.27
  16  -1  -1    1.30    0.29
  16   1   1    1.54    0.41
  16   1  -1    1.39    0.40
  16  -1   1    1.19    0.30
  16   2   1    0.76    0.32
  16  -2  -1    0.46    0.22
  16  -2   1    0.66    0.25
  16   2  -1    0.38    0.30
  16  -3  -1    5.34    0.66
  16   3   1    4.93    0.88
  16  -3   1    4.39    0.59
  16   3  -1    4.96    0.83
  16  -4  -1    0.14    0.19
  16   4   1   -0.20    0.27
  16  -4   1    0.28    0.21
  16   4  -1   -0.17    0.26
  16  -5  -1    4.43    0.56
  16   5   1    3.01    0.69
  16   5  -1    3.14    0.68
  16  -5   1    4.15    0.56
  16   6   1    0.64    0.42
  16  -6  -1    0.23    0.19
  16  -6   1    0.75    0.27
  16   6  -1    0.26    0.36
  16   7   1    0.02    0.35
  16  -7  -1   -0.17    0.17
  16   7  -1   -0.04    0.33
  16  -7   1    0.04    0.21
  16   8   1    0.56    0.46
  16  -8  -1    0.34    0.25
  16  -8   1    0.61    0.26
  16   8  -1    0.40    0.41
  16   9   1    1.27    0.56
  16  -9  -1    1.12    0.31
  16   9  -1    0.97    0.51
  16  -9   1    1.35    0.38
  16  10   1    0.05    0.47
  16 -10  -1    0.21    0.30
  16  10  -1    0.42    0.49
  17   0   1   -0.25    0.17
  17   0   1    0.06    0.26
  17   0  -1    0.00    0.22
  17   0  -1   -0.01    0.17
  17   1   1   -0.31    0.24
  17  -1  -1    0.01    0.16
  17  -1   1    0.26    0.22
  17   1  -1    0.17    0.26
  17   2   1    0.54    0.32
  17  -2  -1    0.19    0.18
  17  -2   1    0.66    0.24
  17   2  -1   -0.39    0.24
  17  -3  -1    0.36    0.22
  17   3   1    0.33    0.31
  17  -3   1    0.47    0.22
  17   3  -1    0.42    0.36
  17   4   1    2.51    0.61
  17  -4  -1    2.22    0.42
  17   4  -1    1.59    0.51
  17  -4   1    2.27    0.40
  17  -5  -1    1.74    0.36
  17   5   1    1.77    0.55
  17   5  -1    1.12    0.44
  17  -5   1    1.43    0.32
  17  -6  -1    3.07    0.48
  17   6   1    2.68    0.70
  17   6  -1    1.95    0.60
  17  -6   1    3.67    0.51
  17   7   1   -0.55    0.31
  17  -7  -1    0.38    0.24
  17   7  -1   -0.42    0.35
  17  -7   1    0.58    0.25
  17   8   1    0.40    0.44
  17  -8  -1    0.38    0.26
  17  -8   1    0.47    0.28
  17   8  -1    0.35    0.44
  17   9   1    0.78    0.48
  17  -9  -1    1.01    0.33
  17  -9   1    0.69    0.31
  17   9  -1    0.05    0.41
  17  10   1   -0.45    0.46
  17  10  -1    0.03    0.48
  18   0   1    0.15    0.29
  18   0  -1    0.02    0.26
  18   0   1    0.28    0.21
  18   0  -1   -0.15    0.18
  18   1   1   -0.18    0.26
  18  -1  -1    0.53    0.23
  18  -1   1    0.42    0.23
  18   1  -1   -0.01    0.27
  18   2   1   -0.25    0.25
  18  -2  -1   -0.15    0.17
  18   2  -1    0.11    0.29
  18  -2   1   -0.01    0.19
  18   3   1    2.78    0.64
  18  -3  -1    2.34    0.44
  18   3  -1    1.62    0.52
  18  -3   1    2.24    0.41
  18  -4  -1    0.92    0.28
  18   4   1    1.07    0.45
  18  -4   1    0.97    0.31
  18   4  -1    1.46    0.47
  18  -5  -1    2.57    0.44
  18   5   1    1.90    0.59
  18   5  -1    2.21    0.60
  18  -5   1    2.52    0.44
  18   6   1    0.42    0.42
  18  -6  -1    0.72    0.29
  18  -6   1    0.47    0.25
  18   6  -1    0.09    0.37
  18  -7  -1   -0.29    0.19
  18   7   1    0.20    0.45
  18   7  -1   -0.17    0.39
  18  -7   1   -0.30    0.20
  18   8   1   -0.55    0.38
  18  -8  -1    0.24    0.27
  18  -8   1    0.04    0.24
  18   8  -1    0.04    0.45
  18   9   1    0.29    0.47
  18   9  -1    0.16    0.42
  19   0   1    0.21    0.32
  19   0  -1   -0.10    0.26
  19   0   1   -0.16    0.22
  19  -1  -1   -0.06    0.27
  19  -1  -1    0.40    0.24
  19   1   1   -0.03    0.31
  19  -1   1    0.16    0.23
  19   1  -1    0.51    0.36
  19   2   1    3.42    0.73
  19  -2  -1    2.97    0.51
  19   2  -1    3.54    0.73
  19  -2   1    3.80    0.57
  19   3   1    4.50    0.86
  19  -3  -1    4.12    0.62
  19  -3   1    4.71    0.65
  19   3  -1    4.30    0.85
  19  -4  -1    0.55    0.27
  19   4   1    0.70    0.45
  19  -4   1    0.28    0.25
  19   4  -1    0.36    0.38
  19   5   1    2.31    0.67
  19  -5  -1    3.11    0.52
  19  -5   1    2.52    0.48
  19   5  -1    2.11    0.62
  19   6   1   -0.34    0.40
  19  -6  -1    0.34    0.27
  19   6  -1   -0.08    0.40
  19  -6   1    0.01    0.25
  19  -7  -1    0.69    0.29
  19   7   1    0.23    0.51
  19  -7   1    0.27    0.27
  19   7  -1    0.00    0.45
  19   8   1   -0.14    0.42
  19   8  -1    0.59    0.48
  20   0   1    0.39    0.36
  20   0   1   -0.17    0.24
  20   0  -1    0.28    0.37
  20  -1  -1    2.50    0.49
  20   1   1    3.51    0.72
  20  -1  -1    2.69    0.65
  20  -1   1    2.03    0.44
  20  -1   1    3.56    0.69
  20   1  -1    2.23    0.60
  20   2   1    0.52    0.41
  20  -2  -1   -0.01    0.24
  20   2  -1   -0.26    0.31
  20  -2   1    0.41    0.26
  20   3   1    5.19    0.99
  20  -3  -1    5.94    0.76
  20   3  -1    6.06    1.02
  20  -3   1    5.20    0.75
  20  -4  -1    7.03    0.89
  20   4   1    7.46    1.21
  20   4  -1    6.38    1.08
  20  -4   1    6.02    0.80
  20   5   1    2.48    0.71
  20  -5  -1    3.13    0.53
  20  -5   1    3.14    0.54
  20   5  -1    2.61    0.70
  20  -6  -1    0.10    0.25
  20   6   1   -0.17    0.42
  20  -6   1    0.03    0.29
  20   6  -1   -0.40    0.31
  20   7  -1    2.93    0.77
  21   0   1   -0.04    0.34
  21   0  -1   -0.44    0.32
  21  -1  -1    0.36    0.38
  21   1   1    0.19    0.36
  21  -1  -1   -0.07    0.26
  21  -1   1    0.38    0.40
  21  -1   1   -0.08    0.24
  21   1  -1    0.16    0.39
  21   2   1    0.74    0.46
  21  -2  -1    1.05    0.46
  21  -2  -1    0.87    0.33
  21   2  -1    1.37    0.54
  21  -2   1    1.24    0.38
  21  -3  -1    0.91    0.33
  21   3   1    0.41    0.45
  21   3  -1    0.98    0.50
  21  -3   1    1.11    0.38
  21   4   1    0.88    0.52
  21  -4  -1    0.76    0.32
  21   4  -1    0.64    0.42
  21  -4   1    0.33    0.28
  21   5   1    3.71    0.85
  21   5  -1    2.93    0.75
  22   0  -1   -0.66    0.33
  22   0   1    0.15    0.38
  22   1   1    0.71    0.47
  22  -1  -1    0.92    0.47
  22   1  -1    0.58    0.45
  22  -1   1    0.82    0.47
  22  -1   1    0.20    0.32
  22   2   1    1.11    0.55
  22  -2  -1    1.09    0.37
  22  -2  -1    1.43    0.53
  22   2  -1    0.89    0.50
  22   3  -1    0.63    0.43
   0   0   2  327.68   32.43
   0   0  -2  337.61   32.47
   0   1  -2   -0.25    0.09
   0  -1   2   -0.08    0.08
   0   1   2   -0.20    0.07
   0  -1  -2   -0.30    0.06
   0  -2   2  296.65   33.86
   0   2   2  302.47   33.88
   0   2  -2  341.12   33.85
   0  -2  -2  334.18   33.88
   0  -2   2  301.36   30.74
   0   3   2    0.10    0.21
   0  -3   2   -0.08    0.15
   0  -3  -2    0.19    0.18
   0   3  -2    0.07    0.15
   0   4  -2    2.25    0.39
   0  -4  -2    2.26    0.43
   0   4   2    1.07    0.35
   0  -4   2    2.06    0.39
   0   5  -2   -0.27    0.21
   0   5   2   -0.08    0.24
   0   6  -2   36.86    3.83
   0   6   2   31.06    3.84
   0   7   2   -0.10    0.25
   0   7  -2    0.12    0.27
   0   8  -2   24.12    2.63
   0   8   2   20.08    2.62
   0   9   2   -0.01    0.30
   0   9  -2    0.06    0.33
   0  10   2   46.70    5.99
   0  10  -2   59.79    6.02
   0  11   2    0.22    0.42
   0  11  -2    0.35    0.42
   0  12   2    4.16    0.99
   0  12  -2    6.34    1.05
   0  13   2    0.27    0.51
   0  13  -2   -0.27    0.44
   0  14  -2    2.60    0.74
   0  14   2    2.12    0.78
   0  15  -2    0.36    0.53
   1   0  -2    0.93    0.16
   1   0   2    0.89    0.10
  -1   0   2    0.98    0.16
   1  -1  -2   19.87    1.98
   1   1   2   21.96    2.19
   1  -1  -2   20.02    2.19
  -1  -1   2   18.73    2.17
  -1  -1  -2   21.11    1.76
  -1   1   2   18.90    2.24
  -1  -1  -2   22.57    2.22
  -1   1   2   19.60    2.02
   1  -1   2   19.81    2.03
  -1  -2   2    4.03    0.54
   1  -2  -2    4.49    0.58
   1   2   2    4.32    0.56
  -1   2  -2    4.36    0.48
   1  -2   2    4.31    0.49
  -1  -2  -2    4.92    0.57
   1   2  -2    4.16    0.54
  -1   2   2    4.34    0.61
   1  -2   2    4.47    0.55
   1   3   2    0.85    0.26
  -1   3  -2    0.82    0.23
  -1  -3   2    0.97    0.24
   1  -3  -2    0.90    0.27
   1  -3   2    0.94    0.23
   1  -3   2    1.08    0.18
  -1  -3  -2    0.80    0.25
   1   3  -2    0.76    0.22
  -1   3   2    0.94    0.27
   1   4   2    4.43    0.66
  -1  -4   2    4.24    0.64
  -1   4  -2    4.24    0.62
   1  -4  -2    4.13    0.64
   1   4  -2    4.22    0.64
   1  -4   2    4.66    0.50
   1  -4   2    4.27    0.65
  -1  -4  -2    4.94    0.65
  -1   4   2    3.55    0.65
   1   5   2    3.61    0.66
  -1   5  -2    5.49    0.72
   1   5  -2    4.53    0.66
  -1   5   2    3.72    0.68
  -1   6  -2    4.58    0.69
   1   6   2    3.23    0.65
  -1   6   2    4.05    0.70
   1   6  -2    2.94    0.58
   1   7   2   13.30    1.86
  -1   7  -2   17.41    1.88
   1   7  -2   15.36    1.81
  -1   7   2   14.08    1.84
  -1   8  -2    0.85    0.38
   1   8   2    0.39    0.32
  -1   8   2    0.04    0.30
   1   8  -2    0.52    0.34
   1   9   2   -0.63    0.23
  -1   9  -2    0.70    0.37
  -1   9   2   -0.13    0.26
   1   9  -2    0.48    0.36
   1  10   2    0.61    0.47
  -1  10  -2    1.91    0.58
  -1  10   2    1.18    0.57
   1  10  -2    1.60    0.55
   1  11   2    5.18    1.01
  -1  11  -2    5.20    0.97
  -1  11   2    5.54    1.06
   1  11  -2    6.21    1.06
   1  12   2    0.86    0.52
  -1  12  -2    1.25    0.58
  -1  12   2    0.53    0.49
   1  12  -2    0.77    0.48
   1  13   2    0.18    0.49
  -1  13  -2    0.07    0.46
   1  13  -2   -0.11    0.42
  -1  13   2    0.48    0.49
   1  14   2    0.48    0.56
  -1  14  -2    0.78    0.60
   1  14  -2    0.29    0.47
  -1  14   2   -0.27    0.44
  -1  15  -2    1.10    0.63
   1  15  -2    1.31    0.64
  -2   0   2    0.71    0.14
  -2   0   2    0.63    0.08
   2   0  -2    0.61    0.13
   2   0  -2    0.70    0.11
  -2   0  -2    0.66    0.09
   2   0  -2    0.61    0.08
   2   0   2    0.69    0.09
  -2  -1   2  195.74   18.55
   2  -1  -2  160.56   18.56
   2   1   2  154.43   14.74
   2  -1  -2  173.59   16.84
   2  -1  -2  177.27   14.73
  -2   1  -2  173.60   16.85
  -2  -1  -2  175.86   14.70
  -2   1   2  166.75   18.51
   2   1  -2  167.58   18.48
  -2   1   2  177.86   16.79
   2  -2  -2    0.05    0.16
  -2  -2   2    0.11    0.15
   2   2   2   -0.05    0.13
   2  -2  -2    0.07    0.09
  -2   2  -2    0.20    0.12
  -2  -2  -2   -0.04    0.12
   2  -2   2   -0.10    0.12
  -2   2   2    0.04    0.18
   2  -2   2   -0.12    0.11
   2   2  -2    0.01    0.12
  -2   3  -2   38.24    3.68
  -2  -3   2   32.45    3.67
   2  -3  -2   29.44    3.68
   2  -3   2   32.54    3.59
   2   3  -2   28.24    3.57
   2  -3   2   34.04    3.22
  -2  -3  -2   37.21    3.60
  -2   3   2   31.28    3.62
  -2   4  -2    4.02    0.56
  -2  -4   2    3.09    0.52
   2  -4  -2    3.13    0.57
   2   4   2    2.89    0.52
   2   4  -2    2.75    0.51
  -2   4   2    2.82    0.56
   2  -4   2    3.93    0.41
  -2  -4  -2    3.81    0.56
  -2   5  -2    0.40    0.24
   2   5   2   -0.21    0.23
   2   5  -2    0.07    0.21
   2  -5   2    0.14    0.13
  -2   5   2   -0.01    0.26
   2   6   2    0.81    0.33
  -2   6  -2    0.98    0.34
   2   6  -2    0.81    0.30
  -2   6   2    0.83    0.35
   2   7   2   15.83    2.20
  -2   7  -2   22.04    2.25
   2   7  -2   16.02    2.16
  -2   7   2   21.80    2.27
   2   8   2   -0.05    0.26
  -2   8  -2    0.08    0.32
   2   8  -2    0.71    0.35
  -2   8   2    0.01    0.27
   2   9   2    0.78    0.41
  -2   9  -2    1.81    0.55
  -2   9   2    0.91    0.48
   2   9  -2    1.24    0.46
  -2  10  -2    7.54    1.17
   2  10   2    6.10    1.12
   2  10  -2    7.69    1.10
  -2  10   2    4.92    1.04
  -2  11  -2    0.15    0.44
   2  11   2    0.87    0.48
   2  11  -2    0.75    0.46
  -2  11   2    0.83    0.49
  -2  12  -2    0.97    0.54
   2  12   2    0.99    0.53
  -2  12   2    1.00    0.50
   2  12  -2    0.67    0.49
  -2  13  -2    0.15    0.48
   2  13   2    0.32    0.47
   2  13  -2    0.14    0.47
  -2  13   2    0.16    0.52
   2  14   2   -0.32    0.46
  -2  14  -2   -0.79    0.49
   2  14  -2    0.47    0.49
  -2  14   2    0.51    0.54
  -2  15  -2   -0.44    0.52
   2  15  -2    0.50    0.52
   3   0  -2   18.49    1.65
   3   0  -2   19.58    2.10
  -3   0  -2   18.75    1.66
   3   0   2   18.11    1.66
  -3   0   2   18.71    1.65
  -3  -1   2   10.94    1.12
   3  -1  -2    9.16    1.15
   3  -1  -2    9.69    0.88
   3   1   2    9.18    0.89
   3   1   2   10.76    1.13
  -3   1   2   10.08    0.98
   3   1  -2    9.27    1.08
  -3   1   2   10.23    1.13
  -3   1   2   10.07    0.85
   3  -1   2    9.25    0.85
  -3  -1  -2    9.10    0.86
  -3  -2   2   49.31    4.60
   3  -2  -2   38.70    4.61
  -3   2  -2   39.57    4.15
   3   2   2   41.48    4.59
   3   2  -2   39.11    4.62
  -3   2   2   42.87    4.67
  -3  -2  -2   48.75    4.64
  -3   2   2   40.54    4.17
   3  -3  -2    6.89    0.94
  -3  -3   2    8.53    0.93
  -3   3  -2    6.92    0.77
   3   3   2    6.53    0.90
   3  -3  -2    8.02    0.75
  -3  -3  -2    8.77    0.92
   3  -3   2    8.03    0.92
  -3   3   2    7.38    0.96
   3   3  -2    6.29    0.90
   3  -3   2    7.31    0.78
   3   4   2    8.44    1.19
   3  -4  -2   10.01    0.99
  -3   4  -2   11.37    1.23
   3  -4   2   10.42    1.00
  -3   4   2    9.50    1.24
   3   4  -2    8.58    1.16
   3   5   2   -0.05    0.21
  -3   5  -2   -0.06    0.23
  -3   5   2    0.21    0.31
   3  -5   2    0.01    0.11
   3   5  -2   -0.14    0.18
  -3   6  -2   22.86    2.32
   3   6   2   16.97    2.27
  -3   6   2   21.37    2.51
   3   6  -2   18.50    2.43
   3  -6   2   22.90    2.13
   3   7   2    1.04    0.39
  -3   7  -2    2.17    0.49
   3   7  -2    1.16    0.38
  -3   7   2    1.58    0.51
   3   8   2    0.68    0.37
  -3   8  -2    1.54    0.48
  -3   8   2    1.04    0.45
   3   8  -2    1.21    0.41
  -3   9  -2    3.89    0.72
   3   9   2    2.10    0.60
  -3   9   2    3.09    0.74
   3   9  -2    2.96    0.67
  -3  10  -2    2.52    0.65
   3  10   2    1.65    0.57
  -3  10   2    1.27    0.55
   3  10  -2    1.46    0.52
   3  11   2    0.02    0.38
  -3  11  -2    0.36    0.41
   3  11  -2    0.29    0.41
  -3  11   2    0.45    0.44
  -3  12  -2    0.50    0.51
   3  12   2    0.46    0.45
  -3  12   2    0.42    0.47
   3  12  -2    0.34    0.45
   3  13   2    0.18    0.44
  -3  13  -2    0.69    0.60
  -3  13   2   -0.01    0.53
   3  13  -2   -0.14    0.42
   3  14   2    1.63    0.65
  -3  14  -2    1.64    0.72
  -3  14   2    1.92    0.70
   3  14  -2    1.92    0.67
   4   0   2   40.26    3.58
  -4   0   2   43.94    3.58
   4   0  -2   39.32    3.58
  -4   0  -2   42.45    3.58
   4   0  -2   41.06    4.53
  -4  -1   2    0.09    0.08
   4   1   2    0.27    0.10
   4  -1  -2   -0.11    0.14
  -4  -1   2   -0.05    0.10
   4  -1  -2    0.00    0.07
  -4   1   2    0.03    0.17
  -4  -1  -2    0.26    0.09
  -4   1   2    0.01    0.07
   4   1  -2   -0.05    0.10
   4  -1   2   -0.04    0.07
  -4  -2   2   10.63    1.08
  -4   2  -2    9.20    0.96
   4  -2  -2    9.46    0.83
   4  -2  -2    7.60    1.10
   4   2   2    8.99    1.07
  -4  -2  -2    8.92    0.82
  -4   2   2    9.52    1.10
   4   2  -2    7.84    1.02
  -4   2   2    9.42    0.90
   4  -3  -2    0.06    0.20
  -4   3  -2    0.08    0.10
  -4  -3   2    0.19    0.18
   4   3   2    0.12    0.16
   4  -3   2    0.13    0.17
   4   3  -2    0.10    0.16
  -4   3   2   -0.01    0.20
  -4  -3  -2   -0.12    0.12
   4   4   2    0.00    0.19
  -4   4  -2    0.21    0.11
  -4   4   2    0.08    0.25
   4   4  -2    0.26    0.21
   4   5   2   13.46    1.87
  -4   5  -2   19.89    1.94
   4   5  -2   15.08    1.87
   4  -5   2   16.05    1.62
  -4   5   2   17.78    1.96
   4   6   2    5.59    0.91
  -4   6  -2    6.94    0.97
   4  -6   2    6.07    0.60
  -4   6   2    6.14    0.93
   4   6  -2    3.87    0.76
   4  -7  -2    0.12    0.08
  -4   7  -2    0.00    0.27
   4   7   2    0.12    0.25
  -4   7   2    0.01    0.31
   4   7  -2   -0.12    0.22
   4  -7   2   -0.21    0.12
   4   8   2    0.84    0.40
  -4   8  -2    2.06    0.51
  -4   8   2    1.61    0.50
   4   8  -2    0.87    0.40
   4   9   2    1.83    0.56
  -4   9  -2    3.44    0.69
  -4   9   2    3.53    0.79
   4   9  -2    2.28    0.60
   4  10   2    0.35    0.38
  -4  10  -2   -0.37    0.34
  -4  10   2    0.08    0.40
   4  10  -2   -0.14    0.33
   4  11   2    3.62    0.85
  -4  11  -2    5.75    1.04
  -4  11   2    4.87    1.01
   4  11  -2    4.82    0.90
  -4  12  -2   -0.07    0.48
   4  12   2   -0.02    0.38
  -4  12   2   -0.18    0.39
   4  12  -2   -0.14    0.40
  -4  13  -2    0.64    0.62
   4  13   2    0.93    0.57
  -4  13   2    0.55    0.58
   4  13  -2    0.66    0.51
  -4  14  -2   -0.28    0.51
   4  14   2    0.28    0.48
  -4  14   2   -0.14    0.51
   4  14  -2   -0.04    0.49
  -5   0  -2   33.14    2.78
  -5   0   2   34.24    2.78
   5   0  -2   33.61    3.52
   5   0   2   30.47    2.78
   5   0  -2   29.10    2.77
   5  -1  -2  160.10   17.12
  -5   1  -2  162.91   13.58
  -5  -1   2  159.80   13.58
   5   1   2  157.94   13.59
   5  -1  -2  153.17   13.58
   5   1  -2  167.46   17.77
  -5   1   2  161.42   14.12
  -5  -1  -2  166.51   14.13
   5  -1   2  165.13   14.12
  -5  -2   2   12.22    1.27
   5  -2  -2   10.66    0.98
   5   2   2   10.66    1.27
   5  -2  -2   10.31    1.30
   5   2  -2    9.32    1.18
  -5  -2  -2   10.48    0.95
  -5   2   2   12.46    1.28
   5  -2   2   10.24    0.93
   5   3   2    0.05    0.16
  -5   3  -2    0.31    0.14
   5  -3  -2    0.30    0.22
   5  -3  -2    0.20    0.10
  -5   3   2    0.34    0.09
   5   3  -2    0.02    0.15
  -5   3   2    0.48    0.27
   5   4   2    4.44    0.65
  -5   4  -2    4.13    0.46
  -5   4   2    4.92    0.73
   5   4  -2    4.00    0.63
   5   5   2   -0.06    0.18
  -5   5   2    0.53    0.30
   5   5  -2    0.19    0.23
   5   6   2    0.38    0.26
  -5   6  -2    0.10    0.27
   5   6  -2    0.04    0.21
  -5   6   2    0.32    0.32
   5   7   2    0.94    0.35
  -5   7  -2    1.35    0.43
  -5   7   2    1.67    0.49
   5   7  -2    1.63    0.42
   5  -7   2    0.75    0.18
   5   8   2    1.21    0.42
  -5   8  -2    2.62    0.60
   5   8  -2    1.44    0.45
  -5   8   2    1.34    0.49
  -5   9  -2    2.84    0.67
   5   9   2    1.50    0.49
   5   9  -2    1.44    0.50
  -5   9   2    3.50    0.73
   5  10   2    4.60    0.96
  -5  10  -2    8.29    1.18
   5  10  -2    5.49    0.98
  -5  10   2    7.41    1.23
   5  11   2    0.08    0.36
  -5  11  -2    0.64    0.50
  -5  11   2    0.70    0.45
   5  11  -2    0.53    0.42
  -5  12  -2    0.21    0.51
   5  12   2    0.14    0.42
  -5  12   2    0.29    0.44
   5  12  -2   -0.07    0.42
  -5  13  -2   -0.11    0.53
   5  13   2    0.38    0.52
   5  13  -2   -0.23    0.42
  -5  13   2    0.92    0.60
   5  14   2    0.22    0.52
  -5  14   2    0.95    0.69
   5  14  -2    0.43    0.51
  -6   0  -2    3.96    0.37
   6   0  -2    2.77    0.51
   6   0   2    3.79    0.38
  -6   0   2    3.54    0.37
   6   0  -2    3.52    0.37
  -6   1  -2    2.68    0.27
   6   1   2    2.35    0.30
   6  -1  -2    1.77    0.38
  -6  -1   2    2.46    0.29
   6  -1  -2    2.17    0.27
   6   1  -2    3.04    0.38
   6  -1   2    2.13    0.28
  -6  -1  -2    2.41    0.29
   6  -2  -2    5.92    0.58
   6  -2  -2    6.52    0.82
   6   2   2    5.98    0.76
   6   2  -2    5.72    0.79
  -6   2   2    7.35    0.90
   6  -2   2    6.84    0.62
   6  -3  -2    8.20    0.75
   6   3   2    8.49    0.99
  -6   3  -2    7.49    0.85
   6   3  -2    6.72    0.94
  -6   3   2    8.44    1.05
  -6   3   2    7.89    0.80
   6  -3   2    8.33    0.74
   6  -4  -2    3.95    0.41
  -6   4  -2    3.76    0.43
   6   4   2    3.35    0.56
   6   4  -2    3.35    0.55
  -6   4   2    4.43    0.68
   6   5   2    1.75    0.39
  -6   5   2    2.41    0.54
   6   5  -2    2.43    0.45
   6   6   2    0.14    0.23
   6   6  -2    0.15    0.21
  -6   6   2    0.28    0.32
   6   7   2    1.20    0.40
   6   7  -2    1.11    0.36
  -6   7   2    1.67    0.49
   6   8   2    0.06    0.27
  -6   8  -2    0.18    0.38
   6   8  -2    0.44    0.30
  -6   8   2   -0.35    0.30
   6   9   2    0.04    0.31
  -6   9  -2    0.36    0.40
   6   9  -2   -0.37    0.28
  -6   9   2    0.08    0.41
   6  10   2    6.63    1.20
  -6  10  -2   10.88    1.43
   6  10  -2    7.98    1.27
  -6  10   2    9.23    1.46
   6  11   2    0.46    0.37
  -6  11  -2   -0.14    0.47
  -6  11   2   -0.02    0.41
   6  11  -2    0.26    0.41
   6  12   2   -0.33    0.38
   6  12  -2    0.08    0.41
  -6  12   2    1.13    0.62
   6  13   2    0.24    0.48
   6  13  -2    0.33    0.45
  -6  13   2    0.58    0.60
   6  14   2    0.09    0.55
   6  14  -2   -0.04    0.46
  -6  14   2    0.85    0.61
   7   0   2  144.51   11.93
   7   0  -2  133.92   11.92
   7  -1  -2   57.65    4.90
   7   1   2   55.88    4.91
   7  -1  -2   56.86    6.22
   7   1  -2   59.43    6.37
   7  -1   2   57.90    5.06
   7   2   2   27.86    3.13
   7  -2  -2   28.41    2.46
   7   2  -2   27.62    3.05
   7   3   2    1.33    0.32
   7  -3  -2    1.14    0.20
   7   3  -2    0.84    0.25
  -7   3   2    1.46    0.40
   7  -3   2    1.19    0.21
   7   4   2    0.13    0.21
   7  -4  -2    0.48    0.14
  -7   4  -2    0.16    0.13
   7   4  -2    0.21    0.19
   7  -4   2    0.19    0.12
  -7   4   2    0.03    0.26
   7  -5  -2    0.87    0.18
   7   5   2    0.91    0.30
  -7   5  -2    0.90    0.16
  -7   5   2    0.36    0.35
   7   5  -2    0.93    0.29
   7   6   2    2.53    0.51
   7   6  -2    2.50    0.53
  -7   6   2    4.33    0.77
   7   7   2    0.69    0.31
  -7   7   2    0.36    0.44
   7   7  -2    0.81    0.31
   7   8   2    3.44    0.69
   7   8  -2    3.40    0.70
  -7   8   2    5.29    0.89
   7   9   2    2.65    0.62
   7   9  -2    3.00    0.67
  -7   9   2    3.91    0.87
   7  10   2    2.30    0.60
   7  10  -2    2.84    0.69
  -7  10   2    4.24    0.90
   7  11   2    0.56    0.46
   7  11  -2    0.48    0.40
  -7  11   2   -0.43    0.40
   7  12   2    0.18    0.44
  -7  12   2    1.29    0.64
   7  12  -2    0.39    0.39
   7  13   2    0.43    0.52
   7  13  -2    0.57    0.49
  -7  13   2   -0.14    0.58
   7  14   2   -0.34    0.46
   7  14  -2    0.55    0.52
   8   0  -2   84.32    7.37
   8   0   2   87.11    7.38
   8   1   2   29.73    2.71
   8  -1  -2   31.89    2.70
   8   1  -2   30.32    3.37
   8  -1   2   30.86    2.68
   8   2   2   23.07    2.63
   8  -2  -2   23.65    2.06
   8   2  -2   23.35    2.58
   8  -2   2   22.78    2.04
   8  -3  -2   10.28    0.95
   8   3   2   10.09    1.24
   8   3  -2    8.91    1.08
   8   4   2    5.07    0.78
   8  -4  -2    5.86    0.56
  -8   4  -2    5.43    0.62
   8   4  -2    5.64    0.74
  -8   4   2    5.35    0.56
   8  -4   2    5.36    0.56
   8   5   2    0.04    0.19
  -8   5  -2    0.09    0.10
   8  -5  -2    0.06    0.11
   8  -5   2   -0.07    0.11
   8   5  -2    0.37    0.22
  -8   5   2    0.20    0.31
   8   6   2    4.16    0.74
   8  -6  -2    5.29    0.53
   8   6  -2    3.97    0.73
  -8   6   2    7.02    1.00
   8   7   2    5.77    0.91
   8   7  -2    4.51    0.82
  -8   7   2    7.26    1.04
   8   8   2    1.59    0.48
  -8   8   2    3.62    0.75
   8   8  -2    1.42    0.46
   8   9   2    0.63    0.40
   8   9  -2    0.32    0.34
  -8   9   2    0.71    0.50
   8  10   2    5.76    1.00
   8  10  -2    7.17    1.27
  -8  10   2   13.65    1.70
   8  11   2    0.28    0.41
  -8  11   2   -0.62    0.39
   8  11  -2   -0.23    0.35
   8  12   2    0.28    0.45
   8  12  -2    0.96    0.50
  -8  12   2    0.95    0.69
   8  13   2    0.00    0.49
  -8  13   2    0.34    0.62
   8  13  -2   -0.50    0.36
   8  14   2    0.38    0.58
   8  14  -2   -0.72    0.44
   9   0  -2    7.83    0.74
   9   0   2    7.66    0.75
   9   1   2    6.51    0.65
   9  -1  -2    6.38    0.63
   9   1  -2    6.47    0.83
   9  -1   2    6.86    0.66
   9   1  -2    6.44    0.65
   9  -2  -2    1.54    0.24
   9   2   2    1.64    0.26
   9   2   2    1.41    0.32
   9   2  -2    1.36    0.31
   9  -2   2    1.86    0.27
   9   3   2    4.94    0.73
   9  -3  -2    4.71    0.51
   9   3  -2    5.03    0.68
   9  -3   2    4.88    0.52
   9  -4  -2   -0.04    0.10
   9   4   2    0.06    0.18
  -9   4  -2    0.07    0.15
  -9   4   2    0.02    0.10
   9  -4   2    0.13    0.12
   9   4  -2   -0.06    0.15
  -9   5  -2    3.53    0.42
   9   5   2    3.39    0.61
   9  -5  -2    3.63    0.44
   9   5  -2    2.21    0.50
   9  -5   2    4.56    0.46
   9   6   2    0.44    0.27
   9  -6  -2    0.40    0.16
   9   6  -2   -0.07    0.22
   9  -6   2    0.28    0.16
  -9   6   2   -0.11    0.33
   9   7   2    0.41    0.29
   9  -7  -2   -0.23    0.11
  -9   7   2   -0.06    0.37
   9   7  -2    0.33    0.30
   9   8   2    0.29    0.37
  -9   8   2    0.71    0.48
   9   8  -2    0.10    0.27
   9   9   2    0.24    0.36
   9   9  -2   -0.17    0.29
  -9   9   2   -0.02    0.45
   9  10   2    0.29    0.35
   9  10  -2   -0.17    0.33
  -9  10   2   -0.21    0.40
   9  11   2   -0.25    0.33
  -9  11   2   -0.31    0.44
   9  11  -2    0.40    0.44
   9  12   2    0.00    0.40
   9  12  -2    0.21    0.41
  -9  12   2    0.04    0.51
   9  13   2   -0.47    0.40
  -9  13   2    0.47    0.67
   9  13  -2    0.45    0.48
  10   0   2   28.11    2.48
  10   0  -2   27.73    2.46
  10   1   2    0.50    0.18
  10  -1  -2    0.93    0.19
  10   1  -2    0.48    0.15
  10   1  -2    0.50    0.19
  10  -1   2    0.73    0.19
  10   2   2    1.19    0.25
  10   2   2    1.22    0.31
  10  -2  -2    1.33    0.24
  10   2  -2    1.07    0.28
  10  -2   2    1.70    0.26
  10  -3  -2    3.05    0.38
  10   3   2    2.64    0.50
  10  -3   2    2.86    0.35
  10   3  -2    2.03    0.42
  10  -4  -2    3.09    0.41
  10   4   2    3.72    0.61
  10  -4   2    2.70    0.38
  10   4  -2    2.99    0.51
 -10   5  -2    3.17    0.39
  10   5   2    1.88    0.46
  10  -5   2    3.45    0.41
  10   5  -2    2.27    0.48
  10   6   2    1.34    0.42
  10  -6  -2    2.07    0.30
  10  -6   2    1.55    0.29
  10   6  -2    1.74    0.44
  10  -7  -2    1.49    0.28
  10   7   2    1.70    0.48
  10  -7   2    1.34    0.28
  10   7  -2    1.87    0.46
  10   8   2    1.23    0.46
  10  -8  -2    1.68    0.31
  10   8  -2    1.41    0.45
  10   9   2    0.38    0.34
  10  -9  -2    0.23    0.20
  10   9  -2    0.45    0.36
 -10   9   2    0.08    0.48
  10  10   2    0.50    0.40
  10 -10  -2    0.44    0.21
  10  10  -2    1.20    0.47
 -10  10   2    0.23    0.55
  10  11   2    0.13    0.42
  10  11  -2    1.23    0.51
  10  12   2   -0.42    0.38
  10  12  -2    0.11    0.38
  10  13   2    0.16    0.47
  10  13  -2    0.69    0.50
  11   0  -2   93.72    8.17
  11   0   2   95.79    8.18
  11   1   2   15.99    1.48
  11  -1  -2   16.08    1.47
  11   1  -2   16.74    1.83
  11  -1   2   14.25    1.44
  11   1  -2   16.34    1.44
  11   2   2    0.39    0.23
  11  -2  -2    0.19    0.13
  11  -2   2    0.10    0.14
  11   2  -2    0.20    0.19
  11  -3  -2    1.17    0.23
  11   3   2    0.91    0.30
  11   3  -2    1.02    0.31
  11  -3   2    1.49    0.27
  11   4   2    0.82    0.30
  11  -4  -2    1.07    0.22
  11   4  -2    0.31    0.23
  11  -4   2    0.22    0.17
  11   5   2    0.42    0.28
  11  -5  -2    0.41    0.17
 -11   5  -2    0.60    0.21
  11  -5   2    0.19    0.17
  11   5  -2    0.07    0.22
  11   6   2    4.75    0.79
  11  -6  -2    4.46    0.55
  11   6  -2    3.94    0.75
  11  -6   2    5.68    0.61
  11   7   2    1.85    0.51
  11  -7  -2    1.39    0.28
  11  -7   2    2.65    0.38
  11   7  -2    1.92    0.53
  11   8   2    2.89    0.71
  11  -8  -2    4.46    0.54
  11   8  -2    3.67    0.75
  11  -8   2    4.25    0.54
  11   9   2    0.42    0.38
  11  -9  -2    0.72    0.23
  11   9  -2    0.70    0.42
  11  -9   2    1.26    0.30
  11  10   2    3.80    0.86
  11 -10  -2    4.66    0.59
  11  10  -2    3.64    0.77
  11 -10   2    4.54    0.60
  11 -11  -2   -0.10    0.19
  11  11   2    0.19    0.43
  11 -11   2   -0.26    0.20
  11  11  -2    0.44    0.44
  11 -12  -2    0.14    0.23
  11  12   2    0.30    0.49
  11  12  -2    0.11    0.41
  11  13   2    0.38    0.50
  11  13  -2    0.33    0.50
  12   0   2   28.62    2.46
  12   0  -2   26.35    2.44
  12   1   2    0.17    0.15
  12  -1  -2    0.20    0.16
  12  -1   2    0.20    0.16
  12   1  -2    0.49    0.23
  12   2   2   16.37    1.84
  12  -2  -2   14.72    1.42
  12  -2   2   14.59    1.40
  12   2  -2   15.65    1.78
  12   3   2    3.30    0.63
  12  -3  -2    3.92    0.48
  12   3  -2    3.30    0.55
  12  -3   2    2.66    0.40
  12   4   2    6.56    0.98
  12  -4  -2    6.74    0.70
  12   4  -2    6.38    0.91
  12  -4   2    6.89    0.71
  12  -5  -2    1.02    0.25
  12   5   2    1.25    0.40
 -12   5  -2    2.11    0.33
  12  -5   2    1.61    0.30
  12   5  -2    1.20    0.37
  12  -6  -2    0.19    0.18
  12   6   2    0.29    0.32
  12  -6   2    0.07    0.19
  12   6  -2    0.32    0.29
  12  -7  -2    0.56    0.22
  12   7   2    0.18    0.29
  12  -7   2    0.30    0.20
  12   7  -2    0.54    0.32
  12  -8  -2    3.94    0.52
  12   8   2    3.71    0.75
  12   8  -2    2.93    0.68
  12  -8   2    4.21    0.54
  12  -9  -2   -0.34    0.13
  12   9   2   -0.25    0.33
  12   9  -2   -0.18    0.31
  12  -9   2    0.24    0.22
  12 -10  -2    0.59    0.25
  12  10   2    0.30    0.43
  12 -10   2    0.45    0.25
  12  10  -2    0.97    0.44
  12  11   2   -0.34    0.38
  12 -11  -2    0.17    0.23
  12 -11   2    0.20    0.23
  12  11  -2    0.28    0.39
  12 -12  -2    1.95    0.41
  12  12   2    1.46    0.66
  12 -12   2    2.26    0.44
  12  12  -2    1.15    0.56
  13   0  -2    1.01    0.23
  13   0   2    1.35    0.29
  13   1   2   19.03    1.84
  13  -1  -2   20.29    1.83
  13   1   2   20.94    2.34
  13  -1   2   20.04    1.83
  13   1  -2   19.94    2.31
  13  -2  -2    1.30    0.28
  13   2   2    1.46    0.37
  13  -2   2    1.90    0.33
  13   2  -2    1.73    0.41
  13   3   2    2.25    0.49
  13  -3  -2    2.16    0.35
  13  -3   2    1.40    0.30
  13   3  -2    1.72    0.42
  13  -4  -2    0.07    0.15
  13   4   2   -0.32    0.20
  13  -4   2    0.10    0.17
  13   4  -2   -0.19    0.20
  13   5   2    0.24    0.34
  13  -5  -2    0.31    0.19
  13   5  -2    0.45    0.29
  13  -5   2    0.26    0.20
  13  -6  -2    0.15    0.17
  13   6   2    0.06    0.30
  13   6  -2    0.43    0.33
  13  -6   2    0.20    0.20
  13   7   2    3.64    0.75
  13  -7  -2    4.61    0.56
  13  -7   2    4.42    0.57
  13   7  -2    3.49    0.71
  13  -8  -2    0.49    0.21
  13   8   2    0.48    0.37
  13   8  -2    0.05    0.31
  13  -8   2    0.16    0.21
  13   9   2    4.02    0.81
  13  -9  -2    4.23    0.58
  13   9  -2    2.04    0.64
  13  -9   2    4.81    0.57
  13 -10  -2    0.76    0.27
  13  10   2    0.67    0.47
  13 -10   2    0.53    0.27
  13  10  -2    0.73    0.44
  13 -11  -2    0.37    0.26
  13  11   2   -0.15    0.44
  13 -11   2    0.43    0.28
  13  11  -2    0.75    0.47
  13  12   2   -0.35    0.37
  13  12  -2   -0.03    0.41
  14   0  -2    1.31    0.36
  14   0  -2    1.57    0.29
  14   0   2    1.20    0.28
  14   1   2    0.77    0.24
  14   1   2    0.68    0.30
  14  -1  -2    1.09    0.25
  14   1  -2    0.93    0.31
  14  -1   2    0.89    0.24
  14   2   2    0.25    0.25
  14  -2  -2    0.03    0.16
  14   2  -2    0.23    0.23
  14  -2   2   -0.05    0.16
  14   3   2    5.63    0.92
  14  -3  -2    6.10    0.66
  14  -3   2    5.50    0.66
  14   3  -2    5.15    0.81
  14   4   2    6.68    1.04
  14  -4  -2    7.22    0.76
  14  -4   2    6.42    0.74
  14   4  -2    7.60    1.05
  14   5   2    0.29    0.31
  14  -5  -2    0.41    0.20
  14  -5   2    0.02    0.19
  14   5  -2    0.05    0.28
  14   6   2    2.77    0.67
  14  -6  -2    3.88    0.51
  14  -6   2    3.69    0.50
  14   6  -2    2.55    0.61
  14  -7  -2   -0.17    0.16
  14   7   2    0.28    0.33
  14   7  -2    0.06    0.32
  14  -7   2    0.30    0.24
  14  -8  -2    0.46    0.21
  14   8   2    0.13    0.37
  14   8  -2    0.10    0.34
  14  -8   2   -0.15    0.19
  14  -9  -2    0.06    0.20
  14   9   2   -0.03    0.35
  14   9  -2    0.76    0.42
  14  -9   2    0.12    0.23
  14  10   2    0.43    0.43
  14 -10  -2   -0.10    0.22
  14  10  -2    0.42    0.42
  14 -10   2    0.44    0.27
  14  11   2    1.44    0.69
  14 -11  -2    2.46    0.44
  14 -11   2    3.21    0.51
  14  11  -2    1.52    0.60
  15   0  -2    0.10    0.23
  15   0  -2    0.01    0.15
  15   0   2    0.13    0.19
  15   1   2    0.55    0.22
  15  -1  -2    0.54    0.21
  15   1   2    0.34    0.28
  15  -1   2    0.15    0.19
  15   1  -2    0.90    0.30
  15   2   2    2.36    0.51
  15  -2  -2    1.80    0.35
  15   2  -2    2.13    0.50
  15  -2   2    2.88    0.43
  15   3   2    3.90    0.73
  15  -3  -2    4.14    0.55
  15   3  -2    3.55    0.66
  15  -3   2    3.31    0.49
  15   4   2    2.33    0.57
  15  -4  -2    2.85    0.43
  15   4  -2    2.55    0.56
  15  -4   2    2.92    0.45
  15  -5  -2    1.79    0.34
  15   5   2    2.17    0.53
  15  -5   2    2.04    0.37
  15   5  -2    1.51    0.46
  15   6   2    4.32    0.83
  15  -6  -2    4.98    0.61
  15  -6   2    5.70    0.68
  15   6  -2    4.22    0.81
  15  -7  -2    0.37    0.22
  15   7   2    0.04    0.32
  15  -7   2   -0.04    0.20
  15   7  -2    0.04    0.32
  15  -8  -2    0.06    0.18
  15   8   2    0.40    0.40
  15  -8   2    0.04    0.22
  15   8  -2   -0.09    0.31
  15  -9  -2    0.61    0.25
  15   9   2   -0.42    0.36
  15  -9   2    0.14    0.23
  15   9  -2    0.14    0.38
  15 -10  -2    0.51    0.29
  15  10   2    0.76    0.54
  15 -10   2    0.89    0.34
  15  10  -2    1.02    0.46
  15  11   2   -0.65    0.39
  15  11  -2    0.27    0.41
  16   0  -2    5.13    0.82
  16   0  -2    4.69    0.63
  16   0   2    4.94    0.64
  16  -1  -2    0.92    0.24
  16   1   2    0.67    0.27
  16   1   2    0.37    0.31
  16   1  -2    0.35    0.28
  16  -1   2    0.51    0.24
  16  -2  -2    0.16    0.19
  16   2   2   -0.15    0.25
  16   2  -2   -0.31    0.20
  16  -2   2   -0.03    0.18
  16   3   2    0.79    0.37
  16  -3  -2    0.68    0.24
  16   3  -2    0.71    0.34
  16  -3   2    0.96    0.28
  16   4   2    2.77    0.61
  16  -4  -2    1.96    0.37
  16   4  -2    1.98    0.51
  16  -4   2    2.11    0.38
  16  -5  -2    1.37    0.30
  16   5   2    1.20    0.44
  16   5  -2    1.57    0.46
  16  -5   2    1.70    0.38
  16   6   2    0.37    0.39
  16  -6  -2   -0.30    0.17
  16  -6   2    0.15    0.22
  16   6  -2   -0.03    0.32
  16  -7  -2    0.78    0.28
  16   7   2    0.51    0.43
  16   7  -2    0.78    0.42
  16  -7   2    1.12    0.32
  16   8   2    0.38    0.46
  16  -8  -2    0.30    0.24
  16  -8   2    0.61    0.29
  16   8  -2    0.85    0.44
  16  -9  -2    0.39    0.24
  16   9   2   -0.22    0.40
  16  -9   2    0.10    0.25
  16   9  -2   -0.25    0.33
  16  10   2   -0.28    0.39
  16  10  -2    0.58    0.41
  17   0   2    1.49    0.31
  17   0  -2    1.15    0.39
  17   0  -2    0.98    0.30
  17   1   2    0.32    0.25
  17   1   2    1.22    0.40
  17  -1  -2    0.94    0.27
  17  -1   2    1.40    0.31
  17   1  -2    0.73    0.36
  17  -2  -2    0.12    0.19
  17   2   2    0.47    0.33
  17  -2   2    0.57    0.24
  17   2  -2    0.65    0.34
  17   3   2    0.62    0.36
  17  -3  -2    1.11    0.28
  17  -3   2    0.72    0.28
  17   3  -2    0.23    0.31
  17   4   2    0.25    0.35
  17  -4  -2    0.16    0.19
  17  -4   2    1.03    0.31
  17   4  -2    0.50    0.38
  17  -5  -2   -0.09    0.18
  17   5   2    0.30    0.34
  17   5  -2   -0.21    0.27
  17  -5   2   -0.21    0.20
  17  -6  -2    0.30    0.23
  17   6   2   -0.14    0.37
  17   6  -2    0.19    0.37
  17  -6   2    0.31    0.25
  17   7   2    1.28    0.54
  17  -7  -2    0.56    0.28
  17  -7   2    0.77    0.29
  17   7  -2   -0.16    0.34
  17   8   2    0.72    0.53
  17  -8  -2    1.36    0.35
  17  -8   2    1.11    0.35
  17   8  -2    1.09    0.50
  17   9   2    0.60    0.51
  17  -9  -2   -0.35    0.19
  17  -9   2    0.23    0.26
  17   9  -2    0.06    0.38
  18   0   2    3.40    0.56
  18   0   2    3.83    0.73
  18   0  -2    3.80    0.70
  18   1   2    0.04    0.28
  18  -1  -2    0.54    0.33
  18  -1  -2    0.12    0.21
  18   1  -2    0.67    0.35
  18  -1   2    0.78    0.28
  18  -2  -2   -0.05    0.19
  18   2   2   -0.10    0.25
  18   2  -2    0.07    0.30
  18  -2   2    0.29    0.23
  18   3   2    0.54    0.36
  18  -3  -2    0.73    0.26
  18  -3   2    0.58    0.26
  18   3  -2    0.83    0.39
  18  -4  -2    0.02    0.21
  18   4   2   -0.12    0.33
  18  -4   2    0.14    0.21
  18   4  -2   -0.43    0.29
  18  -5  -2    2.95    0.49
  18   5   2    2.82    0.67
  18   5  -2    3.04    0.73
  18  -5   2    5.14    0.65
  18  -6  -2   -0.18    0.20
  18   6   2   -0.44    0.35
  18   6  -2   -0.17    0.34
  18  -6   2    0.00    0.21
  18  -7  -2    0.57    0.26
  18   7   2   -0.24    0.40
  18   7  -2   -0.23    0.34
  18  -7   2    0.03    0.25
  18  -8  -2    1.67    0.40
  18   8   2    2.00    0.71
  18  -8   2    2.20    0.45
  18   8  -2    1.23    0.53
  18   9  -2   -0.53    0.36
  19   0   2    5.72    0.80
  19   0  -2    6.70    1.05
  19   0   2    7.92    1.12
  19  -1  -2    0.42    0.26
  19  -1  -2    1.14    0.42
  19   1   2    1.14    0.43
  19   1  -2    1.32    0.45
  19  -1   2    1.26    0.36
  19   2   2    0.00    0.30
  19  -2  -2   -0.07    0.21
  19  -2   2    0.46    0.23
  19   2  -2    0.10    0.29
  19  -3  -2    1.42    0.36
  19   3   2    2.16    0.57
  19   3  -2    1.84    0.51
  19  -3   2    1.01    0.34
  19   4   2    0.48    0.44
  19  -4  -2    0.53    0.28
  19  -4   2    0.49    0.26
  19   4  -2   -0.44    0.32
  19   5   2    5.88    1.05
  19  -5  -2    5.29    0.71
  19   5  -2    3.82    0.79
  19  -5   2    4.25    0.62
  19   6   2    1.95    0.60
  19  -6  -2    1.42    0.37
  19  -6   2    1.20    0.37
  19   6  -2    0.71    0.46
  19   7   2    0.52    0.51
  19  -7  -2    0.53    0.29
  19   7  -2    0.16    0.42
  19  -7   2    0.24    0.29
  19   8  -2    1.54    0.54
  20   0  -2   -0.13    0.31
  20   0   2    0.87    0.44
  20   0   2    0.06    0.26
  20   1   2    5.09    0.94
  20  -1  -2    5.49    0.94
  20  -1  -2    5.57    0.74
  20  -1   2    6.18    0.82
  20  -1   2    7.48    1.14
  20   1  -2    6.30    1.04
  20   2   2    0.49    0.42
  20  -2  -2    0.16    0.37
  20  -2  -2    0.46    0.27
  20   2  -2    0.34    0.34
  20  -2   2    0.28    0.27
  20  -3  -2    4.86    0.67
  20   3   2    4.79    0.94
  20   3  -2    5.17    0.92
  20  -3   2    5.09    0.71
  20  -4  -2    1.95    0.44
  20   4   2    2.19    0.63
  20  -4   2    2.63    0.49
  20   4  -2    2.05    0.61
  20   5   2    0.11    0.43
  20  -5  -2   -0.06    0.23
  20   5  -2    0.08    0.34
  20  -5   2    0.00    0.27
  20  -6  -2    0.88    0.31
  20   6   2   -0.06    0.43
  20   6  -2    0.29    0.44
  20   7  -2    1.40    0.59
  21   0   2    2.61    0.68
  21   0  -2    3.49    0.72
  21   1   2    0.20    0.40
  21  -1  -2   -0.16    0.34
  21   1  -2   -0.12    0.35
  21  -1   2   -0.01    0.35
  21  -1   2   -0.04    0.24
  21  -2  -2   -0.14    0.25
  21  -2  -2    0.09    0.35
  21   2   2    0.16    0.40
  21   2  -2   -0.08    0.37
  21  -2   2    0.31    0.29
  21  -3  -2    0.01    0.25
  21   3   2   -0.08    0.41
  21   3  -2   -0.11    0.36
  21  -3   2    0.08    0.25
  21   4   2    0.55    0.43
  21  -4  -2    0.51    0.30
  21   4  -2   -0.33    0.36
  21  -4   2    0.42    0.34
  21   5  -2    0.00    0.37
  22   0  -2    4.30    0.89
  22  -1  -2    1.92    0.60
  22   1  -2    1.84    0.61
  22  -2  -2    0.83    0.35
  22  -2  -2    1.58    0.51
  22   2  -2    0.91    0.52
  22   3  -2    0.91    0.53
   0   0   3    0.05    0.11
   0   0  -3    0.16    0.13
   0   1  -3    0.05    0.13
   0  -1   3    0.04    0.12
   0  -1  -3    0.14    0.15
   0  -1  -3    0.00    0.06
   0   1   3    0.00    0.08
   0  -2   3  254.57   25.55
   0  -2  -3  278.96   28.14
   0   2   3  248.43   28.14
   0  -2   3  262.92   28.12
   0   2  -3  263.69   25.55
   0  -3   3   -0.04    0.14
   0  -3   3    0.02    0.13
   0  -3  -3    0.06    0.17
   0   3  -3    0.15    0.13
   0   3   3   -0.18    0.18
   0   4   3   45.39    5.27
   0  -4   3   43.96    5.24
   0   4  -3   54.10    5.24
   0   5  -3   -0.07    0.19
   0   5   3    0.20    0.27
   0   6  -3   39.76    4.07
   0   6   3   32.79    4.10
   0   7   3   -0.27    0.26
   0   7  -3   -0.07    0.23
   0   8   3   10.61    1.44
   0   8  -3   10.26    1.37
   0   9   3   -0.03    0.37
   0   9  -3   -0.07    0.32
   0  10   3    1.27    0.55
   0  10  -3    2.45    0.62
   0  11  -3   -0.14    0.39
   0  11   3    0.09    0.36
   0  12   3    4.56    1.00
   0  12  -3    6.19    1.04
   0  13  -3    0.35    0.46
   0  13   3    0.07    0.46
   0  14   3   -0.21    0.48
   0  14  -3    0.06    0.52
   1   0   3    0.03    0.03
   1   0  -3    0.01    0.12
  -1   0  -3    0.05    0.14
  -1   0   3   -0.03    0.11
   1  -1  -3   46.56    4.87
   1   1   3   46.55    4.88
  -1   1  -3   43.68    4.45
   1  -1  -3   44.80    3.86
  -1  -1   3   44.71    4.45
   1  -1  -3   44.44    4.44
  -1   1   3   42.24    4.32
   1   1  -3   45.29    4.33
   1  -1   3   42.78    4.33
  -1   1   3   43.94    4.75
  -1  -1  -3   45.17    3.76
   1  -2  -3   72.04    7.44
  -1   2  -3   68.89    6.74
  -1  -2   3   69.59    6.75
   1  -2  -3   69.45    6.74
   1   2   3   67.80    7.43
  -1  -2   3   64.82    7.41
  -1   2   3   65.91    7.72
  -1  -2  -3   77.07    7.70
   1  -2   3   70.54    6.99
   1  -3  -3    4.41    0.60
   1   3   3    3.67    0.56
  -1  -3   3    3.68    0.53
  -1   3   3    3.42    0.61
   1  -3   3    4.27    0.49
   1   3  -3    4.35    0.53
   1  -3   3    4.42    0.56
  -1  -3  -3    4.42    0.58
   1   4   3    0.58    0.27
   1  -4  -3    0.59    0.26
  -1  -4   3    0.41    0.22
  -1   4  -3    0.83    0.24
  -1   4   3    0.79    0.29
  -1  -4  -3    0.72    0.26
   1  -4   3    0.77    0.25
   1   4  -3    0.62    0.22
   1   5   3    0.30    0.27
  -1   5  -3    0.60    0.26
  -1   5   3    0.78    0.31
   1   5  -3    0.72    0.27
  -1   6  -3    3.03    0.50
   1   6   3    1.47    0.44
  -1   6   3    2.72    0.60
   1   6  -3    3.02    0.54
   1   7   3    2.90    0.67
  -1   7  -3    4.48    0.69
   1   7  -3    3.69    0.62
  -1   7   3    2.49    0.62
  -1   8  -3    3.62    0.65
   1   8   3    2.53    0.62
   1   8  -3    4.22    0.71
  -1   8   3    2.56    0.67
   1   9   3    1.17    0.47
  -1   9  -3    0.91    0.45
   1   9  -3    0.44    0.39
  -1   9   3    1.00    0.48
  -1  10  -3    1.23    0.51
   1  10   3    0.79    0.47
   1  10  -3    0.65    0.40
  -1  10   3    0.33    0.42
  -1  11  -3    0.41    0.45
   1  11   3   -0.45    0.33
   1  11  -3    0.67    0.47
  -1  11   3   -0.74    0.31
   1  12   3    0.90    0.48
  -1  12  -3    0.96    0.53
   1  12  -3    0.39    0.46
  -1  12   3    0.35    0.49
   1  13   3    1.02    0.59
  -1  13  -3    1.10    0.60
   1  13  -3    0.88    0.54
  -1  13   3    0.17    0.50
  -1  14  -3    0.34    0.56
   1  14   3    0.01    0.49
  -1  14   3    1.05    0.64
   1  14  -3    0.20    0.52
  -2   0   3   -0.23    0.04
  -2   0   3   -0.29    0.09
  -2   0   3   -0.26    0.12
   2   0   3   -0.27    0.05
  -2   0  -3   -0.27    0.04
   2   0  -3   -0.20    0.14
  -2  -1   3  134.99   14.03
   2   1   3  129.61   11.16
   2   1   3  143.59   14.05
   2  -1  -3  126.57   11.15
  -2   1  -3  126.92   12.77
   2  -1  -3  125.57   12.76
  -2  -1   3  133.86   12.77
   2  -1  -3  122.83   14.05
  -2   1   3  117.72   13.51
   2  -1   3  117.93   12.26
  -2   1   3  133.86   10.71
  -2   1   3  122.44   12.26
  -2  -1  -3  134.04   10.72
   2  -2  -3    1.88    0.33
  -2   2  -3    1.84    0.28
   2   2   3    1.46    0.28
  -2  -2   3    2.18    0.31
   2  -2  -3    2.09    0.27
  -2  -2  -3    2.26    0.32
   2  -2   3    2.11    0.31
   2   2  -3    1.77    0.26
  -2   2   3    1.97    0.38
  -2   2   3    2.53    0.28
  -2  -3   3   44.83    4.59
  -2   3  -3   41.82    4.14
   2  -3  -3   40.18    4.13
   2   3   3   40.49    4.59
   2  -3  -3   42.98    4.61
   2  -3   3   45.56    4.91
   2   3  -3   42.73    4.89
   2  -3   3   44.39    4.45
  -2  -3  -3   51.02    4.93
  -2   3   3   41.84    4.95
   2  -4  -3    0.95    0.32
   2   4   3    1.03    0.30
  -2  -4   3    0.91    0.29
  -2   4   3    0.80    0.32
   2   4  -3    0.84    0.24
   2  -4   3    1.06    0.21
  -2  -4  -3    0.72    0.26
   2   5   3   39.11    5.18
  -2   5  -3   55.51    5.20
   2   5  -3   46.70    5.05
  -2   5   3   44.86    5.11
  -2   6  -3    2.73    0.51
   2   6   3    2.11    0.51
   2   6  -3    2.14    0.46
  -2   6   3    2.36    0.54
   2   7   3    5.19    0.97
  -2   7  -3    7.90    0.98
  -2   7   3    5.56    1.01
   2   7  -3    7.21    0.95
  -2   8  -3    6.00    0.91
   2   8   3    4.26    0.86
  -2   8   3    3.70    0.82
   2   8  -3    4.52    0.76
   2   9   3    8.09    1.24
  -2   9   3   11.26    1.69
   2   9  -3   13.52    1.64
   2  10   3    1.68    0.59
  -2  10  -3    3.23    0.73
  -2  10   3    2.49    0.68
   2  10  -3    1.97    0.58
  -2  11  -3    6.89    1.18
  -2  11   3    3.34    0.86
   2  11  -3    4.09    0.82
   2  12   3    0.14    0.43
  -2  12  -3    0.33    0.45
  -2  12   3   -0.10    0.39
   2  12  -3    0.16    0.44
  -2  13  -3    1.64    0.70
   2  13   3    2.23    0.67
  -2  13   3    1.32    0.68
   2  13  -3    2.24    0.65
   2  14   3    0.50    0.53
  -2  14  -3   -0.75    0.48
  -2  14   3   -0.32    0.50
   2  14  -3    0.87    0.55
  -3   0   3   -0.02    0.13
   3   0  -3   -0.11    0.10
  -3   0   3   -0.04    0.12
  -3   0   3   -0.14    0.05
   3   0  -3   -0.19    0.06
  -3   0  -3   -0.09    0.05
   3   0   3   -0.08    0.06
  -3  -1   3   51.35    4.92
  -3   1  -3   43.07    4.49
   3   1   3   45.61    3.92
   3  -1  -3   40.75    4.94
   3  -1  -3   46.06    3.90
  -3   1   3   45.30    4.81
  -3   1   3   44.85    3.79
  -3   1   3   42.50    4.34
  -3  -1  -3   45.72    3.80
   3  -1   3   45.41    3.79
   3   1  -3   41.25    4.76
  -3  -2   3    2.86    0.37
   3   2   3    2.21    0.35
   3  -2  -3    2.26    0.25
  -3   2  -3    2.64    0.35
   3  -2  -3    1.93    0.37
   3  -2  -3    2.40    0.30
  -3  -2  -3    2.63    0.28
  -3   2   3    2.21    0.42
  -3   2   3    2.48    0.31
  -3  -2  -3    2.77    0.36
   3   2  -3    2.19    0.33
  -3  -3   3   17.74    1.77
   3   3   3   13.64    1.74
   3  -3  -3   14.05    1.77
  -3   3  -3   15.86    1.56
   3  -3  -3   15.60    1.54
   3  -3   3   14.57    1.48
   3   3  -3   12.77    1.63
  -3   3   3   14.07    1.70
   3  -3   3   14.43    1.66
  -3  -3  -3   17.39    1.67
   3   4   3   75.21    8.97
   3  -4  -3   85.01    9.01
   3  -4  -3   87.01    8.09
   3   4  -3   79.71    9.25
  -3   4   3   83.75    9.32
   3  -4   3   92.20    8.38
   3   5   3    1.13    0.34
  -3   5  -3    1.10    0.32
   3  -5  -3    1.11    0.19
  -3   5   3    0.71    0.35
   3  -5   3    1.03    0.22
   3   5  -3    0.76    0.28
   3   6   3   12.56    1.66
  -3   6  -3   14.87    1.67
  -3   6   3   13.76    1.67
   3   6  -3   12.62    1.57
   3   7   3    1.99    0.53
  -3   7  -3    4.75    0.69
  -3   7   3    2.43    0.66
   3   7  -3    4.66    0.68
   3   8   3   -0.38    0.20
  -3   8  -3   -0.12    0.30
  -3   8   3   -0.64    0.33
   3   8  -3    0.07    0.27
  -3   9  -3   -0.16    0.37
   3   9   3   -0.31    0.27
  -3   9   3    0.04    0.40
   3   9  -3   -0.02    0.31
   3  10   3    0.41    0.41
  -3  10  -3   -0.10    0.37
  -3  10   3   -0.39    0.36
   3  10  -3   -0.54    0.30
  -3  11  -3    2.42    0.69
   3  11   3    1.70    0.61
   3  11  -3    2.59    0.68
  -3  11   3    2.48    0.74
   3  12   3    0.22    0.44
  -3  12  -3   -0.50    0.41
  -3  12   3    0.22    0.43
   3  12  -3    0.05    0.40
  -3  13  -3    0.08    0.54
   3  13   3   -0.02    0.42
   3  13  -3   -0.36    0.38
  -3  13   3   -0.19    0.44
  -3  14  -3   -0.25    0.54
   3  14   3   -0.39    0.42
   3  14  -3   -0.43    0.42
  -3  14   3    0.55    0.61
  -4   0  -3    0.01    0.06
  -4   0   3    0.01    0.06
   4   0  -3   -0.05    0.05
   4   0   3   -0.05    0.07
  -4   0   3   -0.01    0.15
   4   0  -3   -0.01    0.08
   4   0  -3   -0.01    0.12
  -4  -1   3    1.97    0.23
   4   1   3    2.34    0.26
  -4  -1   3    2.19    0.30
   4  -1  -3    2.08    0.23
   4  -1  -3    2.24    0.36
  -4   1   3    2.04    0.22
   4   1  -3    2.09    0.30
  -4   1   3    2.61    0.38
   4  -1   3    1.69    0.22
  -4   1   3    2.36    0.30
  -4  -1  -3    2.04    0.23
   4   1  -3    1.82    0.28
   4   2   3    8.05    0.95
   4  -2  -3    6.71    0.97
  -4   2  -3    7.85    0.86
   4  -2  -3    8.00    0.72
  -4  -2   3    9.15    0.95
  -4   2   3    8.58    0.99
   4   2  -3    6.73    0.90
  -4  -2  -3    8.30    0.72
  -4   2   3    8.03    0.81
  -4   3  -3    3.35    0.42
   4   3   3    2.95    0.50
  -4  -3   3    4.29    0.54
   4  -3  -3    4.05    0.59
  -4   3   3    3.94    0.62
  -4   3   3    3.37    0.40
  -4  -3  -3    4.13    0.52
   4   3  -3    3.50    0.51
  -4   4  -3   10.05    1.05
   4   4   3    8.39    1.20
   4  -4  -3   10.91    1.02
  -4   4   3   10.94    1.28
   4  -4   3   10.35    1.02
   4   4  -3    8.39    1.16
   4   5   3    4.17    0.78
   4  -5  -3    6.45    0.61
   4   5  -3    5.25    0.78
   4  -5   3    6.25    0.65
  -4   5   3    5.26    0.88
   4   6   3    0.82    0.33
   4  -6  -3    1.53    0.20
   4  -6   3    1.23    0.25
   4   6  -3    1.46    0.36
  -4   6   3    1.25    0.46
  -4   7  -3    1.08    0.40
   4   7   3    0.52    0.34
   4  -7  -3    1.26    0.18
  -4   7   3    0.50    0.39
   4   7  -3    0.81    0.33
  -4   8  -3    3.77    0.67
   4   8   3    1.27    0.50
   4  -8  -3    2.71    0.32
  -4   8   3    3.92    0.76
   4   8  -3    2.05    0.54
  -4   9  -3    4.32    0.79
   4   9   3    2.81    0.72
   4   9  -3    3.08    0.65
  -4   9   3    3.10    0.75
  -4  10  -3    1.87    0.59
   4  10   3    0.86    0.46
   4  10  -3    1.64    0.51
  -4  10   3    1.38    0.61
   4  11   3    0.42    0.47
  -4  11  -3    1.59    0.58
   4  11  -3    2.05    0.60
  -4  11   3    1.56    0.64
  -4  12  -3   -0.02    0.49
   4  12   3   -0.20    0.36
  -4  12   3    0.45    0.45
   4  12  -3   -0.18    0.37
   4  13   3   -0.43    0.39
  -4  13   3    0.15    0.51
   4  13  -3    0.16    0.42
   4  14   3   -0.33    0.45
   4  14  -3   -0.04    0.43
  -4  14   3   -0.29    0.53
   5   0  -3    0.06    0.13
   5   0  -3    0.06    0.07
   5   0   3    0.14    0.09
  -5   0   3    0.01    0.07
  -5   0  -3    0.02    0.08
   5  -1  -3    0.35    0.18
   5   1   3    0.23    0.10
   5  -1  -3    0.27    0.09
  -5  -1   3    0.32    0.09
   5   1  -3    0.15    0.13
  -5   1   3    0.05    0.07
  -5   1   3    0.02    0.20
  -5  -1  -3    0.30    0.10
   5  -1   3    0.32    0.10
   5   1  -3    0.18    0.11
   5   2   3   32.80    3.49
  -5  -2   3   35.56    3.48
   5  -2  -3   30.53    2.75
   5  -2  -3   27.83    3.50
  -5   2   3   35.89    3.50
   5   2  -3   28.91    3.41
  -5  -2  -3   31.13    2.72
   5  -2   3   30.19    2.71
  -5   2   3   31.66    3.09
  -5   3  -3    0.12    0.14
   5  -3  -3    0.26    0.10
   5   3   3    0.02    0.16
   5  -3  -3   -0.09    0.19
  -5   3   3    0.03    0.10
   5   3  -3    0.38    0.17
  -5   3   3    0.31    0.25
  -5   4  -3   25.52    2.35
   5   4   3   20.69    2.63
  -5   4   3   27.85    2.74
   5   4  -3   20.82    2.62
   5   5   3    1.50    0.38
  -5   5   3    1.94    0.51
   5   5  -3    1.54    0.36
   5   6   3    0.90    0.32
  -5   6   3   -0.05    0.31
   5  -6   3    0.49    0.17
   5   6  -3    0.80    0.28
   5   7   3   -0.13    0.26
  -5   7   3   -0.24    0.31
   5   7  -3   -0.03    0.24
   5  -7   3   -0.17    0.14
   5   8   3    1.27    0.43
  -5   8   3    0.78    0.47
   5   8  -3    1.90    0.47
   5   9   3    2.66    0.64
  -5   9   3    3.04    0.77
   5   9  -3    3.32    0.67
   5  10   3    1.78    0.55
   5  10  -3    2.06    0.60
  -5  10   3    2.94    0.76
   5  11   3    0.99    0.47
  -5  11   3    1.16    0.58
   5  11  -3    1.45    0.53
   5  12   3   -0.22    0.35
   5  12  -3   -0.37    0.34
  -5  12   3    1.02    0.56
   5  13   3    0.21    0.45
  -5  13   3    1.15    0.62
   5  13  -3    0.13    0.46
   5  14   3    0.88    0.58
   5  14  -3    0.52    0.51
  -5  14   3    0.16    0.55
  -6   0   3   -0.12    0.07
   6   0  -3   -0.12    0.13
  -6   0  -3    0.01    0.08
   6   0  -3   -0.10    0.07
   6   0   3   -0.02    0.09
   6  -1  -3    8.20    0.97
   6   1   3    7.08    0.73
  -6   1  -3    8.12    0.72
   6  -1  -3    8.57    0.72
  -6  -1   3    7.12    0.73
  -6  -1  -3    7.97    0.75
   6  -1   3    8.32    0.75
   6   1  -3    7.90    0.94
   6   2   3    4.00    0.60
   6  -2  -3    4.67    0.45
   6  -2  -3    4.87    0.65
  -6   2   3    4.73    0.52
   6  -2   3    4.19    0.45
   6   2  -3    4.25    0.58
  -6   2   3    6.18    0.78
  -6   3  -3    3.93    0.50
   6  -3  -3    3.66    0.41
   6   3   3    4.86    0.63
  -6   3   3    3.33    0.38
   6   3  -3    2.80    0.47
  -6   3   3    4.31    0.65
   6  -3   3    3.51    0.39
   6  -4  -3    0.31    0.12
   6   4   3   -0.01    0.19
  -6   4  -3    0.49    0.16
  -6   4   3    0.54    0.33
   6   4  -3    0.30    0.21
  -6   5  -3    2.06    0.29
   6   5   3    1.79    0.40
   6   5  -3    1.40    0.36
  -6   5   3    3.10    0.58
   6   6   3    7.36    1.01
  -6   6   3   10.51    1.31
   6   6  -3    8.44    1.16
   6   7   3   -0.04    0.21
  -6   7   3   -0.05    0.33
   6   7  -3    0.28    0.26
   6   8   3    4.99    0.87
   6   8  -3    4.31    0.79
  -6   8   3    5.93    1.02
   6   9   3    3.20    0.68
   6   9  -3    4.93    0.90
  -6   9   3    6.83    1.15
   6  10   3    2.90    0.69
   6  10  -3    5.23    0.96
  -6  10   3    6.68    1.20
   6  11   3    0.60    0.41
  -6  11   3    1.60    0.63
   6  11  -3    0.49    0.39
   6  12   3    0.35    0.49
  -6  12   3    0.58    0.53
   6  12  -3    0.38    0.43
   6  13   3    1.04    0.57
   6  13  -3    1.71    0.58
  -6  13   3    0.39    0.64
   6  14   3    0.43    0.54
  -6  14   3   -0.72    0.54
   7   0  -3    0.10    0.16
   7   0  -3   -0.14    0.08
   7   0   3    0.11    0.11
   7  -1  -3    0.78    0.30
   7   1   3    1.16    0.21
  -7   1  -3    2.03    0.23
   7  -1  -3    1.54    0.21
   7  -1   3    1.57    0.23
   7   1  -3    1.50    0.28
   7  -2  -3    1.57    0.20
   7   2   3    0.98    0.26
   7  -2  -3    1.36    0.32
   7   2   3    0.69    0.19
   7   2  -3    1.21    0.25
   7  -2   3    1.07    0.18
  -7   3  -3    1.59    0.29
   7  -3  -3    1.52    0.22
   7   3   3    1.28    0.32
  -7   3   3    1.55    0.42
  -7   3   3    2.08    0.25
   7  -3   3    1.46    0.23
   7   3  -3    0.94    0.28
   7  -4  -3    3.04    0.35
   7   4   3    2.31    0.46
  -7   4  -3    2.82    0.39
  -7   4   3    2.92    0.32
  -7   4   3    3.39    0.61
   7   4  -3    2.09    0.44
   7  -5  -3    5.63    0.54
  -7   5  -3    5.22    0.57
   7   5   3    4.02    0.72
   7   5  -3    3.12    0.57
  -7   5   3    5.27    0.79
   7   6   3    0.11    0.23
   7   6  -3   -0.02    0.20
  -7   6   3    0.06    0.33
   7   7   3   -0.06    0.24
  -7   7   3    0.24    0.38
   7   7  -3    0.01    0.23
   7   8   3    0.81    0.39
  -7   8   3   -0.10    0.41
   7   8  -3    0.51    0.32
   7   9   3    3.20    0.68
  -7   9   3    7.62    1.21
   7   9  -3    5.08    0.91
   7  10   3   -0.13    0.30
   7  10  -3    0.18    0.32
  -7  10   3    0.50    0.51
   7  11   3    2.40    0.68
   7  11  -3    4.35    0.84
  -7  11   3    4.47    1.05
   7  12   3    1.00    0.51
  -7  12   3    0.77    0.59
   7  12  -3    0.65    0.46
   7  13   3   -0.20    0.45
  -7  13   3   -0.53    0.51
   7  13  -3   -0.39    0.38
   7  14   3    0.15    0.57
   8   0  -3   -0.07    0.09
   8   0  -3   -0.08    0.16
   8   0   3    0.05    0.12
   8  -1  -3    7.74    0.70
   8   1   3    6.90    0.71
   8  -1  -3    7.07    0.94
   8   1  -3    7.04    0.87
   8  -1   3    7.41    0.70
   8   2   3    1.15    0.27
   8   2   3    0.43    0.17
   8  -2  -3    0.50    0.14
   8   2  -3    0.35    0.17
   8  -2   3    0.40    0.13
   8   3   3    0.61    0.23
   8  -3  -3    0.86    0.18
   8  -3   3    0.50    0.15
  -8   3   3    0.67    0.17
   8   3  -3    0.28    0.20
   8   4   3    5.82    0.87
   8  -4  -3    5.72    0.60
  -8   4  -3    6.54    0.70
  -8   4   3    6.18    0.62
  -8   4   3    7.63    1.01
   8   4  -3    4.76    0.76
   8  -4   3    5.74    0.60
  -8   5  -3    1.39    0.23
   8   5   3    0.59    0.29
   8  -5  -3    0.89    0.19
  -8   5   3    1.25    0.44
   8   5  -3    1.27    0.33
   8  -6  -3    4.48    0.46
   8   6   3    2.37    0.55
  -8   6   3    4.48    0.83
   8   6  -3    3.37    0.61
   8   7   3    2.19    0.51
  -8   7   3    5.33    1.00
   8   8   3   -0.04    0.30
   8   8  -3    0.16    0.27
  -8   8   3   -0.11    0.39
   8   9   3    0.12    0.34
   8   9  -3   -0.01    0.31
  -8   9   3   -0.05    0.45
   8  10   3    0.85    0.42
  -8  10   3    1.92    0.66
   8  10  -3    0.97    0.46
   8  11   3   -0.22    0.32
  -8  11   3    0.79    0.51
   8  11  -3    0.24    0.39
   8  12   3    0.08    0.45
   8  12  -3    0.12    0.39
  -8  12   3    0.25    0.56
   8  13   3    0.66    0.54
   8  13  -3    0.03    0.41
  -8  13   3   -0.09    0.63
   9   0   3   -0.02    0.12
   9   0  -3    0.06    0.10
   9  -1  -3   16.37    1.44
   9   1   3   15.56    1.45
   9  -1   3   16.15    1.43
   9   1  -3   15.46    1.80
   9   2   3    2.08    0.32
   9   2   3    2.03    0.40
   9  -2  -3    2.99    0.34
   9  -2   3    2.12    0.32
   9   2  -3    3.21    0.45
   9   3   3   -0.04    0.18
   9  -3  -3    0.04    0.11
   9  -3   3    0.08    0.12
   9   3  -3   -0.14    0.13
  -9   4  -3    1.50    0.30
   9  -4  -3    1.39    0.24
   9   4   3    1.65    0.39
   9   4  -3    1.65    0.39
   9  -4   3    1.88    0.30
  -9   4   3    2.30    0.29
  -9   5  -3    7.59    0.78
   9   5   3    6.88    1.02
   9  -5  -3    6.57    0.71
   9   5  -3    5.60    0.90
  -9   5   3    7.14    1.10
   9  -5   3    8.17    0.72
   9   6   3    2.15    0.50
  -9   6  -3    3.00    0.36
   9  -6  -3    2.63    0.37
   9  -6   3    2.51    0.35
   9   6  -3    1.83    0.45
  -9   6   3    3.34    0.68
   9  -7  -3    1.77    0.29
   9   7   3    0.92    0.40
   9   7  -3    0.91    0.37
  -9   7   3    2.77    0.71
   9   8   3    0.10    0.30
   9  -8  -3    0.40    0.19
  -9   8   3   -0.30    0.41
   9   8  -3    0.19    0.29
   9   9   3    0.41    0.37
   9   9  -3    0.20    0.33
  -9   9   3    0.48    0.51
   9  10   3    0.34    0.35
  -9  10   3    0.71    0.54
   9  10  -3    0.57    0.37
   9  11   3   -0.02    0.40
  -9  11   3    0.23    0.55
   9  11  -3   -0.21    0.31
   9  12   3    1.34    0.58
   9  12  -3   -0.23    0.38
  -9  12   3    0.55    0.65
   9  13   3   -0.08    0.47
  -9  13   3   -0.64    0.58
  10   0  -3   -0.04    0.10
  10   0   3    0.06    0.13
  10   1   3    3.92    0.48
  10  -1  -3    3.86    0.45
  10   1  -3    4.37    0.60
  10  -1   3    4.30    0.51
  10   2   3    0.73    0.20
  10   2   3    0.66    0.24
  10  -2  -3    1.22    0.21
  10   2  -3    1.28    0.28
  10  -2   3    0.93    0.21
  10  -3  -3    0.37    0.15
  10   3   3    0.15    0.22
  10  -3   3    0.34    0.16
  10   3  -3    0.14    0.17
  10  -4  -3    0.96    0.21
  10   4   3    0.86    0.31
 -10   4  -3    0.97    0.27
  10  -4   3    0.67    0.20
 -10   4   3    1.23    0.21
  10   4  -3    0.48    0.24
  10   5   3    5.60    0.89
 -10   5  -3    6.58    0.69
  10  -5  -3    5.52    0.62
  10   5  -3    4.31    0.75
  10  -5   3    6.28    0.60
  10   6   3    0.18    0.29
  10  -6  -3    0.92    0.21
 -10   6  -3    0.98    0.19
  10   6  -3    0.40    0.30
  10  -6   3    0.99    0.22
  10  -7  -3    1.46    0.28
  10   7   3    1.43    0.45
  10  -7   3    2.02    0.33
 -10   7   3    2.05    0.63
  10   7  -3    1.26    0.41
  10  -8  -3    2.08    0.34
  10   8   3    1.34    0.47
  10   8  -3    1.68    0.49
 -10   8   3    3.15    0.82
  10   9   3    8.42    1.40
  10  -9  -3   11.01    1.02
  10   9  -3    8.92    1.25
  10  10   3    1.15    0.48
  10  10  -3   -0.08    0.35
 -10  10   3   -0.07    0.42
  10 -11  -3    0.44    0.25
  10  11   3    0.25    0.42
 -10  11   3   -0.29    0.53
  10  11  -3    0.38    0.39
  10  12   3   -0.10    0.47
  10 -12  -3    0.18    0.23
  10  12  -3    0.35    0.43
 -10  12   3   -0.37    0.58
  10  13   3    0.78    0.57
  11   0  -3    0.06    0.17
  11   0  -3   -0.15    0.11
  11   0   3    0.23    0.15
  11   1   3    1.23    0.24
  11  -1  -3    0.51    0.17
  11  -1   3    1.00    0.23
  11   1  -3    0.85    0.26
  11  -2  -3    0.53    0.17
  11   2   3    0.83    0.23
  11   2   3    0.80    0.29
  11  -2   3    0.95    0.22
  11   2  -3    0.76    0.26
  11   3   3    0.23    0.23
  11  -3  -3    0.16    0.15
  11   3  -3    0.35    0.22
  11  -3   3    0.26    0.16
  11  -4  -3    4.73    0.52
  11   4   3    3.58    0.69
  11  -4   3    4.94    0.53
  11   4  -3    3.38    0.61
  11   5   3    0.58    0.35
  11  -5  -3    1.03    0.23
 -11   5  -3    1.09    0.26
  11  -5   3    0.96    0.24
  11   5  -3    0.47    0.27
  11  -6  -3    0.62    0.20
  11   6   3    0.48    0.33
  11  -6   3    0.70    0.23
  11   6  -3    0.58    0.31
  11  -7  -3    1.66    0.30
  11   7   3    1.55    0.46
  11  -7   3    1.85    0.32
  11   7  -3    1.37    0.42
  11  -8  -3    0.31    0.18
  11   8   3    0.31    0.33
  11  -8   3    0.09    0.18
  11   8  -3    0.28    0.29
  11   9   3    2.63    0.70
  11  -9  -3    4.77    0.55
  11  -9   3    6.00    0.68
  11   9  -3    3.77    0.80
  11 -10  -3    1.96    0.36
  11  10   3    1.40    0.53
  11 -10   3    1.62    0.35
  11  10  -3    1.12    0.47
  11 -11  -3    0.88    0.28
  11  11   3    0.78    0.51
  11  11  -3    0.32    0.42
  11  12   3    0.63    0.50
  11 -12  -3    0.46    0.29
  11  12  -3    0.29    0.43
  12   0  -3   -0.08    0.15
  12   0   3    0.01    0.14
  12   0  -3    0.05    0.11
  12  -1  -3    1.35    0.26
  12   1   3    1.07    0.25
  12   1  -3    1.14    0.32
  12  -1   3    1.81    0.30
  12  -2  -3    0.48    0.17
  12   2   3    0.37    0.26
  12   2   3    0.60    0.21
  12   2  -3    0.30    0.23
  12  -2   3    0.73    0.21
  12  -3  -3    0.80    0.20
  12   3   3    0.52    0.29
  12  -3   3    0.55    0.19
  12   3  -3    0.55    0.25
  12  -4  -3    2.05    0.32
  12   4   3    2.20    0.50
  12  -4   3    1.99    0.33
  12   4  -3    1.53    0.39
 -12   5  -3    4.98    0.62
  12   5   3    3.77    0.76
  12  -5  -3    5.57    0.61
  12   5  -3    3.44    0.64
  12  -5   3    4.54    0.54
  12   6   3   -0.10    0.28
  12  -6  -3    0.48    0.20
  12   6  -3    0.12    0.25
  12  -6   3    0.38    0.21
  12  -7  -3   -0.06    0.15
  12   7   3   -0.26    0.28
  12   7  -3    0.63    0.33
  12  -7   3    0.03    0.18
  12  -8  -3    3.08    0.44
  12   8   3    2.14    0.61
  12   8  -3    2.45    0.60
  12  -8   3    3.08    0.46
  12  -9  -3    2.13    0.37
  12   9   3    2.31    0.64
  12  -9   3    1.34    0.34
  12   9  -3    2.14    0.54
  12 -10  -3    1.48    0.33
  12  10   3    1.18    0.54
  12 -10   3    1.34    0.34
  12  10  -3    1.45    0.51
  12 -11  -3    0.96    0.32
  12  11   3    0.95    0.55
  12 -11   3    1.26    0.35
  12  11  -3   -0.06    0.36
  12  12   3    1.21    0.58
  12 -12  -3    0.67    0.29
  12 -12   3    0.90    0.35
  13   0  -3    0.07    0.14
  13   0  -3   -0.16    0.16
  13   0   3    0.08    0.15
  13   1   3    0.84    0.25
  13  -1  -3    1.58    0.27
  13  -1   3    1.43    0.28
  13   1  -3    1.11    0.33
  13   2   3    0.50    0.29
  13  -2  -3    0.11    0.16
  13   2   3    0.53    0.23
  13  -2   3    0.04    0.16
  13   2  -3    0.16    0.22
  13   3   3    3.11    0.63
  13  -3  -3    3.97    0.49
  13   3  -3    3.12    0.55
  13  -3   3    2.45    0.40
  13  -4  -3    2.10    0.34
  13   4   3    1.44    0.43
  13   4  -3    1.05    0.37
  13  -4   3    1.94    0.33
  13  -5  -3   14.03    1.37
  13   5   3   14.99    1.82
  13  -5   3   15.29    1.27
  13   5  -3   10.75    1.56
  13  -6  -3    2.09    0.36
  13   6   3    2.47    0.60
  13  -6   3    1.49    0.31
  13   6  -3    1.13    0.40
  13   7   3    2.33    0.61
  13  -7  -3    2.88    0.43
  13  -7   3    2.61    0.42
  13   7  -3    1.52    0.49
  13   8   3   -0.26    0.30
  13  -8  -3    0.66    0.23
  13   8  -3    0.08    0.33
  13  -8   3    0.69    0.27
  13  -9  -3    0.47    0.24
  13   9   3    0.32    0.42
  13   9  -3   -0.23    0.29
  13  -9   3   -0.24    0.19
  13 -10  -3    0.32    0.23
  13  10   3    0.52    0.46
  13  10  -3    0.25    0.35
  13 -10   3    0.62    0.27
  13 -11  -3   -0.14    0.20
  13  11   3   -0.30    0.40
  13  11  -3   -0.43    0.34
  13 -11   3    0.01    0.24
  14   0  -3    0.16    0.21
  14   0  -3   -0.06    0.14
  14   0   3    0.10    0.17
  14  -1  -3    0.02    0.15
  14   1   3    0.46    0.20
  14   1   3    0.03    0.24
  14  -1   3    0.27    0.20
  14   1  -3   -0.30    0.17
  14   2   3    0.19    0.25
  14  -2  -3   -0.14    0.14
  14   2  -3   -0.08    0.20
  14  -2   3    0.25    0.19
  14   3   3   -0.03    0.26
  14  -3  -3    0.30    0.18
  14  -3   3    0.17    0.18
  14   3  -3    0.03    0.22
  14  -4  -3    2.35    0.39
  14   4   3    2.45    0.54
  14  -4   3    1.74    0.35
  14   4  -3    2.72    0.51
  14   5   3    0.66    0.36
  14  -5  -3    0.21    0.18
  14  -5   3    0.25    0.21
  14   5  -3    0.32    0.28
  14   6   3    3.54    0.77
  14  -6  -3    4.33    0.55
  14   6  -3    2.13    0.57
  14  -6   3    4.77    0.55
  14  -7  -3    2.14    0.36
  14   7   3    1.45    0.53
  14  -7   3    1.57    0.35
  14   7  -3    1.45    0.46
  14  -8  -3    0.24    0.19
  14   8   3   -0.18    0.29
  14   8  -3    0.25    0.33
  14  -8   3    0.45    0.27
  14  -9  -3    1.25    0.32
  14   9   3    1.45    0.54
  14  -9   3    1.23    0.33
  14   9  -3    0.43    0.41
  14 -10  -3   -0.31    0.19
  14  10   3    0.72    0.49
  14 -10   3    0.15    0.23
  14  10  -3    0.05    0.35
  14  11   3   -0.87    0.38
  14 -11  -3   -0.19    0.20
  14 -11   3    0.25    0.26
  15   0  -3   -0.26    0.17
  15   0  -3    0.28    0.17
  15   0   3    0.05    0.17
  15   1   3    0.86    0.33
  15   1   3    0.49    0.22
  15  -1  -3    0.13    0.18
  15   1  -3    0.61    0.29
  15  -1   3    0.44    0.22
  15   2   3    2.23    0.53
  15  -2  -3    3.04    0.42
  15   2  -3    2.20    0.50
  15  -2   3    2.40    0.40
  15  -3  -3    0.51    0.21
  15   3   3    0.49    0.33
  15   3  -3    0.55    0.30
  15  -3   3    0.13    0.21
  15  -4  -3    0.90    0.26
  15   4   3    0.73    0.37
  15  -4   3    1.39    0.31
  15   4  -3    0.92    0.36
  15   5   3   -0.09    0.28
  15  -5  -3    0.37    0.20
  15   5  -3    0.27    0.28
  15  -5   3    0.30    0.23
  15   6   3    0.80    0.41
  15  -6  -3    1.70    0.32
  15   6  -3    0.40    0.35
  15  -6   3    0.96    0.28
  15  -7  -3    1.63    0.35
  15   7   3    1.69    0.55
  15   7  -3    2.00    0.51
  15  -7   3    2.22    0.41
  15   8   3   -0.08    0.35
  15  -8  -3    0.32    0.22
  15  -8   3    0.22    0.23
  15   8  -3    0.00    0.35
  15   9   3    0.96    0.53
  15  -9  -3    1.25    0.32
  15  -9   3    0.28    0.26
  15   9  -3    0.08    0.39
  15 -10  -3    1.04    0.32
  15  10   3    0.62    0.50
  15  10  -3    0.24    0.44
  15 -10   3    0.76    0.32
  16   0   3   -0.07    0.18
  16   0  -3   -0.18    0.22
  16   0  -3   -0.08    0.17
  16   1   3    0.99    0.29
  16   1   3    0.56    0.34
  16  -1  -3    1.14    0.27
  16   1  -3    1.01    0.35
  16  -1   3    0.46    0.25
  16   2   3    2.97    0.60
  16  -2  -3    3.04    0.46
  16   2  -3    2.74    0.56
  16  -2   3    2.56    0.42
  16  -3  -3   -0.24    0.16
  16   3   3    0.08    0.30
  16   3  -3    0.31    0.27
  16  -3   3   -0.13    0.19
  16  -4  -3    0.32    0.20
  16   4   3    0.39    0.34
  16  -4   3    0.30    0.22
  16   4  -3    0.00    0.27
  16   5   3    0.59    0.39
  16  -5  -3    0.87    0.25
  16   5  -3    0.41    0.34
  16  -5   3    1.01    0.29
  16   6   3   -0.23    0.27
  16  -6  -3    0.05    0.20
  16   6  -3   -0.13    0.26
  16  -6   3   -0.04    0.19
  16  -7  -3   -0.07    0.20
  16   7   3    0.27    0.38
  16   7  -3    0.44    0.35
  16  -7   3   -0.12    0.21
  16   8   3   -0.02    0.38
  16  -8  -3   -0.03    0.21
  16  -8   3   -0.08    0.22
  16   8  -3    0.18    0.37
  16   9   3    0.13    0.45
  16  -9  -3    1.00    0.31
  16  -9   3    0.46    0.28
  16   9  -3    0.43    0.42
  16  10   3   -0.65    0.42
  17   0  -3    0.10    0.25
  17   0   3   -0.20    0.19
  17  -1  -3    0.03    0.17
  17  -1  -3   -0.23    0.22
  17   1   3   -0.04    0.20
  17   1   3    0.51    0.31
  17  -1   3    0.30    0.23
  17   1  -3    0.40    0.29
  17  -2  -3    0.00    0.19
  17   2   3    0.34    0.29
  17  -2   3   -0.18    0.19
  17   2  -3    0.13    0.27
  17  -3  -3   -0.13    0.18
  17   3   3    0.08    0.30
  17   3  -3    0.27    0.28
  17  -3   3    0.03    0.21
  17   4   3    5.78    0.95
  17  -4  -3    5.03    0.68
  17  -4   3    5.80    0.71
  17   4  -3    4.41    0.80
  17  -5  -3   -0.08    0.19
  17   5   3   -0.02    0.35
  17  -5   3    0.47    0.26
  17   5  -3    0.55    0.37
  17  -6  -3    1.17    0.32
  17   6   3    0.38    0.38
  17   6  -3    0.51    0.35
  17  -6   3    0.55    0.29
  17  -7  -3    0.41    0.27
  17   7   3    0.63    0.47
  17   7  -3    1.17    0.48
  17  -7   3    1.30    0.35
  17   8   3    0.29    0.43
  17  -8  -3    0.26    0.26
  17  -8   3    0.43    0.30
  17   8  -3    0.05    0.40
  17   9   3   -0.41    0.39
  17  -9  -3    0.23    0.25
  17  -9   3    0.21    0.27
  17   9  -3    0.15    0.40
  18   0   3    0.62    0.24
  18   0   3    0.10    0.26
  18   0  -3   -0.01    0.27
  18   1   3   -0.52    0.17
  18  -1  -3    0.00    0.20
  18  -1  -3    0.17    0.27
  18   1   3   -0.37    0.22
  18  -1   3    0.30    0.23
  18   1  -3   -0.22    0.26
  18  -2  -3    0.18    0.22
  18   2   3    0.54    0.37
  18  -2   3    0.79    0.28
  18   2  -3    0.12    0.32
  18  -3  -3    0.80    0.27
  18   3   3    0.99    0.44
  18  -3   3    0.56    0.26
  18   3  -3    0.17    0.31
  18   4   3    0.32    0.38
  18  -4  -3    0.33    0.24
  18   4  -3    0.26    0.29
  18  -4   3    0.28    0.24
  18   5   3    0.80    0.46
  18  -5  -3    0.28    0.23
  18  -5   3    0.37    0.27
  18   5  -3   -0.10    0.31
  18  -6  -3    0.11    0.23
  18   6   3   -0.12    0.39
  18  -6   3    0.24    0.26
  18   6  -3    0.30    0.33
  18  -7  -3    0.97    0.31
  18   7   3    0.41    0.46
  18   7  -3    0.21    0.39
  18  -7   3    0.25    0.28
  18   8   3    0.04    0.40
  18  -8  -3   -0.05    0.21
  18  -8   3   -0.07    0.28
  18   8  -3    0.13    0.38
  19   0   3   -0.24    0.27
  19   0  -3   -0.24    0.26
  19   0   3   -0.20    0.19
  19  -1  -3    3.44    0.56
  19  -1  -3    3.39    0.72
  19   1   3    4.72    0.82
  19  -1   3    3.72    0.61
  19   1  -3    4.70    0.81
  19  -2  -3    0.41    0.34
  19  -2  -3    0.45    0.24
  19   2   3    0.05    0.33
  19   2  -3   -0.49    0.27
  19  -2   3    0.07    0.23
  19   3   3    0.37    0.39
  19  -3  -3    1.22    0.32
  19  -3   3    0.66    0.29
  19   3  -3    0.03    0.31
  19   4   3   -0.16    0.30
  19  -4  -3    0.14    0.23
  19  -4   3    0.04    0.22
  19   4  -3    0.08    0.33
  19   5   3    3.57    0.80
  19  -5  -3    3.51    0.55
  19  -5   3    2.61    0.51
  19   5  -3    3.63    0.73
  19  -6  -3    1.49    0.38
  19   6   3    2.20    0.64
  19  -6   3    2.31    0.48
  19   6  -3    1.71    0.55
  19  -7  -3    0.38    0.26
  19   7   3   -0.02    0.43
  19   7  -3   -0.15    0.37
  19  -7   3    0.31    0.29
  20   0   3   -0.27    0.19
  20   0  -3   -0.61    0.26
  20   0   3   -0.06    0.33
  20   1   3    0.94    0.48
  20  -1  -3    1.37    0.45
  20   1  -3    0.54    0.39
  20  -1   3    1.18    0.33
  20  -2  -3    0.29    0.35
  20   2   3    0.15    0.37
  20  -2  -3   -0.12    0.25
  20  -2   3    0.26    0.27
  20   2  -3    0.22    0.35
  20  -3  -3    7.04    0.87
  20   3   3    6.82    1.17
  20   3  -3    7.51    1.13
  20  -3   3    6.57    0.88
  20  -4  -3   -0.13    0.24
  20   4   3   -0.20    0.40
  20   4  -3    0.17    0.36
  20  -4   3   -0.02    0.27
  20  -5  -3    6.07    0.77
  20   5   3    4.73    1.02
  20   5  -3    4.58    0.92
  20  -5   3    5.81    0.76
  20  -6  -3    0.28    0.26
  20   6  -3   -0.12    0.36
  21   0   3    0.36    0.44
  21   0  -3    0.25    0.34
  21   0   3    0.05    0.29
  21  -1  -3    0.23    0.37
  21   1   3    0.45    0.42
  21  -1   3   -0.35    0.24
  21  -1   3   -0.29    0.37
  21   1  -3   -0.29    0.29
  21   2   3    0.61    0.48
  21  -2  -3    0.59    0.33
  21  -2  -3    0.55    0.40
  21  -2   3    0.22    0.30
  21   2  -3    1.38    0.49
  21  -3  -3    3.96    0.79
  21   3   3    4.04    0.87
  21  -3  -3    4.50    0.63
  21   3  -3    4.25    0.85
  21  -3   3    5.07    0.72
  21  -4  -3    7.11    0.92
  21   4   3    8.19    1.33
  21   4  -3    6.56    1.10
  21  -5  -3    6.15    0.88
  21   5  -3    3.15    0.74
  22   0  -3    0.11    0.36
  22  -1  -3   -0.08    0.37
  22   1  -3    0.59    0.40
  22  -2  -3    6.32    1.06
  22   2  -3    5.57    0.97
  22  -3  -3    3.95    0.63
  22  -3  -3    3.68    0.80
  22   3  -3    3.18    0.73
   0   0   4   11.58    1.18
   0   0  -4   11.02    1.18
   0  -1  -4   -0.01    0.01
   0   1   4    0.09    0.08
   0  -1  -4   -0.14    0.17
   0  -1   4    0.07    0.15
   0   1  -4   -0.10    0.16
   0  -2  -4  123.38   12.40
   0   2   4  107.84   12.41
   0   2  -4  113.94   11.28
   0  -3   4    0.03    0.12
   0   3   4    0.00    0.18
   0  -3  -4    0.02    0.15
   0  -4   4    0.25    0.18
   0  -4  -4   -0.07    0.19
   0   4   4   -0.18    0.21
   0   5  -4   -0.23    0.16
   0   5   4   -0.08    0.24
   0   6   4    4.98    0.93
   0   6  -4    7.88    0.90
   0   7  -4    0.01    0.24
   0   7   4    0.03    0.27
   0   8   4    3.55    0.76
   0   8  -4    4.39    0.72
   0   9   4   -0.03    0.36
   0   9  -4    0.38    0.36
   0  10   4    1.67    0.67
   0  10  -4    3.37    0.68
   0  11  -4    0.44    0.41
   0  11   4   -0.01    0.42
   0  12  -4    4.96    0.87
   0  12   4    2.12    0.70
   0  13   4    0.16    0.51
   0  13  -4   -0.97    0.41
   0  14   4    0.06    0.54
   0  14  -4    0.48    0.58
   1   0  -4   20.62    2.12
  -1   0   4   19.01    2.12
  -1   0  -4   22.79    2.14
   1   0   4   22.39    2.13
  -1   1  -4  209.75   20.80
   1   1   4  211.15   18.17
   1  -1  -4  205.63   18.16
   1   1   4  233.21   22.87
   1  -1  -4  211.85   20.79
  -1  -1   4  205.32   20.80
  -1   1   4  200.84   20.27
   1  -1   4  208.82   20.28
  -1  -1  -4  195.64   20.28
  -1   1   4  221.94   22.30
  -1  -1  -4  206.52   17.71
   1   1  -4  210.83   20.28
   1   2   4   17.07    2.10
  -1   2  -4   19.60    1.92
  -1  -2   4   19.01    2.06
   1  -2  -4   20.42    2.10
   1  -2  -4   19.14    1.92
  -1  -2  -4   20.89    2.19
  -1   2   4   19.48    2.23
   1  -2   4   19.29    2.02
   1   3   4   10.07    1.24
  -1  -3   4    9.73    1.20
   1  -3  -4   11.41    1.25
   1  -3  -4   10.60    1.11
  -1   3  -4   11.21    1.11
   1  -3   4   11.69    1.29
  -1  -3  -4   12.27    1.31
  -1   3   4    9.55    1.33
   1  -4  -4   10.06    1.16
   1   4   4    9.29    1.15
  -1  -4   4    8.62    1.11
  -1   4   4    9.12    1.24
  -1  -4  -4   10.56    1.20
   1  -4   4    8.58    1.17
   1   4  -4   10.82    1.14
  -1   5  -4   40.77    3.99
   1   5   4   30.82    4.02
  -1   5   4   30.64    3.94
   1   5  -4   38.58    3.87
  -1   6  -4    0.03    0.23
   1   6   4    0.16    0.29
  -1   6   4    0.14    0.27
   1   6  -4    0.43    0.24
  -1   7  -4    0.22    0.24
   1   7   4   -0.01    0.28
  -1   7   4    0.45    0.34
   1   7  -4    0.18    0.25
  -1   8  -4    1.03    0.39
   1   8   4    0.74    0.39
  -1   8   4    0.73    0.46
   1   8  -4    0.94    0.37
   1   9   4    6.19    1.12
  -1   9  -4    6.95    1.06
  -1   9   4    4.70    1.01
   1   9  -4    6.88    0.99
  -1  10  -4    0.19    0.36
   1  10   4    0.04    0.37
  -1  10   4    0.57    0.46
   1  10  -4    0.21    0.38
  -1  11  -4    9.54    1.37
   1  11   4    7.52    1.37
   1  11  -4   10.56    1.32
  -1  11   4    6.46    1.30
  -1  12  -4    1.27    0.58
   1  12   4    0.14    0.47
  -1  12   4    1.02    0.55
   1  12  -4    0.70    0.49
   1  13   4    7.59    1.45
  -1  13  -4   10.08    1.46
  -1  13   4    7.33    1.41
   1  13  -4    8.80    1.35
   1  14   4    1.71    0.73
  -1  14  -4    1.79    0.71
  -1  14   4    0.75    0.64
  -2   0  -4  116.64   10.98
   2   0  -4  111.95   10.96
  -2   0   4  106.28   10.96
   2   0   4  112.74    9.56
  -2   1  -4  131.54   13.54
   2  -1  -4  138.85   13.53
   2  -1  -4  142.52   11.80
   2   1   4  139.67   11.82
  -2   1   4  134.28   14.99
  -2  -1  -4  145.74   11.89
  -2   1   4  138.51   11.89
   2  -1   4  137.55   13.62
  -2   1   4  139.48   13.61
  -2   2  -4    6.11    0.64
   2  -2  -4    5.74    0.69
   2  -2  -4    5.45    0.62
  -2  -2   4    5.28    0.65
   2   2   4    5.63    0.68
  -2   2   4    5.80    0.66
  -2   2   4    5.72    0.78
  -2  -2  -4    5.96    0.56
   2  -2   4    6.28    0.68
  -2  -2  -4    6.40    0.72
   2   3   4   28.04    3.34
   2  -3  -4   33.70    3.37
  -2   3  -4   31.59    3.03
  -2  -3   4   29.54    3.33
   2  -3  -4   29.36    3.01
  -2   3   4   31.21    3.69
   2  -3   4   32.19    3.64
  -2  -3  -4   36.09    3.66
   2   4   4    1.62    0.38
  -2  -4   4    2.39    0.42
   2  -4  -4    2.25    0.44
   2  -4  -4    2.62    0.35
  -2  -4  -4    2.65    0.43
  -2   4   4    1.77    0.45
   2   4  -4    2.29    0.35
   2   5   4    2.91    0.55
  -2   5   4    3.58    0.67
   2   5  -4    3.45    0.53
   2   6   4    2.93    0.57
  -2   6   4    4.75    0.88
   2   6  -4    5.62    0.75
   2   7   4    1.27    0.43
  -2   7  -4    0.96    0.35
  -2   7   4    1.13    0.47
   2   7  -4    1.25    0.35
  -2   8  -4    0.47    0.34
   2   8   4    0.00    0.31
  -2   8   4   -0.28    0.36
   2   8  -4    0.46    0.31
  -2   9  -4    0.30    0.36
   2   9   4    0.37    0.38
   2   9  -4    0.08    0.31
  -2   9   4    0.15    0.40
  -2  10  -4   -0.16    0.35
   2  10   4   -0.49    0.31
   2  10  -4   -0.18    0.32
  -2  10   4   -0.64    0.35
  -2  11  -4   -0.54    0.37
   2  11   4    0.21    0.41
  -2  11   4    0.09    0.44
   2  11  -4    0.55    0.41
  -2  12  -4    3.51    0.78
   2  12   4    0.97    0.58
  -2  12   4    1.48    0.62
   2  12  -4    2.00    0.60
   2  13   4    0.29    0.48
  -2  13  -4    0.74    0.56
  -2  13   4    0.31    0.50
   2  13  -4    0.23    0.45
   2  14   4   -0.15    0.51
  -2  14   4    0.04    0.55
  -3   0   4  338.31   28.52
  -3   0   4  313.95   35.90
   3   0   4  312.95   28.52
  -3   0  -4  325.60   28.52
  -3   0   4  382.22   32.65
   3   1   4   38.08    3.25
  -3  -1   4   38.45    4.08
  -3  -1   4   40.67    4.08
   3  -1  -4   37.49    3.73
   3  -1  -4   34.07    4.09
   3  -1  -4   37.53    3.23
  -3   1  -4   37.18    3.75
  -3  -1  -4   38.75    3.20
  -3   1   4   35.03    4.06
  -3   1   4   37.38    3.19
  -3   1   4   37.19    3.68
  -3  -2   4   34.69    3.31
  -3   2  -4   29.74    3.02
   3  -2  -4   30.20    3.01
   3   2   4   30.10    3.32
   3  -2  -4   28.00    3.33
   3  -2  -4   29.00    2.61
  -3  -2  -4   29.92    2.60
  -3   2   4   28.84    2.98
   3  -2   4   31.45    3.00
  -3   2   4   30.07    3.33
   3  -3  -4    6.02    0.64
  -3  -3   4    6.26    0.75
   3   3   4    5.06    0.74
  -3   3  -4    5.76    0.67
   3  -3  -4    6.53    0.79
  -3  -3  -4    6.58    0.76
  -3   3   4    6.21    0.84
   3   3  -4    6.03    0.70
   3  -3   4    5.46    0.75
   3   4   4    1.07    0.30
  -3   4  -4    1.19    0.25
   3  -4  -4    1.25    0.34
  -3   4   4    1.42    0.41
   3   4  -4    1.08    0.26
   3   5   4    0.36    0.23
   3  -5  -4    0.04    0.13
   3   5  -4    0.06    0.18
  -3   5   4    0.18    0.28
   3  -6  -4    0.03    0.13
   3   6   4    0.49    0.29
   3   6  -4    0.17    0.23
  -3   6   4    0.44    0.32
   3  -7  -4    0.37    0.17
   3   7   4    0.09    0.29
   3   7  -4    0.59    0.31
  -3   7   4    0.46    0.41
   3   8   4    6.65    1.19
  -3   8  -4    9.69    1.19
   3   8  -4    8.42    1.12
  -3   8   4    7.33    1.26
   3   9   4    1.33    0.52
  -3   9  -4    2.44    0.59
  -3   9   4    1.83    0.68
   3   9  -4    2.57    0.59
   3  10   4    1.94    0.64
  -3  10  -4    4.47    0.79
  -3  10   4    4.02    0.95
   3  10  -4    4.17    0.81
  -3  11  -4   -0.19    0.40
   3  11   4    0.05    0.40
   3  11  -4   -0.10    0.33
  -3  11   4   -0.69    0.36
   3  12   4    0.41    0.44
  -3  12   4    0.81    0.54
   3  12  -4    0.02    0.40
   3  13   4   -0.61    0.38
  -3  13   4   -0.47    0.47
   3  13  -4    0.72    0.47
   3  14   4    0.22    0.54
  -3  14   4    0.44    0.60
   4   0  -4   24.53    2.54
  -4   0  -4   23.51    2.03
  -4   0   4   24.36    2.58
  -4   0   4   24.14    2.02
   4   0   4   22.44    2.03
   4   0  -4   21.33    2.55
   4  -1  -4   19.49    1.72
  -4  -1   4   21.66    2.17
   4  -1  -4   17.52    2.19
   4   1   4   20.40    1.74
  -4   1   4   19.31    1.94
   4   1  -4   17.50    2.09
  -4   1   4   19.93    1.68
  -4  -1  -4   20.49    1.68
  -4   1   4   19.58    2.16
   4  -1   4   19.32    1.68
   4  -2  -4    0.21    0.08
   4  -2  -4    0.09    0.18
  -4  -2   4    0.22    0.14
  -4   2  -4    0.04    0.17
   4   2   4    0.32    0.15
  -4   2   4    0.56    0.23
   4   2  -4    0.25    0.11
  -4   2   4    0.22    0.13
  -4  -2  -4    0.00    0.09
   4   3   4    6.47    0.80
   4  -3  -4    6.26    0.59
   4  -3  -4    5.28    0.82
   4  -3  -4    5.95    0.67
  -4  -3   4    8.23    0.82
  -4   3  -4    5.97    0.70
  -4   3   4    6.07    0.91
   4   3  -4    5.76    0.76
  -4  -3  -4    6.65    0.63
  -4  -3  -4    7.31    0.81
  -4   3   4    6.40    0.69
   4   4   4    0.83    0.28
   4  -4  -4    1.52    0.37
  -4   4  -4    0.87    0.23
   4  -4  -4    1.09    0.19
   4   4  -4    0.68    0.23
  -4   4   4    1.30    0.39
   4  -5  -4   13.18    1.33
  -4   5   4   12.99    1.52
   4   5  -4   10.99    1.38
   4   6   4    3.07    0.64
   4  -6  -4    3.92    0.43
  -4   6   4    3.94    0.74
   4   6  -4    3.45    0.59
   4   7   4    0.34    0.30
   4  -7  -4    0.55    0.15
  -4   7   4    0.06    0.38
   4   7  -4    0.56    0.29
   4  -8  -4    0.67    0.17
   4   8   4    0.37    0.37
   4   8  -4    0.63    0.34
  -4   8   4    0.52    0.45
   4   9   4   -0.13    0.34
  -4   9   4   -0.44    0.36
   4   9  -4   -0.25    0.31
   4  10   4    2.48    0.68
   4  10  -4    2.94    0.66
  -4  10   4    2.60    0.76
   4  11   4    0.02    0.34
  -4  11   4    0.84    0.49
   4  11  -4    0.88    0.42
   4  12   4    1.23    0.55
   4  12  -4    0.78    0.48
  -4  12   4    2.81    0.78
   4  13   4   -0.18    0.44
  -4  13   4    1.39    0.72
   4  13  -4    2.68    0.66
   4  14   4    0.24    0.49
  -4  14   4   -0.51    0.52
   5   0   4  276.65   24.47
   5   0  -4  295.52   30.78
  -5   0   4  285.80   24.46
  -5   0  -4  290.07   24.47
   5   0  -4  283.98   30.80
  -5  -1   4    1.96    0.22
   5  -1  -4    1.79    0.33
   5  -1  -4    1.63    0.21
   5   1   4    1.93    0.24
  -5   1   4    1.99    0.22
   5   1  -4    2.08    0.30
   5   1  -4    1.68    0.27
   5  -1   4    1.71    0.22
  -5  -1  -4    1.88    0.23
  -5   1   4    1.86    0.37
   5  -2  -4   36.78    3.20
   5   2   4   38.58    4.07
  -5  -2   4   42.91    4.06
   5  -2  -4   30.50    4.07
  -5   2  -4   36.09    3.69
  -5   2   4   37.13    3.78
   5   2  -4   33.96    3.69
   5  -2   4   34.54    2.94
  -5  -2  -4   36.04    2.95
   5   2  -4   30.28    3.69
  -5   2   4   32.59    3.36
  -5   3  -4   22.50    2.24
   5  -3  -4   22.49    1.94
   5  -3  -4   20.55    2.51
   5   3   4   22.51    2.48
  -5   3   4   24.00    2.54
   5   3  -4   20.00    2.43
  -5   3   4   22.79    2.20
   5   4   4    1.48    0.37
  -5   4  -4    2.13    0.31
   5   4  -4    1.66    0.32
  -5   4   4    1.64    0.44
   5   5   4    0.30    0.22
  -5   5  -4    0.18    0.14
   5   5  -4    0.34    0.21
  -5   5   4    0.02    0.31
   5   6   4    1.80    0.41
  -5   6   4    3.93    0.74
   5   6  -4    3.13    0.57
   5   7   4    0.23    0.29
   5   7  -4    0.66    0.30
  -5   7   4    0.83    0.44
   5   8   4    4.37    0.82
  -5   8   4    5.09    0.99
   5   8  -4    5.30    0.85
   5   9   4    0.17    0.36
  -5   9   4    0.22    0.44
   5   9  -4    0.00    0.29
   5  10   4    4.97    0.91
  -5  10   4    7.38    1.29
   5  10  -4    6.97    1.10
   5  11   4   -0.16    0.32
   5  11  -4   -0.23    0.32
  -5  11   4    0.44    0.48
   5  12   4    2.91    0.81
   5  12  -4    4.81    0.94
  -5  12   4    6.53    1.18
   5  13   4    0.16    0.49
   5  13  -4    0.59    0.47
  -5  13   4    1.34    0.70
   5  14   4    0.37    0.56
  -5  14   4    0.91    0.69
  -6   0   4  294.61   23.79
   6   0  -4  262.00   29.94
   6   0  -4  289.03   29.91
  -6   0  -4  279.87   23.78
   6   0   4  275.09   23.78
   6   0  -4  269.07   23.77
   6  -1  -4   17.65    2.21
   6   1   4   19.94    1.75
  -6  -1   4   21.84    1.75
   6  -1  -4   19.35    1.73
  -6   1   4   22.11    2.25
   6   1  -4   19.55    2.18
  -6  -1  -4   20.40    1.73
   6  -1   4   18.07    1.72
   6   1  -4   18.83    2.16
   6  -2  -4    5.04    0.70
   6  -2  -4    5.06    0.49
   6   2   4    4.46    0.51
   6   2   4    5.56    0.67
   6   2  -4    5.15    0.68
  -6   2   4    5.91    0.65
  -6   2   4    6.10    0.84
   6  -2   4    5.21    0.54
  -6  -2  -4    5.96    0.56
  -6   3  -4   -0.17    0.16
   6  -3  -4    0.25    0.22
   6   3   4    0.27    0.19
   6  -3  -4    0.06    0.09
   6   3  -4    0.09    0.15
  -6   3   4    0.13    0.12
  -6   3   4   -0.28    0.21
   6  -4  -4    0.16    0.10
   6   4   4    0.12    0.20
  -6   4  -4    0.14    0.16
  -6   4   4    0.16    0.12
  -6   4   4    0.12    0.27
   6   4  -4   -0.01    0.17
   6   5   4    3.59    0.66
  -6   5  -4    4.58    0.51
   6   5  -4    2.91    0.52
  -6   5   4    4.12    0.70
   6   6   4   -0.07    0.23
  -6   6   4    0.32    0.37
   6   6  -4    0.12    0.22
   6   7   4    1.13    0.40
  -6   7   4    2.56    0.67
   6   7  -4    1.91    0.45
   6   8   4    4.82    0.87
  -6   8   4    7.11    1.22
   6   8  -4    6.56    1.00
   6   9   4    2.12    0.59
   6   9  -4    2.45    0.57
  -6   9   4    2.53    0.71
   6  10   4    0.71    0.42
   6  10  -4    0.31    0.37
  -6  10   4    0.40    0.51
   6  11   4    0.06    0.39
  -6  11   4   -0.43    0.41
   6  11  -4   -0.22    0.35
   6  12   4    0.36    0.42
   6  12  -4    0.12    0.40
  -6  12   4    0.04    0.49
   6  13   4   -0.09    0.49
  -6  13   4    0.24    0.59
  -7   0  -4   93.71    8.15
   7   0  -4   98.23   10.26
   7   0  -4   91.15    8.14
   7   0   4   97.31    8.16
   7   0  -4   94.46   10.29
   7   1   4    5.76    0.52
   7  -1  -4    4.41    0.48
   7  -1  -4    4.89    0.68
   7  -1   4    5.51    0.53
   7   1  -4    4.95    0.65
   7   1  -4    5.57    0.69
   7  -2  -4   19.81    1.73
   7  -2  -4   18.81    2.25
   7   2   4   20.77    2.22
   7   2   4   19.00    1.75
   7  -2   4   19.56    1.73
   7   2  -4   17.72    2.16
  -7   2   4   22.60    2.29
   7  -3  -4    0.39    0.12
   7   3   4    0.94    0.25
  -7   3  -4    0.29    0.20
   7  -3   4    0.50    0.14
  -7   3   4    0.55    0.16
  -7   3   4    0.40    0.32
   7   3  -4    0.59    0.20
  -7   4  -4    0.40    0.18
   7   4   4    0.35    0.23
   7  -4  -4    0.35    0.13
   7   4  -4    0.25    0.19
  -7   4   4    0.41    0.13
  -7   4   4    0.63    0.32
   7   5   4   -0.22    0.18
  -7   5  -4    0.01    0.14
   7  -5  -4   -0.17    0.09
  -7   5   4   -0.11    0.30
   7   5  -4    0.09    0.19
   7  -6  -4    1.51    0.26
   7   6   4    1.39    0.40
   7   6  -4    1.20    0.34
  -7   6   4    0.92    0.46
   7   7   4   -0.09    0.29
   7   7  -4    0.42    0.28
  -7   7   4   -0.45    0.36
   7   8   4    6.14    1.01
   7   8  -4    8.12    1.20
  -7   8   4    9.14    1.43
   7   9   4   -0.20    0.32
  -7   9   4    0.07    0.48
   7   9  -4    0.04    0.29
   7  10   4    2.10    0.62
  -7  10   4    1.55    0.65
   7  10  -4    1.37    0.51
   7  11   4    0.80    0.43
  -7  11   4    0.08    0.53
   7  11  -4    1.02    0.46
   7  12   4   -0.22    0.38
  -7  12   4    0.46    0.59
   7  12  -4   -0.27    0.38
   7  13   4   -0.55    0.38
  -7  13   4   -0.03    0.61
   8   0   4  148.11   12.76
   8   0  -4  143.39   12.74
   8   0  -4  146.79   16.07
   8   0  -4  156.67   16.04
   8   1   4   -0.14    0.09
   8  -1  -4   -0.07    0.08
   8  -1  -4    0.07    0.17
   8   1  -4    0.12    0.13
   8  -1   4   -0.15    0.09
   8   1  -4   -0.07    0.13
   8   2   4   44.32    3.82
   8   2   4   47.66    4.82
   8  -2  -4   42.27    3.79
   8  -2  -4   40.45    4.87
   8   2  -4   38.60    4.36
   8  -2   4   41.07    3.47
  -8   3  -4   22.52    2.20
   8   3   4   20.15    2.43
   8  -3  -4   21.52    1.90
  -8   3   4   25.12    2.64
   8  -3   4   23.11    1.99
   8   3  -4   20.25    2.50
  -8   4  -4    0.32    0.18
   8   4   4    0.34    0.24
   8  -4  -4    0.25    0.12
   8   4  -4    0.22    0.20
  -8   4   4    0.16    0.30
   8  -4   4    0.23    0.13
  -8   4   4    0.40    0.14
   8  -5  -4    1.32    0.23
  -8   5  -4    1.85    0.29
   8   5   4    0.65    0.33
   8   5  -4    1.29    0.33
  -8   5   4    1.67    0.50
   8  -6  -4    1.37    0.24
   8   6   4    1.16    0.40
  -8   6  -4    1.42    0.26
   8   6  -4    1.04    0.35
  -8   6   4    1.63    0.55
   8   7   4    4.41    0.80
   8  -7  -4    5.28    0.55
  -8   7   4    8.46    1.20
   8   7  -4    5.60    0.93
   8   8   4    1.62    0.48
  -8   8   4    3.08    0.77
   8   8  -4    2.38    0.55
   8   9   4    0.23    0.35
   8   9  -4    0.38    0.33
  -8   9   4    0.08    0.47
   8  10   4    5.54    1.01
  -8  10   4   10.73    1.58
   8  10  -4    7.20    1.19
   8  11   4    0.59    0.45
  -8  11   4    1.58    0.75
   8  11  -4    0.74    0.42
   8  12   4    0.22    0.43
   8  12  -4   -0.34    0.37
  -8  12   4   -0.68    0.41
   8  13   4    1.06    0.64
  -8  13   4    0.18    0.68
   9   0  -4    1.02    0.29
   9   0  -4    1.29    0.26
   9   0   4    1.03    0.21
   9   0  -4    1.11    0.19
   9   1   4    0.08    0.13
   9  -1  -4   -0.14    0.09
   9   1  -4   -0.11    0.12
   9   1  -4    0.00    0.15
   9  -1   4    0.00    0.12
   9  -2  -4   11.03    1.09
   9   2   4   13.23    1.44
   9   2   4   12.10    1.13
   9   2  -4   10.67    1.33
   9  -2   4   12.41    1.07
   9  -3  -4    5.20    0.51
   9   3   4    4.19    0.70
   9  -3   4    5.03    0.50
   9   3  -4    4.13    0.64
   9  -4  -4    9.29    0.83
  -9   4  -4    8.06    0.94
   9   4   4    8.09    1.10
   9   4  -4    6.01    0.93
  -9   4   4    7.71    0.79
  -9   4   4    9.34    1.14
   9  -4   4    7.66    0.74
   9  -5  -4    0.59    0.17
   9   5   4   -0.14    0.23
  -9   5  -4    0.74    0.21
   9  -5   4    0.54    0.18
   9   5  -4    0.28    0.24
  -9   5   4    0.62    0.40
   9   6   4   -0.16    0.25
  -9   6  -4    0.02    0.15
   9  -6  -4    0.13    0.14
   9   6  -4    0.01    0.21
  -9   6   4    0.24    0.40
   9  -6   4   -0.17    0.12
   9   7   4    1.13    0.41
   9  -7  -4    1.88    0.30
  -9   7   4    2.27    0.67
   9   7  -4    1.43    0.42
   9  -8  -4   -0.34    0.12
   9   8   4    0.42    0.36
  -9   8   4    0.29    0.44
   9   8  -4   -0.04    0.27
   9  -9  -4    0.17    0.16
   9   9   4   -0.27    0.29
   9   9  -4   -0.39    0.25
  -9   9   4   -0.09    0.48
   9  10   4   -0.66    0.28
  -9  10   4    1.02    0.63
   9  10  -4    0.20    0.31
   9  11   4    0.11    0.41
   9  11  -4   -0.45    0.32
  -9  11   4    0.41    0.59
   9  12   4   -0.08    0.44
  -9  12   4    1.55    0.83
   9  13   4    0.31    0.49
  -9  13   4    0.35    0.68
  10   0   4    6.03    0.62
  10   0  -4    5.44    0.59
  10   0  -4    6.46    0.77
  10  -1  -4   12.50    1.14
  10   1   4   12.32    1.17
  10  -1   4   12.64    1.21
  10   1  -4   13.54    1.52
  10   2   4   -0.09    0.17
  10  -2  -4    0.02    0.11
  10   2   4    0.03    0.13
  10   2  -4    0.05    0.16
  10  -2   4    0.11    0.12
  10  -3  -4    2.10    0.30
  10   3   4    2.06    0.44
  10   3  -4    1.94    0.39
  10  -3   4    2.40    0.33
  10   4   4    1.20    0.36
 -10   4  -4    0.87    0.28
  10  -4  -4    0.63    0.20
  10   4  -4    0.56    0.23
  10  -4   4    0.49    0.18
  10  -5  -4    7.66    0.78
  10   5   4    6.81    1.09
 -10   5  -4    8.68    0.89
  10   5  -4    6.97    1.09
 -10   5   4   12.67    1.41
  10  -5   4    9.04    0.86
  10  -6  -4    8.42    0.86
  10   6   4    8.06    1.22
 -10   6  -4    8.95    0.93
 -10   6   4    8.45    1.26
  10   6  -4    6.08    1.01
  10  -6   4    8.18    0.78
  10  -7  -4    0.68    0.20
  10   7   4    0.37    0.38
  10   7  -4    0.02    0.25
  10  -7   4    0.37    0.18
 -10   7   4    0.59    0.54
  10  -8  -4    0.02    0.16
  10   8   4   -0.01    0.34
 -10   8   4    0.57    0.54
  10   8  -4   -0.19    0.25
  10   9   4    0.27    0.34
  10  -9  -4   -0.03    0.16
 -10   9   4   -0.27    0.51
  10   9  -4   -0.01    0.29
  10  10   4    2.17    0.69
  10 -10  -4    3.80    0.50
  10  10  -4    3.81    0.75
 -10  10   4    3.89    1.01
  10 -11  -4    0.64    0.26
  10  11   4    0.75    0.48
  10  11  -4    1.07    0.48
 -10  11   4    0.35    0.66
  10 -12  -4    0.51    0.28
  10  12   4    0.72    0.52
 -10  12   4    0.20    0.63
  11   0  -4   32.51    3.00
  11   0  -4   36.06    3.80
  11   0   4   34.23    3.03
  11  -1  -4    0.18    0.13
  11   1   4    0.07    0.15
  11   1  -4    0.35    0.19
  11  -1   4    0.35    0.16
  11  -2  -4    9.04    0.91
  11   2   4    9.24    0.94
  11   2   4   10.43    1.22
  11  -2   4    8.59    0.84
  11   2  -4    8.36    1.04
  11   3   4    0.47    0.27
  11  -3  -4   -0.08    0.12
  11   3  -4    0.33    0.22
  11  -3   4    0.05    0.13
  11   4   4    0.41    0.28
  11  -4  -4    0.40    0.17
 -11   4  -4    0.50    0.24
  11   4  -4    0.38    0.24
  11  -4   4    0.27    0.19
  11  -5  -4    0.32    0.16
 -11   5  -4    0.52    0.23
  11   5   4   -0.20    0.24
  11  -5   4    0.00    0.15
  11   5  -4    0.16    0.23
  11   6   4    3.41    0.70
  11  -6  -4    3.40    0.45
  11   6  -4    3.45    0.63
  11  -6   4    3.65    0.48
  11  -7  -4    0.03    0.16
  11   7   4    0.18    0.32
  11   7  -4   -0.05    0.25
  11  -7   4    0.08    0.17
  11   8   4    2.47    0.60
  11  -8  -4    2.29    0.38
  11  -8   4    2.53    0.42
 -11   8   4    3.24    0.84
  11   8  -4    2.09    0.53
  11  -9  -4   -0.05    0.13
  11   9   4   -0.11    0.31
  11   9  -4   -0.01    0.27
  11  -9   4    0.31    0.21
 -11   9   4    0.01    0.55
  11 -10  -4    2.49    0.43
  11  10   4    2.20    0.67
  11  10  -4    1.85    0.53
  11 -10   4    2.55    0.43
 -11  10   4    1.02    0.75
  11  11   4   -0.05    0.41
  11 -11  -4   -0.19    0.18
 -11  11   4    0.08    0.62
  11  11  -4   -0.10    0.34
  11 -12  -4    0.36    0.26
  11  12   4    0.17    0.47
  12   0  -4   18.99    2.02
  12   0   4   17.11    1.61
  12   0  -4   16.32    1.58
  12  -1  -4    4.96    0.53
  12   1   4    4.64    0.57
  12   1  -4    5.16    0.68
  12  -1   4    4.14    0.54
  12   2   4   23.06    2.12
  12   2   4   23.77    2.68
  12  -2  -4   22.96    2.08
  12  -2   4   23.16    2.12
  12   2  -4   23.83    2.66
  12   3   4    0.71    0.30
  12  -3  -4    0.39    0.17
  12  -3   4    0.28    0.18
  12   3  -4    0.63    0.25
 -12   4  -4    4.81    0.66
  12   4   4    4.38    0.75
  12  -4  -4    3.91    0.53
  12  -4   4    3.32    0.46
  12   4  -4    3.27    0.57
  12  -5  -4    1.14    0.25
 -12   5  -4    0.84    0.30
  12   5   4    0.98    0.40
  12  -5   4    0.62    0.24
  12   5  -4    0.87    0.33
  12  -6  -4   11.14    1.08
  12   6   4   10.85    1.45
  12   6  -4    9.20    1.36
  12  -6   4   12.70    1.10
  12   7   4    1.74    0.49
  12  -7  -4    0.93    0.25
  12   7  -4    1.33    0.41
  12  -7   4    1.25    0.30
  12   8   4    6.75    1.25
  12  -8  -4    9.40    0.89
  12  -8   4    9.03    0.84
  12   8  -4    5.76    1.05
  12  -9  -4    0.25    0.21
  12   9   4    0.69    0.42
  12  -9   4    1.36    0.34
  12   9  -4    0.77    0.40
  12  10   4    1.91    0.65
  12 -10  -4    3.34    0.47
  12  10  -4    1.63    0.53
  12 -10   4    2.22    0.41
  12 -11  -4    0.35    0.26
  12  11   4    0.10    0.49
  12 -11   4    0.90    0.33
  12  12   4    1.26    0.57
  12 -12  -4    0.66    0.30
  12 -12   4    0.38    0.31
  13   0  -4    7.08    0.87
  13   0   4    6.90    0.71
  13   0  -4    5.78    0.67
  13   1   4    6.74    0.73
  13  -1  -4    6.55    0.69
  13  -1   4    7.96    0.84
  13   1  -4    8.27    1.04
  13  -2  -4    1.56    0.28
  13   2   4    1.38    0.40
  13   2   4    1.17    0.30
  13  -2   4    1.89    0.32
  13   2  -4    1.36    0.37
  13   3   4   12.31    1.57
  13  -3  -4   12.69    1.19
  13   3  -4   10.38    1.44
  13  -3   4   13.95    1.18
  13   4   4    0.82    0.38
 -13   4  -4    1.60    0.40
  13  -4  -4    1.09    0.25
  13  -4   4    1.69    0.31
  13   4  -4    1.18    0.37
  13  -5  -4    0.62    0.23
  13   5   4    0.92    0.39
 -13   5  -4    1.39    0.35
  13   5  -4    0.89    0.34
  13  -5   4    1.21    0.28
  13  -6  -4    0.77    0.24
  13   6   4    0.94    0.41
  13  -6   4    0.62    0.24
  13   6  -4    0.93    0.35
  13   7   4    3.80    0.81
  13  -7  -4    5.03    0.59
  13  -7   4    4.41    0.59
  13   7  -4    4.48    0.76
  13   8   4    0.92    0.47
  13  -8  -4    0.84    0.25
  13   8  -4    0.86    0.38
  13  -8   4    0.33    0.24
  13   9   4    1.53    0.67
  13  -9  -4    3.74    0.50
  13  -9   4    4.78    0.60
  13   9  -4    2.76    0.69
  13 -10  -4    0.65    0.27
  13  10   4    1.03    0.55
  13 -10   4    1.27    0.34
  13  10  -4    1.48    0.51
  13 -11  -4    0.80    0.30
  13  11   4    1.72    0.63
  13 -11   4    0.70    0.31
  14   0  -4   25.35    2.33
  14   0  -4   27.55    2.96
  14   0   4   25.20    2.36
  14  -1  -4    5.46    0.57
  14   1   4    4.41    0.60
  14   1  -4    5.83    0.90
  14  -1   4    7.17    0.72
  14   2   4   -0.23    0.17
  14   2   4    0.10    0.27
  14  -2  -4    0.07    0.16
  14  -2   4   -0.14    0.15
  14   2  -4    0.05    0.22
  14   3   4    2.34    0.53
  14  -3  -4    2.23    0.36
  14  -3   4    2.70    0.39
  14   3  -4    1.93    0.45
  14   4   4    0.37    0.34
  14  -4  -4    0.21    0.19
  14   4  -4    0.23    0.25
  14  -4   4    0.30    0.19
  14   5   4    3.85    0.71
  14  -5  -4    2.91    0.46
  14  -5   4    3.09    0.47
  14   5  -4    2.92    0.57
  14  -6  -4    4.08    0.54
  14   6   4    4.19    0.78
  14  -6   4    4.35    0.57
  14   6  -4    3.91    0.70
  14  -7  -4    5.47    0.67
  14   7   4    5.24    0.93
  14   7  -4    3.88    0.75
  14  -7   4    5.35    0.63
  14  -8  -4    1.57    0.32
  14   8   4    0.98    0.50
  14   8  -4    1.41    0.47
  14  -8   4    1.18    0.33
  14  -9  -4    0.18    0.22
  14   9   4    0.57    0.47
  14   9  -4    0.25    0.35
  14  -9   4    0.61    0.28
  14  10   4    0.27    0.48
  14 -10  -4    0.00    0.22
  14 -10   4    0.15    0.25
  14  11   4    0.20    0.47
  14 -11  -4    0.24    0.24
  14 -11   4    0.08    0.27
  15   0  -4   19.42    2.24
  15   0   4   18.81    1.79
  15  -1  -4    1.01    0.35
  15   1   4    1.72    0.43
  15   1   4    1.15    0.30
  15  -1  -4    1.00    0.27
  15   1  -4    0.68    0.32
  15  -1   4    2.03    0.34
  15  -2  -4    3.70    0.51
  15   2   4    3.82    0.70
  15   2  -4    3.18    0.56
  15  -2   4    2.43    0.42
  15   3   4    0.26    0.31
  15  -3  -4   -0.15    0.16
  15  -3   4   -0.17    0.17
  15   3  -4    0.14    0.25
  15   4   4    0.87    0.40
  15  -4  -4    0.52    0.23
  15  -4   4    0.63    0.25
  15   4  -4    0.41    0.29
  15   5   4    0.18    0.32
  15  -5  -4    0.26    0.20
  15   5  -4    0.46    0.30
  15  -5   4    0.27    0.22
  15  -6  -4    0.18    0.19
  15   6   4    0.00    0.30
  15  -6   4   -0.16    0.19
  15   6  -4    0.05    0.26
  15  -7  -4   -0.20    0.15
  15   7   4    0.29    0.35
  15   7  -4    0.10    0.31
  15  -7   4    0.44    0.25
  15  -8  -4    2.89    0.45
  15   8   4    1.31    0.53
  15  -8   4    2.68    0.46
  15   8  -4    1.23    0.46
  15  -9  -4    0.04    0.20
  15   9   4   -0.09    0.44
  15   9  -4   -0.09    0.31
  15  -9   4   -0.02    0.24
  15  10   4   -0.19    0.48
  15 -10  -4    0.24    0.25
  15 -10   4    0.52    0.30
  16   0  -4    2.77    0.53
  16   0   4    1.91    0.40
  16   1   4    1.01    0.30
  16  -1  -4    0.96    0.28
  16  -1  -4    1.77    0.42
  16   1   4    1.35    0.44
  16   1  -4    1.05    0.37
  16  -1   4    1.11    0.30
  16   2   4    2.43    0.59
  16  -2  -4    2.55    0.42
  16   2  -4    1.39    0.43
  16  -2   4    2.41    0.40
  16   3   4    0.15    0.33
  16  -3  -4   -0.07    0.17
  16   3  -4    0.24    0.28
  16  -3   4    0.04    0.19
  16   4   4    0.39    0.32
  16  -4  -4    0.25    0.20
  16  -4   4    0.30    0.22
  16   4  -4    0.34    0.28
  16   5   4   -0.46    0.27
  16  -5  -4   -0.08    0.17
  16   5  -4   -0.02    0.27
  16  -5   4   -0.16    0.20
  16  -6  -4    2.30    0.42
  16   6   4    2.80    0.69
  16   6  -4    2.34    0.60
  16  -6   4    4.19    0.54
  16   7   4    0.10    0.38
  16  -7  -4    0.53    0.26
  16   7  -4   -0.07    0.32
  16  -7   4    0.15    0.23
  16   8   4    1.77    0.62
  16  -8  -4    0.85    0.32
  16   8  -4    1.05    0.44
  16  -8   4    0.74    0.31
  16   9   4   -0.34    0.46
  16  -9  -4   -0.16    0.21
  16  -9   4    0.65    0.29
  17   0   4    1.44    0.33
  17   0  -4    1.58    0.43
  17  -1  -4   -0.07    0.19
  17  -1  -4    0.29    0.28
  17   1   4    0.23    0.33
  17   1   4    0.56    0.26
  17   1  -4    0.09    0.28
  17  -1   4    0.64    0.26
  17  -2  -4    0.26    0.22
  17   2   4    0.17    0.32
  17  -2   4   -0.03    0.23
  17   2  -4    0.51    0.31
  17   3   4   -0.23    0.28
  17  -3  -4    0.00    0.20
  17   3  -4    0.27    0.31
  17  -3   4    0.48    0.26
  17   4   4   -0.33    0.26
  17  -4  -4    0.02    0.18
  17   4  -4    0.22    0.30
  17  -4   4   -0.09    0.20
  17   5   4    0.77    0.42
  17  -5  -4    0.29    0.23
  17   5  -4    0.42    0.31
  17  -5   4    0.16    0.24
  17  -6  -4    1.52    0.36
  17   6   4    1.18    0.51
  17  -6   4    1.56    0.37
  17   6  -4    0.62    0.41
  17  -7  -4    0.27    0.24
  17   7   4    0.58    0.48
  17   7  -4   -0.11    0.31
  17  -7   4    0.49    0.28
  17  -8  -4    0.25    0.25
  17   8   4    0.02    0.40
  17   8  -4    0.00    0.38
  17  -8   4   -0.04    0.27
  17   9   4    0.13    0.51
  17  -9  -4   -0.11    0.22
  17  -9   4    0.24    0.33
  18   0   4    0.15    0.25
  18   0   4    0.56    0.39
  18   0  -4    0.26    0.31
  18   1   4    2.53    0.46
  18  -1  -4    2.27    0.54
  18  -1  -4    1.81    0.40
  18   1   4    2.75    0.61
  18   1  -4    2.32    0.53
  18  -1   4    2.34    0.45
  18  -2  -4    0.10    0.19
  18   2   4   -0.01    0.28
  18  -2  -4    0.17    0.30
  18   2  -4   -0.05    0.28
  18  -2   4    0.25    0.26
  18  -3  -4    0.12    0.22
  18   3   4    0.05    0.30
  18   3  -4   -0.27    0.27
  18  -3   4    0.03    0.22
  18  -4  -4    0.04    0.20
  18   4   4    0.04    0.32
  18  -4   4    0.21    0.23
  18   4  -4    0.13    0.32
  18  -5  -4    0.87    0.29
  18   5   4    1.19    0.52
  18  -5   4    1.17    0.35
  18   5  -4    1.03    0.42
  18   6   4   -0.11    0.40
  18  -6  -4   -0.17    0.21
  18  -6   4    0.03    0.23
  18   6  -4    0.27    0.37
  18  -7  -4    0.17    0.24
  18   7   4   -0.22    0.39
  18  -7   4   -0.40    0.20
  18   7  -4    0.25    0.36
  18  -8  -4    0.11    0.27
  18   8   4    0.00    0.45
  18  -8   4    0.30    0.31
  19   0   4    7.11    0.92
  19   0  -4    8.09    1.16
  19   0   4    8.14    1.22
  19   1   4    3.10    0.69
  19  -1  -4    3.18    0.65
  19   1  -4    3.55    0.66
  19  -1   4    2.09    0.47
  19  -2  -4    2.56    0.43
  19   2   4    1.74    0.58
  19  -2  -4    1.94    0.52
  19  -2   4    2.98    0.53
  19   2  -4    2.69    0.62
  19   3   4    0.28    0.36
  19  -3  -4    1.27    0.34
  19  -3   4    0.35    0.28
  19   3  -4    0.65    0.39
  19  -4  -4    0.03    0.22
  19   4   4   -0.14    0.35
  19   4  -4   -0.13    0.31
  19  -4   4    0.01    0.26
  19   5   4   -0.13    0.40
  19  -5  -4    0.06    0.23
  19  -5   4    0.06    0.23
  19   5  -4    0.16    0.32
  19   6   4    1.17    0.58
  19  -6  -4    0.56    0.28
  19   6  -4    0.19    0.41
  19  -6   4    1.21    0.35
  19  -7  -4   -0.10    0.24
  20   0  -4    0.21    0.36
  20   0   4   -0.09    0.33
  20   0   4    0.44    0.29
  20  -1  -4    0.09    0.29
  20   1   4   -0.01    0.38
  20   1  -4    0.07    0.32
  20  -1   4   -0.02    0.26
  20  -2  -4    0.52    0.32
  20   2   4    0.07    0.39
  20  -2  -4    0.06    0.23
  20  -2   4    0.13    0.24
  20   2  -4    0.07    0.34
  20   3   4    1.04    0.51
  20  -3  -4    1.38    0.37
  20  -3   4    1.87    0.40
  20   3  -4    0.47    0.40
  20   4   4    0.43    0.45
  20  -4  -4    0.60    0.28
  20   4  -4   -0.09    0.33
  20  -4   4    0.36    0.30
  20  -5  -4   -0.32    0.20
  20   5   4    0.09    0.45
  20  -5   4    0.25    0.28
  20   5  -4   -0.01    0.33
  20  -6  -4   -0.33    0.22
  21   0   4   -0.13    0.27
  21   0   4    0.55    0.48
  21   0  -4    0.13    0.35
  21  -1  -4   -0.30    0.28
  21   1   4    0.28    0.43
  21   1  -4   -0.18    0.34
  21  -1   4    0.36    0.29
  21  -1   4   -0.29    0.36
  21   2   4    0.21    0.44
  21  -2  -4    0.62    0.40
  21  -2   4    0.24    0.26
  21   2  -4    0.37    0.39
  21  -3  -4    0.20    0.35
  21   3   4    0.37    0.42
  21  -3  -4    0.52    0.27
  21  -3   4    0.70    0.37
  21   3  -4    0.52    0.40
  21  -4  -4    0.33    0.30
  21   4  -4   -0.04    0.34
  21  -5  -4    1.28    0.38
  22   0  -4    0.07    0.35
  22  -1  -4   -0.11    0.36
  22   1  -4    0.31    0.42
  22  -2  -4    0.31    0.41
  22   2  -4   -0.41    0.34
  22  -3  -4   -0.10    0.34
   0  -1  -5   -0.01    0.17
   0   1   5    0.00    0.07
   0   1  -5   -0.16    0.14
   0  -2  -5   24.53    2.42
   0   2   5   20.10    2.44
   0   2  -5   21.73    2.25
   0  -2  -5   21.83    2.25
   0  -3  -5   -0.06    0.12
   0   3   5    0.08    0.18
   0  -3   5   -0.07    0.10
   0   4   5  183.06   20.58
   0  -4   5  197.88   20.54
   0   5   5    0.44    0.28
   0   6   5    3.90    0.71
   0   7   5   -0.03    0.30
   0   7  -5    0.02    0.22
   0   8  -5    7.76    0.95
   0   8   5    4.81    0.98
   0   9  -5   -0.20    0.27
   0   9   5   -0.26    0.34
   0  10   5    6.29    1.26
   0  10  -5    8.98    1.21
   0  11  -5   -0.46    0.33
   0  11   5    0.09    0.48
   0  12   5    0.78    0.51
   0  12  -5    2.05    0.61
   0  13   5    0.92    0.56
   0  14   5   -0.23    0.50
   1   0  -5   -0.13    0.17
  -1   0  -5   -0.20    0.16
   1   1   5    8.11    0.71
   1  -1  -5    8.74    0.88
  -1   1  -5    7.18    0.87
  -1  -1  -5    7.93    0.89
   1   1  -5    8.00    0.88
  -1   1   5    8.16    0.91
   1  -2  -5   10.29    1.08
   1  -2  -5    8.94    1.02
   1   2   5    9.23    1.10
  -1   2  -5    9.61    1.03
  -1  -2  -5    9.69    0.83
   1   2  -5    9.15    1.00
  -1   2   5    8.85    1.09
   1  -3  -5  109.09   10.44
   1   3   5   90.28   10.44
  -1   3  -5   96.53    9.48
   1  -3  -5   97.14    9.47
  -1  -3   5   89.97   10.40
   1  -3   5   96.91   10.92
  -1   3   5   94.04   10.97
  -1  -3  -5  112.84   10.95
   1   4   5   15.28    1.94
  -1  -4   5   16.64    1.90
   1  -4  -5   18.65    1.95
  -1   4   5   16.22    2.10
   1  -4   5   17.30    2.04
  -1  -4  -5   20.95    2.08
   1   5   5   41.37    4.61
  -1   5   5   41.55    4.65
   1   6   5    0.99    0.38
   1   6  -5    1.11    0.27
  -1   6   5    0.88    0.40
   1   7   5    3.50    0.69
   1   7  -5    6.73    0.79
  -1   7   5    3.82    0.85
  -1   8  -5    0.61    0.32
   1   8   5    0.33    0.39
   1   8  -5    0.69    0.33
  -1   8   5    0.87    0.49
   1   9   5    1.46    0.57
  -1   9  -5    2.16    0.51
  -1   9   5    1.29    0.57
   1   9  -5    1.85    0.47
   1  10   5   -0.67    0.32
  -1  10  -5    0.20    0.36
   1  10  -5   -0.23    0.29
  -1  10   5   -0.04    0.44
   1  11   5    0.56    0.50
  -1  11  -5    0.39    0.45
  -1  11   5    0.29    0.51
   1  11  -5   -0.04    0.36
   1  12   5    1.47    0.60
   1  12  -5    0.58    0.46
  -1  12   5    0.08    0.44
   1  13   5    0.37    0.49
  -1  13   5    0.24    0.48
   1  14   5    0.71    0.60
  -1  14   5   -0.07    0.52
  -2   0  -5    0.17    0.19
   2   0   5    0.03    0.04
   2   0  -5    0.07    0.16
   2  -1  -5   29.84    3.02
   2   1   5   30.59    2.61
  -2   1  -5   30.02    3.03
  -2   1   5   29.82    3.23
  -2  -1  -5   29.64    2.54
  -2   1   5   30.23    2.54
   2   1  -5   28.40    2.97
  -2   2  -5    1.18    0.27
   2  -2  -5    1.04    0.20
   2  -2  -5    1.15    0.13
   2  -2  -5    0.97    0.23
   2   2   5    0.80    0.20
  -2   2   5    0.93    0.26
  -2  -2  -5    1.02    0.14
  -2   3  -5   40.82    4.08
   2   3   5   37.53    4.48
   2  -3  -5   41.55    4.06
  -2  -3   5   38.79    4.45
   2  -3  -5   46.79    4.50
  -2   3   5   39.13    4.85
  -2  -3  -5   48.45    4.81
  -2  -4   5   23.80    2.69
   2  -4  -5   27.70    2.74
   2   4   5   22.65    2.72
  -2   4  -5   24.30    2.44
   2  -4  -5   22.99    2.43
  -2  -4  -5   30.41    3.11
  -2   4   5   24.82    3.15
   2  -5  -5  132.73   11.99
   2   5   5  110.80   13.25
   2   5  -5  146.82   14.89
  -2   5   5  127.87   15.01
   2   6   5    7.37    1.02
   2   6  -5    9.79    1.14
  -2   6   5    8.81    1.29
   2   7   5    9.51    1.29
  -2   7   5    9.53    1.65
   2   7  -5   13.65    1.48
   2   8   5    0.03    0.29
  -2   8   5    0.50    0.42
   2   8  -5    0.37    0.27
   2   9   5    0.26    0.39
   2   9  -5    0.35    0.32
  -2   9   5   -0.13    0.37
   2  10   5    0.40    0.42
   2  10  -5    1.40    0.43
  -2  10   5    0.31    0.51
   2  11   5   -0.05    0.44
   2  11  -5   -0.02    0.34
  -2  11   5   -0.16    0.43
   2  12   5   -0.01    0.43
  -2  12   5    0.00    0.47
   2  12  -5   -0.16    0.37
   2  13   5    0.74    0.55
  -2  13   5    0.02    0.55
   2  14   5   -0.48    0.42
  -2  14   5    0.51    0.56
   3   0   5   -0.01    0.06
  -3   0   5    0.02    0.10
  -3   0  -5   -0.08    0.18
  -3   0   5   -0.04    0.04
   3   0  -5   -0.20    0.16
   3  -1  -5    0.81    0.09
   3  -1  -5    0.25    0.18
  -3  -1   5    0.86    0.14
  -3   1  -5    0.50    0.22
  -3  -1   5    0.82    0.13
   3   1   5    0.56    0.12
  -3  -1  -5    0.71    0.11
  -3   1   5    0.77    0.11
  -3   1   5    0.73    0.21
  -3   2  -5    1.11    0.28
  -3  -2   5    1.53    0.23
   3   2   5    1.04    0.24
   3  -2  -5    1.39    0.26
   3  -2  -5    1.01    0.24
   3  -2  -5    1.43    0.16
  -3   2   5    1.23    0.31
  -3  -2  -5    1.12    0.16
   3  -3  -5   19.46    2.17
   3   3   5   17.35    2.14
  -3  -3   5   19.42    2.13
   3  -3  -5   19.22    1.93
  -3   3  -5   20.18    1.96
  -3  -3  -5   23.17    2.35
  -3   3   5   19.57    2.41
  -3  -3  -5   20.26    1.86
   3  -4  -5    7.56    0.80
   3   4   5    6.66    0.93
  -3   4  -5    7.50    0.82
  -3  -4   5    7.48    0.96
   3  -4  -5    7.65    0.97
  -3   4   5    7.62    1.16
  -3  -4  -5   10.06    1.13
   3   5   5    9.99    1.28
   3  -5  -5   10.58    1.09
   3   5  -5   12.97    1.43
  -3   5   5   11.63    1.58
   3  -6  -5    3.81    0.43
   3   6   5    2.24    0.57
   3   6  -5    4.31    0.61
  -3   6   5    3.60    0.77
   3   7   5    3.68    0.76
   3  -7  -5    4.43    0.52
   3   7  -5    5.43    0.76
  -3   7   5    4.53    0.93
   3  -8  -5    6.25    0.67
   3   8   5    4.14    0.91
  -3   8   5    5.40    1.08
   3   8  -5    7.02    0.93
   3   9   5    3.22    0.80
   3  -9  -5    5.64    0.61
   3   9  -5    6.63    0.93
  -3   9   5    4.66    1.01
   3  10   5    2.97    0.75
  -3  10   5    3.88    1.00
   3  10  -5    6.02    0.91
   3  11   5   -0.32    0.31
  -3  11   5    0.48    0.55
   3  11  -5   -0.17    0.31
   3  12   5    0.51    0.48
  -3  12   5    0.33    0.51
   3  12  -5    0.04    0.37
   3  13   5   -0.63    0.41
  -3  13   5   -0.58    0.43
   3  14   5    0.56    0.63
  -3  14   5    0.42    0.56
  -4   0  -5   -0.08    0.05
   4   0   5   -0.16    0.06
  -4   0   5   -0.02    0.13
  -4   0   5   -0.04    0.05
   4  -1  -5    0.16    0.13
  -4   1  -5    0.07    0.20
  -4  -1   5    0.25    0.10
   4  -1  -5    0.19    0.06
  -4  -1   5    0.09    0.12
   4   1   5    0.26    0.10
   4  -1   5    0.10    0.07
  -4  -1  -5    0.18    0.08
  -4   1   5    0.09    0.07
  -4   1   5   -0.07    0.16
  -4  -2   5   15.22    1.53
   4  -2  -5   13.15    1.40
   4  -2  -5   14.25    1.20
   4   2   5   13.02    1.54
   4  -2  -5   12.20    1.55
  -4   2  -5   13.38    1.43
  -4  -2  -5   12.87    1.12
  -4   2   5   12.04    1.48
   4   3   5   14.89    1.76
   4  -3  -5   14.73    1.79
  -4  -3   5   16.49    1.76
  -4   3  -5   14.70    1.60
   4  -3  -5   15.84    1.58
   4  -3  -5   15.76    1.37
  -4   3   5   14.76    1.84
  -4   3   5   15.80    1.59
  -4  -3  -5   15.85    1.39
  -4   4  -5   -0.16    0.15
   4  -4  -5    0.06    0.13
   4  -4  -5   -0.07    0.21
   4   4   5   -0.06    0.17
  -4   4   5    0.10    0.27
   4   4  -5    0.15    0.12
   4   5   5   -0.07    0.18
   4  -5  -5   -0.04    0.11
  -4   5  -5   -0.09    0.15
  -4   5   5   -0.40    0.23
   4   5  -5    0.18    0.16
   4   6   5   -0.18    0.22
   4  -6  -5    0.01    0.12
  -4   6   5    0.10    0.31
   4   6  -5   -0.05    0.18
   4  -7  -5    1.48    0.24
   4   7   5    1.02    0.40
  -4   7   5    1.67    0.56
   4   7  -5    1.27    0.36
   4   8   5    2.53    0.63
   4  -8  -5    3.57    0.43
  -4   8   5    3.74    0.90
   4   8  -5    4.21    0.69
   4   9   5    7.37    1.15
  -4   9   5   10.15    1.68
   4   9  -5   12.42    1.50
   4  10   5    4.15    0.83
  -4  10   5    5.66    1.16
   4  10  -5    6.24    0.97
   4  11   5    0.25    0.40
  -4  11   5    0.67    0.60
   4  11  -5    0.70    0.41
   4  12   5   -0.01    0.41
   4  12  -5    0.03    0.37
  -4  12   5    0.41    0.60
   4  13   5    0.64    0.62
  -4  13   5    0.21    0.60
   4  14   5    0.05    0.52
  -4  14   5    0.28    0.67
   5   0  -5   -0.03    0.10
  -5   0   5    0.08    0.16
  -5   0   5   -0.05    0.06
   5   0   5    0.07    0.09
  -5   0  -5    0.02    0.06
  -5  -1   5   36.78    3.61
  -5  -1   5   32.77    2.86
   5  -1  -5   32.69    2.85
   5   1   5   31.72    2.88
   5  -1  -5   31.54    3.63
  -5   1   5   34.26    3.66
  -5  -1  -5   34.99    2.87
  -5   1   5   33.07    2.86
   5  -1   5   30.49    2.87
   5  -2  -5   10.37    0.94
   5  -2  -5   10.01    1.25
   5   2   5   10.40    1.23
   5   2   5   10.49    0.97
  -5   2  -5    9.91    1.14
  -5  -2   5   11.69    1.21
  -5   2   5   12.00    1.36
   5  -2   5   10.89    1.00
  -5  -2  -5   10.88    1.00
   5  -3  -5    0.00    0.20
   5   3   5   -0.01    0.15
  -5   3  -5    0.24    0.20
   5  -3  -5    0.07    0.09
  -5   3   5    0.08    0.15
   5   3  -5    0.09    0.10
  -5   3   5   -0.08    0.24
  -5  -3  -5    0.09    0.09
   5   3  -5    0.02    0.05
  -5   4  -5   17.25    1.69
   5  -4  -5   14.68    1.92
   5  -4  -5   16.19    1.45
   5  -4  -5   17.99    1.66
   5   4   5   14.44    1.88
  -5   4   5   16.36    1.93
   5   4  -5   15.60    1.77
   5  -5  -5    2.95    0.36
   5   5   5    1.80    0.46
  -5   5  -5    2.64    0.40
  -5   5   5    2.16    0.55
   5   5  -5    2.61    0.42
   5   6   5    1.29    0.40
   5  -6  -5    1.64    0.25
  -5   6   5    1.35    0.53
   5   6  -5    2.05    0.40
   5  -7  -5    7.83    0.81
   5   7   5    7.24    1.13
  -5   7   5    8.02    1.27
   5   7  -5    8.11    1.06
   5   8   5    0.11    0.32
  -5   8   5    0.33    0.45
   5   8  -5    0.03    0.26
   5   9   5    0.17    0.35
  -5   9   5    0.28    0.44
   5   9  -5    0.27    0.31
   5  10   5    0.14    0.41
  -5  10   5    0.57    0.54
   5  10  -5   -0.37    0.27
   5  11   5   -0.20    0.35
   5  11  -5    0.44    0.36
  -5  11   5    0.55    0.63
   5  12   5    0.62    0.45
  -5  12   5    0.37    0.59
   5  12  -5   -0.15    0.38
   5  13   5   -0.09    0.55
  -5  13   5   -0.12    0.51
   6   0   5    0.14    0.10
   6   0  -5   -0.12    0.12
  -6   0  -5    0.01    0.07
   6   0  -5   -0.02    0.09
  -6  -1   5    0.56    0.13
   6  -1  -5    0.19    0.18
   6  -1  -5    0.32    0.09
   6   1   5    0.15    0.11
   6  -1   5    0.12    0.10
   6   1  -5    0.23    0.12
   6   1  -5    0.30    0.15
  -6   1   5    0.36    0.24
  -6  -1  -5    0.46    0.11
   6   2   5   10.75    1.11
   6  -2  -5    9.57    0.84
   6  -2  -5    7.71    1.11
   6   2   5    8.03    0.86
  -6   2  -5   10.03    1.04
   6   2  -5    8.81    1.03
   6   2  -5    8.75    1.03
  -6   2   5    9.75    1.16
   6  -2   5    8.82    0.83
  -6  -2  -5    9.59    0.84
   6  -3  -5    5.73    0.78
   6   3   5    5.55    0.75
  -6   3  -5    5.78    0.67
   6  -3  -5    5.33    0.54
   6   3  -5    5.16    0.67
  -6   3   5    5.74    0.84
   6   3  -5    5.74    0.66
   6  -4  -5   33.81    2.79
  -6   4  -5   32.09    3.21
   6   4   5   29.47    3.56
  -6   4   5   33.48    3.67
   6   4  -5   30.66    3.53
  -6   4   5   32.73    3.19
   6   5   5    5.89    0.94
   6  -5  -5    6.69    0.66
  -6   5  -5    7.23    0.77
  -6   5   5    8.00    1.14
   6   5  -5    7.18    0.93
   6   6   5    6.92    1.02
  -6   6   5    9.11    1.32
   6   6  -5    8.67    1.10
   6   7   5   -0.04    0.28
  -6   7   5    0.49    0.47
   6   7  -5    0.31    0.25
   6   8   5    6.21    1.03
   6   8  -5    9.31    1.18
  -6   8   5    7.81    1.40
   6   9   5    1.39    0.48
   6   9  -5    0.69    0.39
  -6   9   5    0.98    0.57
   6  10   5    2.78    0.68
   6  10  -5    6.76    1.06
  -6  10   5    7.58    1.34
   6  11   5   -0.11    0.34
  -6  11   5    0.55    0.59
   6  11  -5    0.92    0.44
   6  12   5    0.23    0.45
  -6  12   5    0.54    0.68
   6  13   5    0.45    0.51
  -6  13   5   -0.26    0.49
  -7   0  -5   -0.03    0.07
   7   0   5   -0.03    0.10
   7   0  -5   -0.04    0.09
   7   0  -5   -0.05    0.14
   7  -1  -5    2.95    0.34
   7   1   5    3.83    0.39
   7  -1  -5    3.32    0.52
   7  -1   5    3.86    0.39
   7   1  -5    3.07    0.46
  -7   1   5    2.91    0.56
   7   1  -5    4.12    0.50
  -7  -1  -5    3.65    0.38
   7  -2  -5   22.95    1.95
   7  -2  -5   20.58    2.52
   7   2   5   23.79    2.51
   7   2   5   21.49    1.98
   7   2  -5   22.32    2.43
   7  -2   5   21.53    1.94
   7   2  -5   20.18    2.42
  -7   2   5   25.36    2.55
   7  -3  -5   -0.04    0.19
   7  -3  -5    0.02    0.10
   7   3   5    0.19    0.19
  -7   3  -5    0.12    0.20
   7   3  -5    0.07    0.14
  -7   3   5   -0.11    0.25
   7  -3   5   -0.01    0.10
   7  -4  -5    3.72    0.44
  -7   4  -5    5.14    0.61
   7   4   5    4.22    0.66
  -7   4   5    4.03    0.49
  -7   4   5    6.13    0.86
   7   4  -5    3.88    0.59
   7   5   5    2.64    0.56
   7  -5  -5    3.58    0.41
  -7   5  -5    3.62    0.49
  -7   5   5    3.21    0.65
   7   5  -5    2.76    0.48
   7  -6  -5    1.52    0.28
  -7   6  -5    2.97    0.38
   7   6   5    1.58    0.43
  -7   6   5    2.12    0.59
   7   6  -5    1.90    0.42
   7   7   5    0.00    0.27
   7   7  -5   -0.25    0.22
  -7   7   5    0.26    0.44
   7   8   5    0.50    0.36
  -7   8   5    0.12    0.42
   7   8  -5    0.43    0.31
   7   9   5    5.02    0.94
   7   9  -5    7.79    1.14
  -7   9   5    8.13    1.42
   7  10   5    1.65    0.57
  -7  10   5    2.78    0.83
   7  10  -5    1.96    0.55
   7  11   5   -0.24    0.29
   7  11  -5    0.49    0.37
  -7  11   5   -0.27    0.54
   7  12   5    1.26    0.56
  -7  12   5    1.59    0.75
   7  13   5    0.40    0.52
  -7  13   5   -0.05    0.61
   8   0   5   -0.06    0.10
   8   0  -5   -0.06    0.11
   8   0  -5   -0.05    0.15
   8  -1  -5   17.25    2.05
   8   1   5   18.73    1.61
   8  -1  -5   17.64    1.58
   8   1  -5   17.80    2.05
   8   1  -5   17.77    2.02
   8  -1   5   19.04    1.63
   8   2   5    7.95    0.98
   8  -2  -5    6.65    0.99
   8  -2  -5    8.10    0.73
   8   2   5    8.12    0.77
  -8   2   5    8.48    1.07
   8  -2   5    7.99    0.74
   8   2  -5    7.58    0.93
   8   2  -5    7.34    0.92
  -8   3  -5    2.21    0.40
   8  -3  -5    1.86    0.27
   8   3   5    2.55    0.45
   8  -3   5    2.15    0.28
   8   3  -5    1.57    0.33
  -8   3   5    2.38    0.51
  -8   4  -5   -0.03    0.18
   8   4   5    0.22    0.21
   8  -4  -5    0.06    0.10
   8  -4   5    0.18    0.13
  -8   4   5    0.02    0.14
   8   4  -5    0.15    0.18
  -8   4   5   -0.07    0.26
  -8   5  -5   29.57    2.85
   8  -5  -5   29.25    2.49
   8   5   5   24.98    3.19
   8   5  -5   24.76    3.13
  -8   5   5   35.03    3.35
   8  -6  -5    3.11    0.40
   8   6   5    2.02    0.56
  -8   6  -5    3.93    0.47
   8   6  -5    2.72    0.53
  -8   6   5    5.27    0.88
   8  -7  -5    2.96    0.37
   8   7   5    1.89    0.52
   8   7  -5    2.73    0.55
  -8   7   5    3.52    0.80
   8   8   5    0.15    0.32
   8  -8  -5    0.04    0.15
   8   8  -5    0.20    0.28
  -8   8   5    0.11    0.46
   8   9   5    1.84    0.56
   8   9  -5    3.54    0.69
  -8   9   5    4.51    0.97
   8  10   5    0.42    0.40
  -8  10   5    1.14    0.71
   8  10  -5    0.69    0.36
   8  11   5    0.97    0.49
  -8  11   5    1.38    0.73
   8  11  -5    0.63    0.41
   8  12   5    2.05    0.72
  -8  12   5    5.07    1.20
   8  13   5    0.29    0.49
  -8  13   5    1.51    0.78
   9   0  -5    0.06    0.16
   9   0  -5    0.04    0.12
   9   0   5    0.08    0.12
   9   1   5    8.76    0.84
   9  -1  -5    7.48    1.07
   9  -1  -5    9.28    0.81
   9   1  -5    9.12    1.11
   9  -1   5    9.83    0.91
   9   1  -5    9.75    1.15
   9  -2  -5    4.15    0.43
   9   2   5    3.74    0.48
   9   2   5    3.92    0.63
   9  -2   5    4.07    0.42
   9   2  -5    3.02    0.52
   9   2  -5    3.54    0.50
   9   3   5    9.67    1.21
   9  -3  -5    9.05    0.90
  -9   3  -5   10.49    1.10
   9  -3   5    9.39    0.87
  -9   3   5   10.21    1.26
   9   3  -5    8.29    1.08
   9   4   5    0.07    0.21
  -9   4  -5    0.35    0.22
   9  -4  -5    0.11    0.12
   9   4  -5    0.32    0.21
   9  -4   5    0.13    0.14
  -9   4   5    0.53    0.36
   9   5   5    5.38    0.81
   9  -5  -5    4.74    0.54
  -9   5  -5    5.30    0.68
   9  -5   5    5.99    0.58
   9   5  -5    4.35    0.74
  -9   5   5    5.42    0.95
  -9   6  -5    6.10    0.69
   9  -6  -5    6.48    0.63
   9   6   5    4.65    0.87
  -9   6   5    7.18    1.10
   9   6  -5    4.66    0.76
   9   7   5    3.94    0.82
   9  -7  -5    6.04    0.59
  -9   7   5    7.75    1.18
   9   7  -5    5.04    0.84
   9  -8  -5    0.12    0.17
   9   8   5    0.10    0.35
   9   8  -5    0.17    0.30
  -9   8   5    0.23    0.45
   9  -9  -5    0.35    0.18
   9   9   5    0.33    0.38
  -9   9   5   -0.05    0.49
   9   9  -5    0.06    0.31
   9 -10  -5   -0.20    0.16
   9  10   5   -0.23    0.30
  -9  10   5   -0.15    0.55
   9  10  -5   -0.32    0.27
   9  11   5    0.17    0.42
   9 -11  -5    0.72    0.26
  -9  11   5    1.18    0.73
   9  12   5    0.45    0.50
  -9  12   5    0.01    0.59
   9  13   5   -0.07    0.51
  10   0  -5   -0.12    0.17
  10   0   5   -0.01    0.13
  10   0  -5    0.13    0.14
  10  -1  -5    0.91    0.18
  10   1   5    0.91    0.21
  10  -1   5    1.02    0.22
  10   1  -5    0.64    0.23
  10   1  -5    0.84    0.23
  10   2   5   -0.19    0.15
  10   2   5    0.06    0.14
  10  -2  -5    0.14    0.11
  10  -2   5    0.18    0.14
  10   2  -5    0.16    0.18
  10   2  -5    0.17    0.16
  10  -3  -5   29.07    2.49
 -10   3  -5   28.23    2.89
  10   3   5   27.00    3.19
  10   3  -5   26.82    3.07
  10   3  -5   26.74    3.07
  10  -3   5   29.25    2.45
  10   4   5   16.77    2.04
 -10   4  -5   17.66    1.82
  10  -4  -5   17.09    1.56
  10   4  -5   14.17    1.87
 -10   4   5   20.78    2.13
  10  -4   5   16.65    1.50
  10   5   5   40.72    4.95
  10  -5  -5   45.46    3.89
 -10   5  -5   46.33    4.44
  10   5  -5   34.80    4.64
  10  -5   5   44.69    3.71
 -10   5   5   52.04    4.90
 -10   6  -5    6.95    0.81
  10   6   5    7.01    1.08
  10  -6  -5    7.47    0.74
  10   6  -5    6.04    0.95
  10  -6   5    7.34    0.74
 -10   6   5    8.13    1.24
  10  -7  -5    3.56    0.44
  10   7   5    1.86    0.54
  10   7  -5    3.04    0.61
  10  -7   5    3.38    0.47
 -10   7   5    4.98    0.93
  10   8   5    0.36    0.38
  10  -8  -5    0.14    0.17
 -10   8   5    0.31    0.51
  10   8  -5    0.00    0.27
  10  -9  -5    3.37    0.46
  10   9   5    2.95    0.68
 -10   9   5    5.63    1.14
  10   9  -5    3.76    0.72
  10  10   5    1.58    0.58
  10 -10  -5    2.63    0.41
 -10  10   5    2.12    0.83
  10  10  -5    2.12    0.55
  10 -11  -5    1.11    0.31
  10  11   5    0.80    0.52
 -10  11   5    1.24    0.76
  10 -12  -5    0.71    0.29
  10  12   5   -0.12    0.45
 -10  12   5    1.21    0.80
  11   0   5   -0.13    0.13
  11   0  -5    0.16    0.16
  11  -1  -5    0.13    0.13
  11   1   5    0.28    0.17
  11  -1   5    0.17    0.15
  11   1  -5    0.11    0.19
  11   1  -5    0.35    0.19
  11   2   5    4.00    0.54
  11  -2  -5    4.31    0.49
  11   2   5    5.36    0.74
  11   2  -5    4.58    0.67
  11   2  -5    4.54    0.71
  11  -2   5    5.54    0.56
  11   3   5    0.24    0.25
  11  -3  -5    0.25    0.15
  11   3  -5    0.09    0.19
  11   3  -5    0.06    0.18
  11  -3   5    0.29    0.16
  11   4   5    0.19    0.27
  11  -4  -5    0.46    0.16
 -11   4  -5    0.51    0.27
  11   4  -5   -0.01    0.20
  11  -4   5    0.36    0.17
  11  -5  -5   -0.05    0.13
  11   5   5   -0.25    0.28
 -11   5  -5    0.38    0.23
  11   5  -5    0.37    0.25
  11  -5   5    0.24    0.18
 -11   6  -5    5.81    0.69
  11  -6  -5    6.39    0.63
  11   6   5    4.26    0.85
  11  -6   5    6.87    0.70
  11   6  -5    5.26    0.89
 -11   6   5    8.08    1.23
  11   7   5    1.15    0.46
  11  -7  -5    1.00    0.25
  11  -7   5    0.87    0.25
  11   7  -5    0.74    0.35
 -11   7   5    0.38    0.52
  11  -8  -5    0.29    0.18
  11   8   5    0.02    0.35
  11   8  -5    0.68    0.35
 -11   8   5    1.12    0.65
  11  -8   5    0.30    0.20
  11  -9  -5    0.94    0.27
  11   9   5    1.27    0.53
  11  -9   5    1.33    0.32
 -11   9   5    1.36    0.72
  11   9  -5    0.85    0.41
  11 -10  -5    0.26    0.21
  11  10   5    0.32    0.40
  11 -10   5   -0.08    0.19
  11  10  -5    0.43    0.38
 -11  10   5    0.51    0.63
  11 -11  -5    0.37    0.24
  11  11   5   -0.13    0.45
 -11  11   5    0.95    0.77
  11 -12  -5   -0.54    0.18
  11  12   5    0.02    0.47
 -11  12   5   -0.25    0.67
  12   0   5    0.27    0.17
  12   0  -5   -0.01    0.16
  12   1   5    0.93    0.23
  12  -1  -5    0.27    0.15
  12   1  -5    0.52    0.21
  12  -1   5    0.18    0.17
  12   2   5    3.05    0.53
  12  -2  -5    3.26    0.39
  12   2   5    1.94    0.38
  12  -2   5    3.23    0.43
  12   2  -5    2.54    0.47
  12   3   5   11.35    1.47
  12  -3  -5   11.85    1.11
  12  -3   5   11.72    1.06
  12   3  -5   10.00    1.30
  12   4   5    8.09    1.15
  12  -4  -5    7.56    0.79
 -12   4  -5    8.16    0.97
  12  -4   5    7.24    0.71
  12   4  -5    5.72    0.89
  12  -5  -5   12.55    1.15
  12   5   5   10.74    1.53
 -12   5  -5   12.22    1.33
  12   5  -5    9.19    1.27
  12  -5   5   11.41    1.03
  12   6   5    3.79    0.80
  12  -6  -5    5.70    0.62
  12  -6   5    4.44    0.53
  12   6  -5    2.91    0.60
  12   7   5   -0.14    0.35
  12  -7  -5   -0.01    0.17
  12   7  -5    0.04    0.27
  12  -7   5    0.37    0.20
  12  -8  -5   -0.17    0.16
  12   8   5    0.03    0.32
  12  -8   5   -0.12    0.18
  12   8  -5    0.58    0.30
  12   9   5    1.12    0.48
  12  -9  -5    1.16    0.30
  12  -9   5    1.43    0.33
  12   9  -5    1.36    0.44
  12  10   5    0.36    0.47
  12 -10  -5    0.79    0.26
  12 -10   5    0.60    0.27
  12  11   5    0.28    0.50
  12 -11  -5    1.08    0.31
  12 -11   5    1.53    0.40
  12 -12  -5    0.20    0.26
  12 -12   5    0.01    0.27
  13   0  -5   -0.01    0.18
  13   0   5    0.17    0.18
  13   1   5    0.07    0.17
  13  -1  -5    0.26    0.15
  13  -1  -5    0.19    0.19
  13  -1   5    0.29    0.18
  13   1  -5    0.06    0.20
  13  -2  -5    0.12    0.15
  13   2   5   -0.23    0.15
  13   2   5   -0.28    0.20
  13   2  -5   -0.18    0.17
  13  -2   5    0.17    0.17
  13  -3  -5    3.00    0.43
  13   3   5    4.35    0.70
  13   3  -5    3.62    0.59
  13  -3   5    3.32    0.48
  13   4   5    2.70    0.59
  13  -4  -5    2.80    0.41
 -13   4  -5    2.69    0.53
  13  -4   5    2.57    0.40
  13   4  -5    2.49    0.48
  13  -5  -5    0.03    0.17
  13   5   5   -0.27    0.27
 -13   5  -5   -0.09    0.24
  13  -5   5    0.01    0.16
  13   5  -5   -0.06    0.23
  13   6   5    0.26    0.34
  13  -6  -5    0.34    0.20
  13  -6   5    0.10    0.19
  13   6  -5    0.10    0.24
  13   7   5    0.24    0.36
  13  -7  -5    0.23    0.20
  13  -7   5    0.20    0.23
  13   7  -5    0.37    0.29
  13  -8  -5    1.49    0.31
  13   8   5    1.18    0.47
  13   8  -5    1.23    0.43
  13  -8   5    1.34    0.33
  13  -9  -5   -0.10    0.20
  13   9   5    0.01    0.36
  13  -9   5    0.06    0.23
  13   9  -5    0.14    0.32
  13  10   5    0.90    0.55
  13 -10  -5    1.07    0.30
  13 -10   5    0.92    0.32
  13 -11  -5    1.70    0.38
  13  11   5    1.25    0.62
  13 -11   5    1.35    0.39
  14   0  -5    0.20    0.21
  14   0   5   -0.28    0.15
  14   1   5    0.28    0.20
  14  -1  -5    0.11    0.16
  14  -1  -5    0.14    0.22
  14   1  -5    0.33    0.23
  14  -1   5    0.16    0.19
  14   2   5    0.35    0.29
  14   2   5   -0.02    0.19
  14  -2  -5   -0.20    0.12
  14   2  -5    0.12    0.21
  14  -2   5    0.02    0.18
  14   3   5   13.69    1.77
  14  -3  -5   14.80    1.36
  14   3  -5   10.78    1.50
  14  -3   5   14.68    1.24
 -14   4  -5   22.99    2.30
  14   4   5   20.72    2.57
  14  -4  -5   21.17    1.98
  14   4  -5   16.33    2.18
  14  -4   5   21.94    1.78
  14   5   5   20.11    2.63
  14  -5  -5   23.51    2.03
  14  -5   5   20.34    1.77
  14   5  -5   17.37    2.19
  14  -6  -5    5.16    0.65
  14   6   5    5.93    0.97
  14   6  -5    3.09    0.66
  14  -6   5    5.81    0.63
  14   7   5    1.85    0.57
  14  -7  -5    2.68    0.43
  14   7  -5    2.03    0.50
  14  -7   5    2.66    0.44
  14  -8  -5    1.21    0.30
  14   8   5    1.15    0.49
  14   8  -5    1.04    0.41
  14  -8   5    1.54    0.36
  14  -9  -5    1.24    0.33
  14   9   5    0.58    0.50
  14  -9   5    1.61    0.40
  14  10   5    0.24    0.48
  14 -10  -5    1.94    0.39
  14 -10   5    1.75    0.41
  14 -11  -5    0.41    0.27
  14 -11   5   -0.06    0.27
  15   0  -5   -0.35    0.19
  15   0   5    0.14    0.18
  15   1   5   -0.37    0.25
  15  -1  -5   -0.07    0.16
  15  -1  -5    0.06    0.23
  15   1   5    0.02    0.19
  15  -1   5   -0.05    0.17
  15   1  -5    0.65    0.26
  15  -2  -5    0.75    0.23
  15   2   5    0.94    0.39
  15   2   5    0.96    0.29
  15   2  -5    0.62    0.28
  15  -2   5    0.93    0.28
  15   3   5    1.29    0.45
  15  -3  -5    1.05    0.27
  15  -3   5    1.15    0.28
  15   3  -5    0.68    0.29
  15  -4  -5    0.19    0.19
 -15   4  -5   -0.79    0.27
  15   4   5   -0.15    0.31
  15  -4   5    0.03    0.18
  15   4  -5   -0.19    0.22
  15  -5  -5    0.33    0.19
  15   5   5    0.17    0.35
  15  -5   5   -0.20    0.18
  15   5  -5   -0.26    0.24
  15   6   5    0.02    0.34
  15  -6  -5    0.05    0.19
  15  -6   5    0.30    0.25
  15   6  -5    0.23    0.29
  15  -7  -5    0.17    0.21
  15   7   5   -0.19    0.31
  15   7  -5   -0.60    0.25
  15  -7   5    0.26    0.23
  15  -8  -5    0.60    0.24
  15   8   5   -0.28    0.37
  15  -8   5    0.45    0.27
  15  -9  -5    1.26    0.33
  15   9   5    1.07    0.59
  15  -9   5    1.13    0.36
  15  10   5    0.52    0.49
  15 -10  -5    1.18    0.32
  15 -10   5    0.83    0.32
  16   0   5   -0.02    0.19
  16   0  -5   -0.17    0.22
  16   1   5   -0.04    0.29
  16  -1  -5    0.31    0.20
  16  -1  -5    0.23    0.24
  16   1   5    0.06    0.20
  16   1  -5   -0.02    0.21
  16  -1   5    0.10    0.21
  16   2   5    0.04    0.29
  16  -2  -5    0.46    0.21
  16   2  -5    0.57    0.28
  16  -2   5    0.51    0.25
  16  -3  -5    0.17    0.20
  16   3   5    0.30    0.35
  16   3  -5    0.22    0.26
  16  -3   5    0.25    0.23
  16  -4  -5    6.81    0.78
  16   4   5    6.45    1.08
  16   4  -5    4.43    0.82
  16  -4   5    7.47    0.77
  16  -5  -5    0.42    0.23
  16   5   5    0.16    0.36
  16  -5   5    0.17    0.21
  16   5  -5   -0.27    0.25
  16  -6  -5    1.26    0.31
  16   6   5    0.12    0.39
  16  -6   5    0.61    0.28
  16   6  -5    0.25    0.29
  16   7   5    0.24    0.43
  16  -7  -5   -0.04    0.23
  16   7  -5    0.60    0.36
  16  -7   5    0.59    0.29
  16   8   5    0.84    0.56
  16  -8  -5    0.95    0.30
  16  -8   5    0.06    0.24
  16   9   5    1.07    0.58
  16  -9  -5    1.18    0.33
  16  -9   5    1.73    0.41
  17   0  -5    0.23    0.26
  17   0   5    0.04    0.22
  17   1   5    0.57    0.37
  17   1   5    0.15    0.24
  17  -1  -5    0.78    0.35
  17   1  -5    0.33    0.28
  17  -1   5    0.99    0.30
  17  -2  -5    0.07    0.17
  17  -2  -5    0.25    0.27
  17   2   5   -0.01    0.33
  17   2  -5    0.22    0.24
  17  -2   5   -0.04    0.22
  17   3   5   -0.05    0.35
  17  -3  -5    0.04    0.20
  17  -3   5   -0.17    0.21
  17   3  -5    0.14    0.25
  17   4   5    0.94    0.48
  17  -4  -5    0.75    0.26
  17   4  -5    1.02    0.37
  17  -4   5    0.73    0.29
  17   5   5    0.18    0.36
  17  -5  -5    0.08    0.21
  17   5  -5    0.51    0.33
  17  -5   5    0.29    0.26
  17   6   5   -0.03    0.35
  17  -6  -5    0.01    0.21
  17  -6   5    0.51    0.27
  17   6  -5   -0.15    0.28
  17   7   5    0.13    0.46
  17  -7  -5    0.60    0.27
  17  -7   5   -0.04    0.24
  17   8   5    0.05    0.49
  17  -8  -5    0.06    0.24
  17  -8   5   -0.28    0.24
  17  -9  -5    1.62    0.39
  18   0   5    0.41    0.27
  18   0  -5    0.11    0.26
  18   1   5   -0.09    0.32
  18   1   5    0.04    0.24
  18  -1  -5   -0.27    0.24
  18  -1   5    0.42    0.27
  18   1  -5   -0.31    0.22
  18  -2  -5    0.61    0.33
  18   2   5    1.04    0.46
  18  -2  -5    0.37    0.23
  18  -2   5    0.77    0.31
  18   2  -5    0.44    0.32
  18  -3  -5    3.03    0.48
  18   3   5    3.13    0.71
  18   3  -5    1.77    0.48
  18  -3   5    3.09    0.50
  18  -4  -5    2.75    0.44
  18   4   5    1.68    0.58
  18  -4   5    2.10    0.42
  18   4  -5    1.45    0.46
  18  -5  -5    1.89    0.40
  18   5   5    1.97    0.58
  18   5  -5    1.82    0.52
  18  -5   5    2.62    0.46
  18   6   5    0.28    0.45
  18  -6  -5    0.70    0.31
  18  -6   5    0.71    0.31
  18  -7  -5    0.87    0.32
  18   7   5    0.66    0.56
  18  -7   5    1.02    0.34
  18  -8  -5    0.51    0.28
  19   0   5   -0.12    0.23
  19   0  -5    0.07    0.28
  19   0   5    0.06    0.36
  19  -1  -5   -0.40    0.25
  19   1   5    0.06    0.37
  19   1   5   -0.01    0.26
  19   1  -5    0.02    0.26
  19  -1   5   -0.14    0.23
  19   2   5   -0.19    0.32
  19  -2  -5   -0.43    0.18
  19  -2  -5   -0.14    0.27
  19  -2   5    0.71    0.30
  19   2  -5    0.32    0.30
  19   3   5    0.03    0.33
  19  -3  -5    0.26    0.23
  19  -3   5    0.64    0.30
  19   3  -5    0.38    0.33
  19  -4  -5    0.17    0.21
  19   4   5    0.41    0.43
  19   4  -5   -0.08    0.28
  19  -4   5    0.01    0.26
  19  -5  -5    0.97    0.32
  19   5   5    0.44    0.43
  19  -5   5    0.49    0.31
  19   6   5   -0.15    0.44
  19  -6  -5   -0.09    0.25
  19  -6   5    0.12    0.28
  19  -7  -5   -0.04    0.27
  20   0   5   -0.28    0.24
  20   0  -5   -0.11    0.27
  20   0   5    0.32    0.40
  20   1   5    0.46    0.41
  20  -1  -5    0.19    0.35
  20   1  -5    0.29    0.32
  20  -1   5    0.30    0.29
  20  -2  -5    0.06    0.31
  20   2   5    0.28    0.39
  20  -2   5    0.18    0.26
  20   2  -5    0.14    0.30
  20  -3  -5    1.64    0.41
  20   3   5    1.31    0.56
  20  -3  -5    1.76    0.53
  20  -3   5    1.63    0.41
  20   3  -5    1.50    0.46
  20   4   5    0.70    0.49
  20  -4  -5    0.80    0.29
  20  -4   5    0.12    0.25
  20   4  -5    0.79    0.41
  20   5   5    5.77    1.19
  20  -5  -5    7.79    0.88
  20  -5   5    5.81    0.81
  20  -6  -5    0.19    0.28
  21   0   5   -0.50    0.24
  21   0  -5    0.11    0.35
  21   0   5   -0.22    0.37
  21   1   5   -0.12    0.38
  21  -1  -5    0.33    0.37
  21  -1   5    0.32    0.29
  21  -1   5   -0.31    0.36
  21   1  -5    0.16    0.36
  21  -2  -5   -0.04    0.30
  21   2   5    0.61    0.46
  21  -2   5    0.03    0.27
  21   2  -5   -0.19    0.29
  21  -3  -5    0.78    0.34
  21  -3  -5    1.55    0.50
  21  -4  -5    2.81    0.51
  22   0  -5   -0.17    0.33
  22  -1  -5    0.10    0.35
  22   1  -5    0.52    0.41
  22  -2  -5    0.18    0.39
   0  -1  -6   -0.27    0.16
   0   1   6    0.02    0.07
   0   1  -6    0.08    0.17
   0  -2  -6    8.91    0.76
   0   2  -6    8.70    0.95
   0  -2  -6    7.99    0.96
   0   2   6    8.47    1.00
   0   3  -6    0.01    0.17
   0  -3  -6    0.04    0.12
   0   3   6    0.07    0.17
   0  -3  -6    0.02    0.19
   0   4   6    0.24    0.25
   0  -4   6    0.84    0.21
   0  -4  -6    0.75    0.23
   0   5   6   -0.49    0.19
   0   6   6   35.18    4.00
   0   7   6    0.33    0.32
   0   8   6    0.35    0.37
   0   9   6    0.04    0.40
   0  10   6    1.31    0.62
   0  11   6    0.62    0.49
   0  12   6    1.71    0.76
   0  13   6    0.20    0.46
   0  14   6    2.26    0.78
   1   0  -6    2.96    0.44
  -1   0  -6    2.63    0.44
   1  -1  -6  105.61   10.36
  -1   1  -6  100.79   10.37
   1   1   6  109.40    9.02
   1   1  -6  104.65   10.43
  -1  -1  -6  100.50   10.43
  -1   1   6  112.12   11.41
   1  -2  -6    0.21    0.08
  -1   2  -6    0.19    0.19
   1  -2  -6    0.13    0.05
   1  -2  -6    0.30    0.21
   1   2   6    0.15    0.13
   1  -2  -6    0.14    0.05
  -1  -2  -6    0.10    0.20
   1   2  -6    0.27    0.22
  -1  -2  -6    0.16    0.06
  -1   2   6    0.04    0.15
   1  -3  -6    4.55    0.60
  -1  -3   6    4.83    0.57
   1   3   6    4.37    0.64
   1  -3  -6    5.67    0.63
  -1   3  -6    4.80    0.61
  -1  -3  -6    5.60    0.68
  -1   3   6    5.48    0.78
   1  -4  -6   24.49    2.30
   1   4   6   20.82    2.54
  -1  -4   6   22.12    2.50
   1  -4   6   23.94    2.84
  -1   4   6   22.87    2.91
  -1  -4  -6   30.62    2.89
   1  -5  -6    4.33    0.59
   1   5   6    3.93    0.68
  -1   5   6    3.87    0.69
   1   6   6    1.74    0.45
  -1   6   6    1.67    0.47
   1   7   6    2.88    0.62
  -1   7   6    2.77    0.66
   1   8   6   -0.22    0.30
  -1   8   6    0.36    0.41
   1   9   6    4.60    0.90
   1   9  -6    7.60    0.90
  -1   9   6    3.90    0.98
   1  10   6    1.25    0.56
  -1  10   6    2.34    0.76
   1  10  -6    3.09    0.60
   1  11   6    2.52    0.72
  -1  11   6    2.11    0.71
   1  12   6    2.38    0.76
  -1  12   6    4.22    1.00
   1  13   6    0.03    0.53
  -1  13   6    0.42    0.54
   1  14   6    0.86    0.65
  -1  14   6    1.80    0.78
   2   0   6    0.27    0.06
  -2   0  -6    0.38    0.23
   2   0  -6    0.21    0.20
  -2   1  -6   17.32    1.89
   2  -1  -6   18.69    1.88
   2   1   6   18.62    1.59
   2   1  -6   18.01    1.91
  -2   1   6   19.31    2.04
  -2   1   6   18.18    1.60
  -2  -1  -6   18.45    1.93
  -2   2  -6    0.39    0.20
   2  -2  -6    0.40    0.11
   2  -2  -6    0.24    0.06
   2  -2  -6    0.35    0.18
   2   2   6    0.39    0.15
  -2  -2  -6    0.27    0.07
  -2   2   6    0.13    0.18
   2  -3  -6   -0.10    0.16
   2   3   6   -0.10    0.15
   2  -3  -6    0.35    0.16
  -2   3  -6   -0.08    0.17
  -2  -3   6    0.07    0.11
  -2  -3  -6    0.08    0.12
  -2   3   6    0.08    0.21
  -2  -3  -6    0.01    0.08
  -2  -4   6   -0.07    0.14
   2  -4  -6   -0.07    0.17
   2   4   6    0.32    0.22
  -2   4  -6    0.22    0.20
   2  -4  -6    0.23    0.20
  -2  -4  -6    0.40    0.19
  -2   4   6    0.33    0.28
   2   5   6    0.03    0.24
   2  -5  -6    0.30    0.20
  -2   5   6    0.34    0.29
   2  -6  -6   -0.02    0.18
   2   6   6    0.07    0.25
  -2   6   6    0.30    0.30
   2   7   6    0.24    0.34
   2  -7  -6    0.77    0.27
  -2   7   6    1.08    0.49
   2   7  -6    1.10    0.26
   2   8   6    0.01    0.33
   2  -8  -6   -0.11    0.20
   2   8  -6    0.05    0.23
  -2   8   6    0.35    0.41
   2   9   6   -0.04    0.36
  -2   9   6    0.16    0.46
   2   9  -6    0.25    0.27
   2  10   6   -0.31    0.40
  -2  10   6    0.28    0.46
   2  10  -6   -0.10    0.27
   2  11   6    0.12    0.49
   2  11  -6    0.24    0.33
  -2  11   6   -0.20    0.46
   2  12   6    0.35    0.59
  -2  12   6    0.31    0.55
   2  13   6    0.24    0.56
  -2  13   6    0.05    0.57
   2  14   6    0.15    0.55
  -2  14   6    0.15    0.59
   3   0   6   98.85    8.94
  -3   0  -6  106.66   10.30
  -3   0   6  108.36    8.93
   3   0  -6  103.61   10.28
  -3   0   6  105.44   11.25
  -3   1  -6    0.51    0.23
   3  -1  -6    0.64    0.23
   3   1   6    0.60    0.11
  -3   1   6    0.74    0.21
  -3   1   6    0.63    0.10
  -3  -1  -6    0.66    0.10
  -3   2  -6   11.44    1.18
   3  -2  -6   10.44    1.14
   3  -2  -6   10.85    0.94
   3   2   6   10.72    1.23
   3  -2  -6   11.15    1.21
  -3  -2   6   10.17    1.19
  -3   2   6   10.10    1.28
  -3  -2  -6   11.06    0.96
   3  -3  -6    5.81    0.53
   3  -3  -6    6.16    0.74
  -3  -3   6    4.98    0.69
   3   3   6    5.19    0.72
   3  -3  -6    6.36    0.67
  -3   3  -6    5.64    0.69
  -3  -3  -6    5.08    0.48
  -3   3   6    4.15    0.70
   3  -4  -6   17.64    1.79
   3  -4  -6   19.54    2.03
  -3   4  -6   18.64    1.81
  -3  -4   6   16.63    1.98
   3   4   6   15.12    1.99
  -3  -4  -6   22.35    2.30
  -3  -4  -6   20.69    1.81
  -3   4   6   17.24    2.35
   3   5   6    2.72    0.56
   3  -5  -6    4.23    0.49
  -3   5  -6    4.16    0.55
  -3   5   6    3.84    0.71
   3  -6  -6    0.14    0.17
   3   6   6   -0.15    0.22
  -3   6   6    0.11    0.29
   3  -7  -6   -0.05    0.16
   3   7   6   -0.03    0.24
   3   7  -6    0.15    0.18
  -3   7   6   -0.14    0.33
   3  -8  -6   -0.16    0.18
   3   8   6    0.11    0.33
   3   8  -6    0.11    0.22
  -3   8   6   -0.13    0.40
   3  -9  -6    3.04    0.46
   3   9   6    2.07    0.62
   3   9  -6    3.47    0.59
  -3   9   6    2.72    0.81
   3  10   6    6.96    1.22
  -3  10   6    8.58    1.55
   3  10  -6   10.81    1.32
   3  11   6   -0.05    0.46
   3  11  -6    0.46    0.33
  -3  11   6   -0.18    0.47
   3  12   6    0.19    0.51
  -3  12   6   -0.17    0.50
   3  13   6    1.94    0.74
  -3  13   6    2.39    0.87
  -4   0  -6  159.29   16.76
  -4   0   6  176.62   14.60
  -4   0   6  172.75   18.40
   4   0   6  173.88   14.62
   4  -1  -6    1.02    0.27
  -4  -1   6    1.13    0.17
  -4  -1   6    0.87    0.19
   4   1   6    0.97    0.16
  -4   1   6    0.62    0.23
   4  -1   6    0.88    0.14
  -4  -1  -6    1.22    0.15
  -4   1   6    1.10    0.14
   4  -2  -6   28.51    3.03
   4  -2  -6   28.95    3.31
   4  -2  -6   29.91    2.61
  -4  -2   6   33.17    3.30
   4   2   6   30.95    3.33
  -4   2  -6   29.50    3.06
  -4   2   6   28.76    3.28
  -4  -2  -6   29.82    2.55
  -4   3  -6    5.86    0.75
  -4  -3   6    6.12    0.78
   4  -3  -6    6.63    0.72
   4   3   6    6.65    0.81
   4  -3  -6    6.38    0.59
   4  -3  -6    6.36    0.82
  -4  -3  -6    6.73    0.64
  -4   3   6    6.74    0.93
   4   4   6    2.65    0.49
   4  -4  -6    3.05    0.53
  -4   4  -6    3.46    0.49
   4  -4  -6    3.57    0.45
   4  -4  -6    2.79    0.33
  -4   4   6    2.70    0.55
   4   5   6    3.46    0.63
  -4   5  -6    4.04    0.55
   4  -5  -6    3.91    0.47
  -4   5   6    3.03    0.61
   4   6   6   -0.16    0.22
   4  -6  -6    0.35    0.16
   4   6  -6    0.10    0.12
  -4   6   6    0.10    0.35
   4  -7  -6    0.11    0.15
   4   7   6   -0.04    0.24
  -4   7   6   -0.05    0.33
   4   7  -6    0.22    0.19
   4   8   6    3.92    0.88
   4  -8  -6    6.94    0.69
   4   8  -6    6.43    0.86
  -4   8   6    6.14    1.14
   4   9   6    0.40    0.38
   4   9  -6    0.93    0.34
  -4   9   6    0.67    0.53
   4  10   6    0.52    0.44
   4  10  -6    1.66    0.44
  -4  10   6    1.81    0.70
   4  11   6    0.55    0.50
  -4  11   6    0.07    0.60
   4  12   6    0.39    0.46
  -4  12   6    0.92    0.67
   4  13   6    0.14    0.51
  -4  13   6   -0.16    0.55
   5   0   6  181.75   15.66
  -5   0   6  184.99   15.65
  -5   0   6  182.38   19.72
  -5  -1   6   63.93    5.52
   5  -1  -6   60.45    5.50
   5  -1  -6   65.70    6.92
  -5   1  -6   64.21    6.39
   5   1   6   61.71    5.53
  -5  -1   6   69.73    6.95
  -5   1   6   63.17    6.77
  -5  -1  -6   63.10    5.33
   5  -1   6   59.89    5.33
  -5   1   6   62.19    5.33
   5   2   6   30.29    3.24
   5  -2  -6   28.09    3.23
  -5  -2   6   32.68    3.21
   5  -2  -6   27.91    2.53
  -5   2  -6   28.30    2.97
   5   2   6   28.44    2.56
  -5  -2  -6   28.08    2.46
  -5   2   6   27.78    3.17
   5  -2   6   28.63    2.45
   5  -3  -6    0.38    0.23
   5  -3  -6    0.36    0.11
  -5   3  -6    0.28    0.23
   5   3   6    0.53    0.21
   5  -3  -6    0.35    0.20
  -5  -3  -6    0.22    0.11
  -5   3   6    0.65    0.31
   5  -4  -6    0.64    0.19
  -5   4  -6    0.66    0.24
   5   4   6    0.22    0.21
   5  -4  -6    0.67    0.29
   5  -4  -6    0.62    0.14
  -5   4   6    1.13    0.40
   5  -5  -6   11.62    1.07
   5  -5  -6   12.34    1.22
   5   5   6   10.06    1.41
  -5   5  -6   12.44    1.26
  -5   5   6   12.69    1.63
   5   6   6    1.14    0.42
   5  -6  -6    2.62    0.34
   5   6  -6    2.81    0.41
  -5   6   6    2.60    0.66
   5   7   6    4.34    0.86
   5  -7  -6    5.97    0.63
   5   7  -6    7.01    0.87
  -5   7   6    6.36    1.17
   5  -8  -6    8.91    0.86
   5   8   6    5.68    1.12
  -5   8   6    8.12    1.45
   5   8  -6    9.91    1.18
   5   9   6    1.99    0.59
  -5   9   6    2.16    0.77
   5   9  -6    4.17    0.64
   5  10   6    4.10    0.83
  -5  10   6    6.23    1.28
   5  10  -6    7.12    0.98
   5  11   6    0.46    0.45
  -5  11   6   -0.17    0.51
   5  12   6    1.38    0.60
  -5  12   6    1.40    0.76
   5  13   6    0.32    0.56
  -5  13   6    0.59    0.70
  -6   0  -6   61.89    5.42
  -6   0   6   67.56    6.88
   6   0   6   63.24    5.44
   6   0  -6   60.54    6.79
   6  -1  -6   44.28    3.78
   6  -1  -6   40.97    4.79
   6  -1  -6   47.07    4.76
   6   1   6   42.97    3.81
   6  -1   6   42.40    3.85
  -6   1   6   45.54    4.91
  -6  -1  -6   45.96    3.85
   6  -2  -6   19.07    2.38
   6   2   6   20.38    1.88
   6  -2  -6   22.10    1.85
   6   2   6   22.82    2.39
  -6   2  -6   21.52    2.20
   6  -2   6   20.07    1.86
  -6  -2  -6   21.74    1.86
  -6   2   6   22.02    2.44
   6  -3  -6   11.10    1.44
   6   3   6   12.31    1.43
  -6   3  -6   13.41    1.32
   6  -3  -6   11.68    1.08
  -6   3   6   13.25    1.63
  -6   4  -6    4.33    0.58
   6  -4  -6    3.56    0.42
   6   4   6    4.40    0.67
   6  -4  -6    4.82    0.72
  -6   4   6    4.45    0.76
   6  -5  -6   -0.08    0.09
  -6   5  -6   -0.11    0.16
   6   5   6   -0.02    0.21
  -6   5   6    0.23    0.32
   6   5  -6   -0.09    0.11
   6  -6  -6    0.11    0.12
  -6   6  -6    0.27    0.20
   6   6   6    0.02    0.24
  -6   6   6    0.58    0.42
   6   6  -6    0.30    0.19
   6   7   6    0.80    0.39
  -6   7   6    1.78    0.57
   6   7  -6    1.13    0.32
   6   8   6    2.66    0.63
   6   8  -6    1.49    0.38
  -6   8   6    1.51    0.64
   6   9   6    4.50    0.85
   6   9  -6    8.24    1.02
  -6   9   6    5.65    1.24
   6  10   6   -0.07    0.36
  -6  10   6    0.39    0.59
   6  10  -6   -0.20    0.26
   6  11   6    2.24    0.70
  -6  11   6    4.52    1.08
   6  12   6    0.32    0.44
  -6  12   6    0.16    0.64
   6  13   6    0.67    0.63
  -6  13   6    0.20    0.63
   7   0  -6    7.76    0.89
   7   0   6    8.07    0.74
  -7   0  -6    7.79    0.72
   7   0  -6    7.57    0.92
   7   1   6    0.09    0.11
   7  -1  -6    0.05    0.17
   7  -1  -6   -0.03    0.06
   7  -1   6   -0.01    0.10
  -7  -1  -6   -0.07    0.08
   7   1  -6   -0.02    0.06
  -7   1   6   -0.08    0.19
   7   1  -6    0.15    0.10
   7   2   6    0.72    0.18
   7   2   6    0.96    0.25
   7  -2  -6    1.03    0.16
   7  -2  -6    0.92    0.28
  -7   2  -6    0.73    0.28
  -7   2   6    0.90    0.33
   7  -2   6    1.30    0.18
   7   2  -6    0.46    0.14
   7   2  -6    0.70    0.14
   7   3   6    0.02    0.18
  -7   3  -6    0.09    0.20
   7  -3  -6    0.07    0.20
   7  -3  -6    0.08    0.09
  -7   3   6    0.35    0.29
   7  -3   6    0.03    0.10
   7   3  -6    0.00    0.08
   7   3  -6    0.08    0.11
  -7   4  -6    0.46    0.25
   7   4   6    0.63    0.24
   7  -4  -6    0.63    0.15
   7   4  -6    0.69    0.18
  -7   4   6    0.75    0.36
   7  -5  -6    1.62    0.26
   7   5   6    1.06    0.36
  -7   5  -6    1.89    0.34
  -7   5   6    1.31    0.51
   7   5  -6    1.81    0.32
   7  -6  -6   -0.01    0.12
  -7   6  -6   -0.01    0.18
   7   6   6   -0.09    0.23
   7   6  -6   -0.23    0.16
  -7   6   6    0.49    0.42
   7  -7  -6    8.39    0.77
   7   7   6    6.00    1.09
   7   7  -6    8.93    1.17
  -7   7   6   11.24    1.56
   7   8   6    0.10    0.32
   7   8  -6   -0.15    0.24
  -7   8   6   -0.56    0.39
   7   9   6    0.16    0.40
   7   9  -6    0.30    0.28
  -7   9   6   -0.03    0.46
   7  10   6   -0.33    0.34
  -7  10   6   -0.42    0.44
   7  11   6    1.63    0.62
  -7  11   6    4.14    1.07
   7  12   6   -0.09    0.38
  -7  12   6    0.82    0.71
   7  13   6   -0.42    0.46
  -7  13   6   -0.77    0.54
   8   0  -6    0.67    0.24
   8   0  -6    1.11    0.20
  -8   0  -6    0.71    0.16
   8   0   6    1.15    0.20
   8  -1  -6   33.73    2.90
   8  -1  -6   31.97    3.71
   8   1   6   34.55    2.94
   8   1  -6   31.70    3.57
   8  -1   6   33.33    2.86
   8   1  -6   33.21    3.59
   8  -2  -6    0.12    0.20
   8   2   6    0.03    0.12
  -8   2  -6    0.17    0.23
   8   2   6    0.02    0.17
   8  -2  -6    0.11    0.09
   8  -2   6   -0.03    0.09
   8   2  -6   -0.06    0.11
   8   2  -6   -0.10    0.12
  -8   2   6    0.15    0.25
   8   3   6    0.85    0.29
   8  -3  -6    1.28    0.20
  -8   3  -6    1.59    0.36
   8  -3  -6    1.06    0.33
  -8   3   6    1.33    0.41
   8   3  -6    1.06    0.21
   8  -3   6    0.99    0.19
   8   3  -6    1.10    0.24
   8   4   6    1.63    0.39
   8  -4  -6    1.23    0.22
  -8   4  -6    1.44    0.35
   8  -4   6    1.28    0.23
  -8   4   6    1.17    0.44
   8   4  -6    1.00    0.25
   8   4  -6    1.10    0.22
  -8   5  -6    0.63    0.25
   8   5   6    0.22    0.25
   8  -5  -6    0.31    0.14
  -8   5   6    0.19    0.35
   8   5  -6    0.49    0.21
   8   6   6    0.26    0.29
   8  -6  -6    0.08    0.13
  -8   6  -6    0.18    0.20
  -8   6   6    0.25    0.40
   8   6  -6    0.27    0.22
   8  -7  -6    2.46    0.35
   8   7   6    2.01    0.56
   8   7  -6    2.55    0.49
  -8   7   6    3.51    0.80
   8  -8  -6    0.38    0.19
   8   8   6    0.62    0.39
   8   8  -6    0.22    0.26
  -8   8   6    0.77    0.53
   8  -9  -6    2.33    0.36
   8   9   6    1.18    0.56
   8   9  -6    2.04    0.48
  -8   9   6    2.87    0.84
   8  10   6    0.13    0.39
  -8  10   6    0.72    0.63
   8  11   6    1.80    0.60
  -8  11   6    1.60    0.69
   8  12   6   -0.03    0.47
  -8  12   6    0.21    0.64
   8  13   6    0.36    0.52
  -8  13   6   -0.26    0.68
   9   0  -6   27.13    2.88
   9   0  -6   25.10    2.92
   9   0   6   25.92    2.32
   9   1   6    1.50    0.26
   9  -1  -6    1.34    0.20
   9  -1  -6    1.11    0.32
   9   1  -6    1.14    0.28
   9   1  -6    1.18    0.25
   9  -1   6    1.41    0.24
   9   2   6    2.42    0.45
   9  -2  -6    2.26    0.30
   9  -2  -6    2.14    0.46
   9   2   6    2.70    0.37
   9   2  -6    2.05    0.37
   9   2  -6    2.40    0.37
   9  -2   6    2.48    0.33
  -9   3  -6    9.33    1.06
   9  -3  -6    9.24    0.85
   9   3   6    8.43    1.14
   9   3  -6    8.76    0.97
   9   3  -6    7.13    0.97
  -9   3   6    9.52    1.19
   9  -3   6    8.12    0.79
  -9   4  -6   11.14    1.32
   9  -4  -6   12.87    1.12
   9   4   6   11.70    1.48
   9  -4   6   12.26    1.07
  -9   4   6   11.73    1.52
   9   4  -6   11.31    1.31
   9   4  -6   10.40    1.32
  -9   5  -6    2.52    0.43
   9  -5  -6    1.90    0.29
   9   5   6    1.51    0.44
  -9   5   6    1.39    0.51
   9  -5   6    1.57    0.27
   9   5  -6    1.45    0.33
  -9   6  -6    2.60    0.42
   9   6   6    2.10    0.52
   9  -6  -6    2.46    0.35
  -9   6   6    2.64    0.68
   9   6  -6    2.04    0.42
   9   7   6    3.59    0.78
  -9   7  -6    4.82    0.62
   9  -7  -6    5.93    0.57
   9   7  -6    3.90    0.62
  -9   7   6    3.39    0.85
   9  -8  -6    3.70    0.48
   9   8   6    3.37    0.73
  -9   8   6    6.15    1.19
   9   8  -6    5.84    0.86
   9   9   6    0.72    0.45
   9  -9  -6    0.87    0.24
  -9   9   6   -0.16    0.51
   9   9  -6    0.41    0.31
   9  10   6    0.10    0.42
   9 -10  -6    0.46    0.22
  -9  10   6   -0.59    0.45
   9  11   6    0.44    0.50
   9 -11  -6    0.84    0.26
  -9  11   6    0.77    0.72
   9  12   6    1.43    0.67
   9 -12  -6    2.14    0.41
  -9  12   6    3.74    1.10
  10   0   6    4.72    0.57
  10   0  -6    5.39    0.74
  10   0  -6    5.79    0.69
  10  -1  -6   11.03    1.44
  10  -1  -6   12.06    1.09
  10   1   6   11.82    1.13
  10  -1  -6   12.34    1.38
  10  -1   6   11.87    1.06
  10   1  -6   10.61    1.31
  10   1  -6   10.85    1.28
  10  -2  -6    1.31    0.23
  10   2   6    1.65    0.28
  10   2   6    1.54    0.36
  10   2  -6    1.89    0.34
  10   2  -6    1.78    0.35
  10  -2   6    1.87    0.30
 -10   3  -6    6.02    0.81
  10  -3  -6    5.63    0.58
  10   3   6    5.29    0.84
  10   3  -6    4.70    0.65
  10   3  -6    4.79    0.66
  10  -3   6    5.41    0.54
  10   4   6    0.29    0.28
  10  -4  -6    0.05    0.13
 -10   4  -6    0.19    0.26
 -10   4   6    0.17    0.36
  10   4  -6    0.07    0.19
  10  -4   6    0.37    0.16
  10   5   6    8.12    1.24
  10  -5  -6    9.30    0.92
 -10   5  -6   10.69    1.09
 -10   5   6   11.73    1.43
  10  -5   6    9.26    0.91
  10   5  -6    8.42    1.13
  10  -6  -6   -0.15    0.12
 -10   6  -6    0.15    0.20
  10   6   6    0.24    0.30
 -10   6   6    0.40    0.44
  10   6  -6    0.23    0.23
  10  -6   6    0.18    0.17
  10   7   6    0.32    0.35
  10  -7  -6    0.61    0.21
  10   7  -6    0.46    0.28
  10  -7   6    0.72    0.22
 -10   7   6    0.79    0.51
  10   8   6    1.02    0.52
  10  -8  -6    2.44    0.36
  10   8  -6    1.39    0.38
 -10   8   6    1.13    0.62
  10   9   6    0.48    0.44
  10  -9  -6    0.19    0.18
 -10   9   6    0.20    0.56
  10 -10  -6    0.68    0.25
  10  10   6    0.68    0.48
 -10  10   6    1.59    0.79
  10  11   6   -0.01    0.42
  10 -11  -6    0.51    0.24
 -10  11   6    0.41    0.66
  10  12   6    0.08    0.55
  10 -12  -6    1.12    0.31
 -10  12   6    0.57    0.75
  11   0  -6    2.74    0.45
  11   0  -6    2.81    0.52
  11   0   6    3.17    0.42
  11  -1  -6    5.24    0.66
  11   1   6    4.63    0.58
  11  -1  -6    4.78    0.51
  11  -1   6    4.06    0.50
  11   1  -6    4.37    0.66
  11   1  -6    4.05    0.57
  11  -2  -6   20.35    1.84
  11   2   6   19.72    1.88
  11   2   6   22.04    2.40
  11   2  -6   18.93    2.15
  11   2  -6   18.13    2.17
  11  -2   6   20.32    1.74
  11   3   6    0.38    0.27
  11  -3  -6    0.21    0.14
 -11   3  -6   -0.13    0.27
  11   3  -6    0.24    0.19
  11  -3   6    0.19    0.17
  11  -4  -6    0.78    0.20
 -11   4  -6    1.16    0.36
  11   4   6    0.69    0.34
  11  -4   6    0.75    0.21
  11   4  -6    0.56    0.25
  11   5   6    0.76    0.36
  11  -5  -6    0.63    0.20
 -11   5  -6    0.67    0.31
 -11   5   6    0.74    0.48
  11   5  -6    0.61    0.27
  11  -5   6    0.79    0.23
 -11   6  -6   11.05    1.20
  11   6   6   10.29    1.44
  11  -6  -6   10.93    1.05
  11   6  -6    8.61    1.16
 -11   6   6   11.66    1.57
  11  -6   6    9.20    0.93
  11   7   6    0.34    0.40
  11  -7  -6    1.29    0.27
 -11   7   6    0.53    0.54
  11  -7   6    0.73    0.25
  11   7  -6    0.70    0.30
  11   8   6   -0.37    0.33
  11  -8  -6    0.84    0.22
  11   8  -6    0.24    0.30
  11  -8   6    0.27    0.22
 -11   8   6   -0.22    0.55
  11   9   6    0.47    0.42
  11  -9  -6    0.06    0.17
  11  -9   6   -0.13    0.20
 -11   9   6   -0.06    0.54
  11  10   6    4.60    0.99
  11 -10  -6    5.40    0.67
 -11  10   6    6.65    1.33
  11 -10   6    4.86    0.68
  11  11   6   -0.25    0.48
  11 -11  -6    0.00    0.20
 -11  11   6    0.12    0.65
  11  12   6    0.05    0.51
  11 -12  -6    0.03    0.22
 -11  12   6    1.35    0.88
  12   0  -6   25.92    2.88
  12   0   6   25.55    2.32
  12   1   6    7.81    0.86
  12  -1  -6    8.80    1.05
  12  -1  -6    8.73    0.83
  12   1  -6    7.30    0.94
  12  -1   6    7.93    0.79
  12  -2  -6    1.26    0.26
  12   2   6    2.05    0.42
  12   2   6    1.56    0.31
  12   2  -6    1.31    0.32
  12  -2   6    1.98    0.33
  12   3   6    4.71    0.85
  12  -3  -6    5.53    0.58
 -12   3  -6    6.12    0.82
  12   3  -6    5.04    0.70
  12  -3   6    4.89    0.59
 -12   4  -6    0.73    0.32
  12  -4  -6    0.40    0.18
  12   4   6    0.34    0.31
  12   4  -6    0.36    0.24
  12  -4   6    0.26    0.19
 -12   5  -6    7.84    0.96
  12   5   6    8.07    1.19
  12  -5  -6    7.88    0.81
  12   5  -6    5.98    0.94
  12  -5   6    8.77    0.79
  12  -6  -6    1.72    0.32
  12   6   6    1.40    0.50
  12   6  -6    0.99    0.34
  12  -6   6    1.91    0.35
  12  -7  -6    0.06    0.18
  12   7   6    0.02    0.37
  12   7  -6   -0.06    0.23
  12  -7   6    0.29    0.20
 -12   7   6    0.11    0.49
  12  -8  -6    5.49    0.62
  12   8   6    3.13    0.79
  12  -8   6    4.73    0.62
 -12   8   6    4.66    1.12
  12  -9  -6    2.24    0.38
  12   9   6    1.09    0.56
  12  -9   6    2.22    0.41
 -12   9   6    1.24    0.70
  12 -10  -6    0.11    0.22
  12  10   6   -0.21    0.36
 -12  10   6   -0.20    0.60
  12 -10   6   -0.08    0.22
  12  11   6    2.24    0.80
  12 -11  -6    3.08    0.48
 -12  11   6    2.27    0.98
  12 -11   6    2.51    0.48
  12 -12   6    1.05    0.37
  13   0  -6    8.02    1.01
  13   0   6    8.02    0.84
  13  -1  -6    4.55    0.66
  13  -1  -6    4.40    0.52
  13   1   6    4.03    0.57
  13  -1   6    5.01    0.60
  13   1  -6    4.43    0.67
  13   2   6    0.24    0.29
  13  -2  -6   -0.08    0.12
  13   2   6   -0.14    0.18
  13   2  -6   -0.05    0.17
  13  -2   6    0.02    0.15
  13   3   6    8.05    1.16
  13  -3  -6    8.82    0.85
  13  -3   6    8.07    0.77
  13   3  -6    6.32    0.91
  13  -4  -6    0.17    0.18
 -13   4  -6    0.39    0.32
  13   4   6    0.79    0.36
  13  -4   6    0.29    0.20
  13   4  -6    0.10    0.21
  13   5   6    5.51    1.01
 -13   5  -6    6.95    0.90
  13  -5  -6    6.38    0.69
  13  -5   6    6.35    0.72
  13   5  -6    5.56    0.84
  13   6   6    0.11    0.35
  13  -6  -6    0.02    0.17
  13  -6   6    0.01    0.19
  13   6  -6    0.29    0.26
  13  -7  -6    4.20    0.55
  13   7   6    3.98    0.84
  13   7  -6    3.68    0.66
  13  -7   6    4.65    0.60
  13  -8  -6    2.01    0.36
  13   8   6    1.10    0.56
  13  -8   6    1.92    0.39
  13  -9  -6    0.44    0.24
  13   9   6   -0.32    0.39
  13  -9   6    0.61    0.29
  13  10   6    0.07    0.45
  13 -10  -6    0.08    0.22
  13 -10   6    0.16    0.24
  13 -11  -6    0.60    0.28
  13  11   6    0.34    0.54
  13 -11   6    0.21    0.27
  14   0   6    1.33    0.30
  14   0  -6    1.22    0.33
  14  -1  -6   10.55    0.99
  14   1   6    9.69    1.03
  14  -1  -6   10.27    1.26
  14  -1   6   11.11    1.07
  14   1  -6   10.11    1.28
  14   2   6   -0.06    0.24
  14   2   6   -0.17    0.17
  14  -2  -6   -0.21    0.13
  14  -2   6   -0.08    0.16
  14   2  -6   -0.21    0.18
  14   3   6    1.55    0.43
  14  -3  -6    0.65    0.22
  14  -3   6    1.69    0.32
  14   3  -6    0.88    0.32
  14  -4  -6    2.72    0.38
  14   4   6    1.37    0.48
 -14   4  -6    2.71    0.54
  14   4  -6    2.11    0.45
  14  -4   6    2.16    0.38
  14  -5  -6    1.26    0.28
  14   5   6    1.32    0.49
  14  -5   6    0.83    0.27
  14   5  -6    1.18    0.36
  14  -6  -6    2.56    0.40
  14   6   6    2.15    0.64
  14   6  -6    1.80    0.45
  14  -6   6    2.32    0.40
  14  -7  -6    0.53    0.24
  14   7   6    0.14    0.42
  14  -7   6    0.04    0.21
  14  -8  -6    0.04    0.20
  14   8   6   -0.34    0.39
  14  -8   6    0.05    0.23
  14  -9  -6    2.67    0.43
  14   9   6    1.60    0.65
  14  -9   6    3.88    0.59
  14 -10  -6    0.00    0.21
  14  10   6    0.34    0.52
  14 -10   6    0.46    0.29
  14 -11  -6    0.77    0.32
  14 -11   6    0.06    0.32
  15   0  -6   -0.09    0.20
  15   0   6    0.23    0.22
  15  -1  -6    0.18    0.23
  15   1   6   -0.02    0.18
  15   1   6    0.51    0.32
  15  -1   6   -0.25    0.17
  15   1  -6    0.12    0.22
  15   2   6    0.04    0.20
  15   2   6    0.26    0.31
  15  -2  -6    0.14    0.16
  15   2  -6   -0.14    0.21
  15  -2   6    0.26    0.21
  15  -3  -6    0.85    0.24
  15   3   6    1.25    0.44
  15  -3   6    1.04    0.27
  15   3  -6    0.46    0.28
 -15   4  -6    1.33    0.44
  15  -4  -6    0.52    0.23
  15   4   6    1.09    0.46
  15  -4   6    1.10    0.29
  15   4  -6    0.39    0.28
  15   5   6    4.02    0.85
  15  -5  -6    4.32    0.55
  15  -5   6    4.50    0.56
  15   5  -6    2.72    0.56
  15   6   6    0.29    0.41
  15  -6  -6    0.64    0.23
  15   6  -6    0.25    0.27
  15  -6   6    0.62    0.27
  15  -7  -6    1.14    0.30
  15   7   6    0.83    0.51
  15  -7   6    1.13    0.33
  15   8   6   -0.15    0.35
  15  -8  -6   -0.02    0.20
  15  -8   6   -0.19    0.22
  15  -9  -6    0.24    0.24
  15   9   6   -0.24    0.40
  15  -9   6   -0.36    0.22
  15 -10  -6   -0.05    0.25
  15 -10   6    0.09    0.27
  16   0   6    1.27    0.33
  16   0  -6    1.80    0.40
  16   1   6    0.26    0.34
  16  -1  -6   -0.30    0.19
  16   1   6    0.07    0.22
  16  -1   6    0.21    0.22
  16   1  -6    0.02    0.23
  16  -2  -6    0.58    0.20
  16  -2  -6    0.00    0.21
  16   2   6   -0.14    0.29
  16  -2   6    0.07    0.23
  16   2  -6   -0.24    0.21
  16  -3  -6    0.82    0.24
  16   3   6    0.10    0.36
  16  -3   6    0.07    0.20
  16   3  -6    0.50    0.29
  16  -4  -6    0.73    0.24
  16   4   6    0.48    0.42
  16  -4   6    0.68    0.27
  16   4  -6    0.30    0.28
  16   5   6   -0.48    0.35
  16  -5  -6   -0.19    0.18
  16  -5   6    0.11    0.23
  16   5  -6    0.37    0.27
  16   6   6    0.33    0.43
  16  -6  -6    0.71    0.26
  16  -6   6    1.01    0.32
  16  -7  -6   -0.09    0.20
  16   7   6   -0.05    0.33
  16  -7   6    0.03    0.23
  16   8   6    1.38    0.58
  16  -8  -6    0.80    0.31
  16  -8   6    1.29    0.37
  16  -9  -6   -0.01    0.22
  16   9   6    0.07    0.45
  16  -9   6    0.01    0.24
  17   0  -6    1.09    0.36
  17   0   6    1.29    0.36
  17   1   6    0.34    0.27
  17   1   6    0.28    0.35
  17  -1  -6   -0.16    0.20
  17  -1   6    0.50    0.26
  17   1  -6   -0.05    0.25
  17   2   6    0.48    0.39
  17  -2  -6    1.06    0.36
  17  -2  -6    0.64    0.26
  17   2  -6    0.30    0.31
  17  -2   6    1.04    0.31
  17   3   6    0.15    0.39
  17  -3  -6    0.11    0.19
  17  -3   6    0.75    0.29
  17   3  -6    0.15    0.27
  17  -4  -6    1.49    0.33
  17   4   6    1.63    0.58
  17  -4   6    1.21    0.34
  17   4  -6    1.56    0.43
  17   5   6    0.55    0.46
  17  -5  -6    0.56    0.26
  17  -5   6   -0.05    0.24
  17  -6  -6    0.35    0.25
  17   6   6    0.36    0.46
  17  -6   6    0.33    0.26
  17   7   6    0.43    0.49
  17  -7  -6    0.61    0.28
  17  -7   6    0.39    0.29
  17  -8  -6    0.29    0.27
  17   8   6    1.09    0.57
  17  -8   6    0.35    0.29
  17  -9  -6   -0.16    0.22
  18   0  -6    1.78    0.45
  18   0   6    1.47    0.38
  18   1   6    0.48    0.39
  18  -1  -6    1.04    0.37
  18   1   6    1.02    0.33
  18  -1   6    0.44    0.29
  18   1  -6    1.01    0.37
  18  -2  -6   -0.13    0.26
  18   2   6    0.05    0.32
  18  -2  -6   -0.06    0.19
  18  -2   6    0.07    0.22
  18   2  -6   -0.18    0.26
  18   3   6    0.48    0.44
  18  -3  -6    0.57    0.22
  18  -3   6    0.97    0.30
  18   3  -6    0.49    0.33
  18  -4  -6    0.00    0.21
  18   4   6    0.14    0.40
  18  -4   6    0.28    0.25
  18   4  -6   -0.24    0.26
  18   5   6    0.29    0.47
  18  -5  -6    0.45    0.27
  18  -5   6    0.75    0.28
  18  -6  -6    0.38    0.26
  18   6   6   -0.15    0.37
  18  -6   6   -0.08    0.26
  18  -7  -6    0.00    0.23
  18   7   6    0.09    0.46
  18  -7   6   -0.07    0.24
  18  -8  -6    0.41    0.29
  19   0  -6   -0.09    0.27
  19   0   6   -0.01    0.35
  19   0   6   -0.29    0.22
  19  -1  -6    0.58    0.35
  19   1   6    0.86    0.45
  19   1   6    0.55    0.30
  19  -1   6    0.68    0.29
  19   1  -6   -0.06    0.28
  19  -2  -6    0.03    0.28
  19   2   6   -0.51    0.33
  19   2  -6    0.15    0.29
  19  -2   6    0.15    0.24
  19  -3  -6    0.00    0.21
  19  -3  -6    0.55    0.34
  19   3   6    0.39    0.45
  19  -3   6    0.10    0.24
  19   3  -6   -0.16    0.29
  19   4   6    1.04    0.56
  19  -4  -6    0.87    0.31
  19  -4   6    1.43    0.39
  19   5   6    0.65    0.50
  19  -5  -6    0.89    0.31
  19  -5   6    0.84    0.34
  19   6   6    0.21    0.48
  19  -6  -6   -0.33    0.24
  19  -6   6   -0.11    0.23
  19  -7  -6    2.02    0.43
  20   0  -6    0.94    0.38
  20   0   6    0.67    0.45
  20   0   6   -0.05    0.25
  20  -1  -6    0.17    0.31
  20   1   6   -0.09    0.37
  20   1  -6    0.06    0.29
  20  -1   6    0.13    0.25
  20   2   6   -0.30    0.37
  20  -2  -6   -0.40    0.26
  20  -2   6   -0.22    0.24
  20  -3  -6    0.48    0.35
  20  -3  -6   -0.01    0.25
  20   3   6   -0.25    0.43
  20  -3   6    0.16    0.28
  20   4   6   -0.34    0.36
  20  -4  -6    0.72    0.28
  20  -4   6   -0.02    0.24
  20  -5  -6    0.04    0.24
  20  -6  -6    1.24    0.36
  21   0   6    1.07    0.41
  21   0  -6    2.12    0.52
  21   0   6    1.18    0.57
  21   1   6    1.33    0.54
  21  -1  -6    1.05    0.43
  21  -1   6    1.01    0.39
  21  -1   6    1.37    0.56
  21  -2  -6    1.80    0.52
  21  -3  -6    1.06    0.44
  21  -4  -6    0.51    0.38
  21  -4  -6   -0.13    0.23
   0   1   7   -0.01    0.07
   0   1  -7    0.30    0.20
   0   1   7    0.10    0.05
   0  -1  -7   -0.25    0.16
   0  -2  -7    0.12    0.03
   0  -2  -7    0.23    0.21
   0   2   7    0.12    0.13
   0   2  -7   -0.03    0.21
   0  -3  -7   -0.04    0.21
   0  -3  -7   -0.04    0.10
   0   3  -7   -0.15    0.18
   0   3   7    0.10    0.17
   0  -3  -7   -0.01    0.07
   0  -4  -7    0.89    0.29
   0   4   7    0.94    0.33
   0  -4   7    1.30    0.25
   0  -4  -7    1.56    0.29
   0  -5  -7    0.06    0.19
   0   5   7    0.03    0.24
   0   6   7    0.29    0.30
   0   7   7    1.07    0.41
   0   8   7   12.39    1.67
   0   9   7   -0.14    0.40
   0  10   7    6.98    1.28
   0  11   7   -0.19    0.48
   0  12   7    0.62    0.57
   0  13   7    0.65    0.63
   1   0  -7    0.01    0.19
  -1   0  -7   -0.17    0.19
  -1   1  -7    5.15    0.62
   1   1   7    4.60    0.44
   1  -1  -7    4.94    0.66
   1   1  -7    5.81    0.62
  -1   1   7    4.51    0.55
  -1  -1  -7    5.07    0.68
   1  -2  -7    1.91    0.37
   1   2   7    1.68    0.29
  -1   2  -7    1.87    0.37
   1   2  -7    2.58    0.41
  -1  -2  -7    2.13    0.39
  -1   2   7    1.52    0.31
   1  -3  -7   14.83    1.46
   1  -3  -7   12.88    1.38
  -1   3  -7   11.91    1.38
   1   3   7   11.41    1.48
  -1  -3  -7   13.03    1.11
  -1  -3  -7   11.98    1.35
  -1   3   7   11.87    1.47
  -1   4  -7    0.04    0.18
   1  -4  -7   -0.01    0.15
   1   4   7    0.09    0.19
  -1  -4   7    0.10    0.14
   1  -4  -7    0.24    0.21
   1  -4   7    0.11    0.13
  -1  -4  -7    0.23    0.16
  -1   4   7   -0.17    0.21
   1  -5  -7    8.98    1.02
   1  -5  -7    7.80    0.91
   1   5   7    6.67    1.02
  -1   5   7    6.95    0.98
   1   6   7    1.46    0.44
   1  -6  -7    2.14    0.40
  -1   6   7    1.63    0.48
   1   7   7    1.49    0.46
   1  -7  -7    1.62    0.38
  -1   7   7    2.01    0.55
   1   8   7    2.04    0.55
  -1   8   7    1.21    0.54
   1   9   7    0.32    0.43
  -1   9   7    0.25    0.48
   1  10   7    0.40    0.45
  -1  10   7   -0.17    0.47
   1  11   7    0.09    0.51
  -1  11   7    0.66    0.58
   1  12   7   -0.72    0.43
  -1  12   7    0.09    0.48
   1  13   7    2.75    0.87
  -1  13   7    1.70    0.76
  -2   0  -7   -0.21    0.19
   2   0   7    0.06    0.05
   2   0  -7    0.08    0.19
   2  -1  -7    6.59    0.76
  -2   1  -7    7.38    0.80
   2   1   7    6.14    0.59
  -2  -1  -7    7.42    0.81
  -2   1   7    6.83    0.77
   2   1  -7    6.74    0.79
  -2   1   7    6.27    0.59
   2  -2  -7    1.93    0.37
   2   2   7    2.06    0.33
  -2   2  -7    1.95    0.39
  -2  -2  -7    1.86    0.19
  -2   2   7    1.96    0.35
  -2  -2  -7    1.56    0.37
   2  -3  -7   10.07    0.99
  -2   3  -7    8.63    1.00
   2  -3  -7    9.51    0.79
   2   3   7    8.52    1.06
  -2  -3   7    7.99    0.99
  -2   3   7    8.52    1.15
  -2  -3  -7    9.63    0.84
   2   4   7    6.95    1.00
  -2  -4   7    8.22    0.96
  -2   4  -7    7.95    0.92
   2  -4  -7    9.42    1.00
   2  -4  -7    7.60    0.90
  -2  -4  -7    9.98    1.12
  -2  -4  -7   10.13    0.88
  -2   4   7    7.33    1.18
   2  -5  -7   21.49    2.25
   2   5   7   16.88    2.23
   2  -5  -7   19.78    2.00
  -2   5   7   18.42    2.20
   2  -6  -7    1.02    0.28
   2   6   7    0.63    0.34
  -2   6   7    0.97    0.40
   2   7   7   -0.11    0.28
   2  -7  -7    0.46    0.25
  -2   7   7    0.07    0.36
   2   8   7    0.22    0.36
   2  -8  -7   -0.33    0.19
  -2   8   7   -0.14    0.39
   2   9   7    1.36    0.55
   2  -9  -7    1.93    0.42
  -2   9   7    1.20    0.60
   2  10   7   -0.33    0.34
  -2  10   7   -0.47    0.40
   2  11   7    1.00    0.61
  -2  11   7    1.02    0.64
   2  12   7   -0.53    0.46
  -2  12   7    0.00    0.52
   2  13   7   -0.62    0.46
  -2  13   7   -0.39    0.53
   3   0  -7    0.13    0.19
   3   0   7    0.01    0.06
  -3   0   7    0.07    0.04
  -3   0  -7   -0.06    0.21
  -3   0   7    0.12    0.07
  -3   1  -7    7.33    0.88
   3   1   7    7.50    0.67
   3  -1  -7    7.02    0.83
   3   1  -7    7.91    0.85
  -3  -1  -7    6.91    0.87
  -3   1   7    6.77    0.63
  -3   1   7    7.37    0.86
   3   2   7    6.21    0.74
   3  -2  -7    5.99    0.71
   3  -2  -7    5.87    0.52
  -3   2  -7    6.35    0.75
  -3   2   7    5.15    0.75
  -3  -2  -7    5.89    0.52
   3  -3  -7    0.37    0.19
   3   3   7    0.10    0.14
  -3  -3   7    0.18    0.12
  -3   3  -7    0.09    0.19
   3  -3  -7    0.16    0.07
   3  -3  -7    0.18    0.14
  -3   3   7    0.14    0.23
  -3  -3  -7    0.11    0.09
  -3   4  -7    3.28    0.52
   3  -4  -7    3.57    0.53
  -3  -4   7    3.23    0.49
   3   4   7    2.75    0.51
   3  -4  -7    3.28    0.48
  -3  -4  -7    3.13    0.47
  -3  -4  -7    3.15    0.37
  -3   4   7    2.87    0.58
  -3   5  -7    5.78    0.68
   3  -5  -7    6.28    0.79
   3   5   7    3.72    0.74
   3  -5  -7    5.92    0.65
  -3   5   7    6.74    1.04
   3  -6  -7    1.33    0.28
   3   6   7    0.76    0.33
  -3   6   7    1.39    0.49
   3  -7  -7    0.26    0.20
   3   7   7    0.18    0.28
  -3   7   7    0.16    0.39
   3   8   7   -0.51    0.30
   3  -8  -7   -0.24    0.19
  -3   8   7   -0.09    0.41
   3  -9  -7    0.13    0.23
   3   9   7   -0.07    0.35
  -3   9   7   -0.09    0.43
   3  10   7    0.64    0.47
  -3  10   7    0.46    0.51
   3  11   7    0.33    0.50
  -3  11   7    0.86    0.62
   3  12   7    1.02    0.64
  -3  12   7    0.62    0.65
   3  13   7    0.30    0.55
  -3  13   7    0.41    0.63
   4   0   7    0.00    0.07
  -4   0  -7    0.41    0.27
  -4   0   7   -0.09    0.11
  -4   0   7   -0.04    0.05
  -4  -1   7    2.29    0.29
  -4   1  -7    1.89    0.43
   4  -1  -7    2.44    0.41
  -4  -1   7    2.44    0.32
   4   1   7    2.06    0.26
  -4   1   7    2.23    0.38
  -4  -1  -7    2.22    0.22
  -4   1   7    2.07    0.22
   4  -1   7    1.96    0.23
   4   2   7    0.09    0.11
   4  -2  -7    0.12    0.05
   4  -2  -7    0.26    0.19
   4   2   7    0.07    0.14
   4  -2  -7    0.01    0.04
  -4  -2   7    0.23    0.12
  -4   2  -7    0.08    0.21
  -4   2   7    0.19    0.21
  -4  -2  -7    0.11    0.07
  -4   3  -7    2.21    0.42
  -4  -3   7    2.37    0.37
   4  -3  -7    2.36    0.25
   4  -3  -7    2.03    0.37
   4   3   7    1.82    0.38
   4  -3  -7    3.00    0.41
  -4  -3  -7    2.59    0.30
  -4   3   7    2.40    0.49
   4  -4  -7    4.04    0.55
   4   4   7    2.31    0.48
   4  -4  -7    3.63    0.47
   4  -4  -7    2.69    0.32
  -4   4  -7    3.96    0.53
  -4  -4  -7    3.42    0.39
  -4   4   7    2.79    0.61
   4   5   7    2.15    0.48
   4  -5  -7    3.02    0.43
  -4   5  -7    3.12    0.48
  -4   5   7    2.97    0.62
   4   6   7    0.14    0.26
   4  -6  -7    0.34    0.17
  -4   6   7   -0.18    0.31
   4  -7  -7    3.06    0.44
   4   7   7    2.53    0.59
  -4   7   7    3.31    0.75
   4  -8  -7    0.88    0.23
   4   8   7   -0.14    0.31
  -4   8   7    0.44    0.46
   4   9   7    8.64    1.35
  -4   9   7    9.52    1.53
   4  10   7   -0.22    0.39
  -4  10   7   -0.53    0.48
   4  11   7    0.91    0.54
  -4  11   7    0.26    0.55
   4  12   7    0.76    0.58
  -4  12   7   -0.27    0.56
   4  13   7    0.48    0.63
  -4  13   7   -0.60    0.53
   5   0   7   -0.04    0.08
  -5   0  -7    0.15    0.23
  -5   0   7    0.07    0.06
  -5   0   7   -0.07    0.15
  -5   1  -7   12.90    1.28
  -5  -1   7   12.49    1.26
  -5  -1   7   10.32    0.99
   5   1   7    9.76    1.02
  -5  -1   7   11.70    1.29
  -5   1   7   10.52    1.26
  -5  -1  -7   11.19    0.94
   5  -1   7    9.71    0.94
   5  -2  -7    1.35    0.16
   5  -2  -7    1.25    0.24
  -5   2  -7    1.36    0.35
   5  -2  -7    1.25    0.29
  -5  -2   7    1.28    0.24
   5   2   7    0.98    0.26
   5   2   7    1.53    0.23
   5  -2   7    0.95    0.17
  -5   2   7    1.61    0.35
  -5  -2  -7    1.35    0.18
   5  -3  -7    1.47    0.32
   5   3   7    1.44    0.32
   5  -3  -7    1.41    0.19
   5  -3  -7    1.57    0.31
  -5   3  -7    1.18    0.32
  -5  -3  -7    1.55    0.22
  -5   3   7    1.67    0.41
   5   4   7    4.79    0.74
   5  -4  -7    5.28    0.50
  -5   4  -7    5.48    0.71
   5  -4  -7    4.87    0.76
   5  -4  -7    5.02    0.61
  -5   4   7    3.69    0.67
   5  -5  -7    1.89    0.28
   5  -5  -7    2.88    0.39
  -5   5  -7    2.11    0.39
   5   5   7    1.92    0.45
  -5   5   7    1.61    0.49
   5   6   7    0.07    0.25
   5  -6  -7    0.13    0.18
  -5   6  -7    0.37    0.23
  -5   6   7   -0.42    0.29
   5  -7  -7   -0.08    0.16
   5   7   7   -0.31    0.23
  -5   7   7    0.33    0.45
   5  -8  -7    1.52    0.28
   5   8   7    1.11    0.47
  -5   8   7    0.31    0.52
   5   9   7    5.86    1.01
  -5   9   7    7.55    1.31
   5  10   7    0.03    0.42
  -5  10   7   -0.32    0.50
   5  11   7    1.28    0.63
  -5  11   7    1.95    0.75
   5  12   7   -0.06    0.45
  -5  12   7   -0.36    0.54
   5  13   7    0.49    0.56
  -5  13   7    0.80    0.78
   6   0   7    0.00    0.09
  -6   0   7    0.08    0.17
   6   1   7    0.08    0.11
   6  -1  -7    0.03    0.06
   6  -1  -7   -0.11    0.07
  -6   1  -7   -0.01    0.23
  -6   1   7   -0.12    0.18
   6  -1   7   -0.09    0.08
  -6  -1  -7    0.10    0.07
   6  -2  -7    3.54    0.48
   6   2   7    2.75    0.37
  -6   2  -7    2.93    0.52
   6  -2  -7    3.15    0.31
   6   2   7    3.07    0.49
   6  -2   7    2.87    0.34
  -6  -2  -7    3.33    0.34
  -6   2   7    3.31    0.57
   6   3   7    2.19    0.42
  -6   3  -7    2.53    0.46
   6  -3  -7    2.71    0.45
   6  -3  -7    2.47    0.28
  -6   3   7    2.71    0.55
   6  -4  -7    2.09    0.44
  -6   4  -7    2.02    0.39
   6  -4  -7    1.76    0.24
   6   4   7    1.47    0.37
  -6   4   7    2.51    0.58
   6  -5  -7    3.51    0.43
  -6   5  -7    3.00    0.48
   6  -5  -7    2.09    0.31
   6   5   7    2.29    0.49
  -6   5   7    3.10    0.69
   6  -6  -7   -0.10    0.10
   6   6   7    0.04    0.26
   6  -6  -7   -0.17    0.15
  -6   6  -7   -0.14    0.19
  -6   6   7   -0.24    0.35
   6   7   7    0.49    0.34
   6  -7  -7    0.96    0.23
  -6   7   7    0.49    0.51
   6   8   7    0.80    0.40
  -6   8   7    1.39    0.61
   6   9   7   -0.21    0.31
  -6   9   7    0.17    0.54
   6  10   7    0.61    0.43
  -6  10   7    0.62    0.63
   6  11   7    0.64    0.50
  -6  11   7    1.65    0.76
   6  12   7    0.51    0.51
  -6  12   7    0.68    0.63
   6  13   7    0.04    0.51
  -6  13   7    0.03    0.63
   7   0   7    0.07    0.10
  -7   0   7    0.21    0.19
   7  -1  -7   15.39    1.60
   7   1   7   14.21    1.31
   7  -1  -7   14.22    1.63
  -7   1  -7   12.95    1.57
   7  -1   7   14.13    1.29
  -7   1   7   15.08    1.71
  -7  -1  -7   14.06    1.28
  -7   2  -7    5.06    0.67
   7   2   7    4.61    0.62
   7   2   7    4.09    0.47
   7  -2  -7    4.45    0.62
   7  -2  -7    4.18    0.42
  -7  -2  -7    4.11    0.42
  -7   2   7    4.83    0.70
   7  -2   7    3.76    0.42
   7  -3  -7    0.34    0.11
   7  -3  -7    0.65    0.26
  -7   3  -7    0.85    0.28
   7   3   7    0.32    0.20
   7  -3   7    0.60    0.15
  -7   3   7    0.65    0.33
  -7   4  -7    3.24    0.55
   7  -4  -7    3.64    0.39
   7  -4  -7    4.03    0.66
   7   4   7    3.41    0.60
  -7   4   7    4.06    0.76
  -7   5  -7    2.17    0.40
   7  -5  -7    1.72    0.26
   7   5   7    1.20    0.39
  -7   5   7    1.27    0.48
   7   6   7    7.46    1.24
  -7   6  -7   11.15    1.11
   7  -6  -7   10.16    0.93
  -7   6   7    9.85    1.50
   7   7   7    5.46    0.92
   7  -7  -7    5.66    0.60
  -7   7   7    7.17    1.27
   7   8   7    1.78    0.57
   7  -8  -7    2.34    0.35
  -7   8   7    3.94    0.93
   7   9   7    1.22    0.51
  -7   9   7    1.15    0.68
   7  10   7    0.23    0.46
  -7  10   7   -0.20    0.52
   7  11   7   -0.03    0.42
  -7  11   7    0.86    0.70
   7  12   7   -0.45    0.43
  -7  12   7    0.70    0.69
   7  13   7    0.08    0.48
  -7  13   7    1.51    0.89
   8   0  -7   -0.17    0.08
   8   0  -7    0.00    0.09
  -8   0  -7    0.03    0.08
   8   0   7    0.24    0.12
   8  -1  -7    4.47    0.56
   8  -1  -7    4.44    0.63
   8   1   7    4.84    0.50
  -8   1   7    5.70    0.82
   8  -1   7    5.01    0.53
   8  -2  -7   36.75    4.14
   8   2   7   38.42    4.14
  -8   2  -7   37.30    3.80
   8   2   7   36.77    3.28
   8  -2  -7   37.45    3.23
  -8   2   7   40.57    4.27
   8  -2   7   36.16    3.31
   8  -3  -7   13.35    1.73
  -8   3  -7   15.13    1.60
   8  -3  -7   15.46    1.31
   8   3   7   13.94    1.72
   8  -3   7   15.24    1.41
  -8   3   7   16.10    1.91
   8   4   7   11.88    1.69
   8  -4  -7   15.83    1.30
  -8   4  -7   14.70    1.55
   8  -4   7   14.70    1.38
  -8   4   7   16.01    1.91
  -8   5  -7   13.76    1.44
   8  -5  -7   13.29    1.22
   8   5   7   12.47    1.62
  -8   5   7   15.62    2.00
   8   6   7    0.29    0.34
   8  -6  -7    0.99    0.21
  -8   6  -7    0.74    0.28
  -8   6   7    0.59    0.48
   8   7   7    2.36    0.59
   8  -7  -7    2.11    0.33
  -8   7  -7    2.38    0.43
  -8   7   7    1.54    0.64
   8   8   7    4.38    0.90
   8  -8  -7    5.28    0.60
  -8   8   7    4.39    0.96
   8   9   7    0.94    0.57
   8  -9  -7    2.12    0.34
  -8   9   7    2.01    0.78
   8 -10  -7    0.03    0.17
   8  10   7   -0.41    0.36
  -8  10   7    0.34    0.60
   8  11   7    0.67    0.58
   8 -11  -7    0.62    0.25
  -8  11   7    0.42    0.62
   8  12   7    1.15    0.64
  -8  12   7    2.00    0.78
   9   0   7   -0.25    0.10
   9   0  -7    0.03    0.11
   9   0  -7   -0.08    0.14
   9  -1  -7    2.68    0.37
   9  -1  -7    1.88    0.41
   9   1   7    2.49    0.34
   9   1  -7    2.07    0.36
   9  -1   7    2.61    0.34
   9   1  -7    2.54    0.35
  -9   2  -7    0.37    0.27
   9   2   7    0.64    0.20
   9  -2  -7    0.68    0.14
   9   2   7    0.25    0.23
   9  -2  -7    0.57    0.26
   9   2  -7    0.41    0.14
   9   2  -7    0.44    0.13
   9  -2   7    0.48    0.16
  -9   2   7    0.47    0.33
   9   3   7   47.60    4.82
   9  -3  -7   42.44    3.75
  -9   3  -7   42.16    4.37
   9  -3  -7   41.07    4.81
  -9   3   7   50.73    5.43
   9  -3   7   46.60    4.20
   9  -4  -7    8.17    0.83
  -9   4  -7    8.70    1.04
   9   4   7    9.79    1.17
   9  -4   7    8.41    0.84
  -9   4   7    8.92    1.29
  -9   5  -7   55.99    5.66
   9  -5  -7   60.99    4.92
   9   5   7   52.08    6.26
  -9   5   7   63.26    6.57
   9  -5   7   54.94    5.05
   9   6   7    0.19    0.30
  -9   6  -7   -0.31    0.20
   9  -6  -7    0.11    0.14
  -9   6   7    0.03    0.42
   9  -6   7    0.00    0.14
  -9   7  -7    4.78    0.62
   9  -7  -7    4.03    0.51
   9   7   7    2.96    0.70
  -9   7   7    3.17    0.80
   9   8   7    0.65    0.42
   9  -8  -7    1.57    0.29
  -9   8   7    1.72    0.67
   9  -9  -7    0.80    0.25
   9   9   7    1.13    0.47
  -9   9   7    0.69    0.62
   9 -10  -7    1.43    0.32
   9  10   7    1.64    0.63
  -9  10   7    1.62    0.77
   9 -11  -7    2.35    0.42
   9  11   7    2.37    0.72
  -9  11   7    3.23    1.04
   9 -12  -7    0.32    0.24
   9  12   7    0.22    0.55
  -9  12   7   -0.45    0.59
  10   0  -7   -0.02    0.17
  10   0  -7    0.08    0.12
  10   0   7   -0.03    0.13
  10  -1  -7    1.29    0.25
  10  -1  -7    1.14    0.31
  10   1   7    0.84    0.22
  10   1  -7    0.78    0.20
  10  -1   7    0.56    0.19
  10   1  -7    1.00    0.25
  10  -2  -7    0.55    0.15
  10  -2  -7    0.85    0.28
  10   2   7    0.78    0.29
  10   2   7    0.48    0.20
  10   2  -7    0.43    0.19
  10  -2   7    0.67    0.19
  10   2  -7    0.94    0.21
  10  -3  -7    3.20    0.39
 -10   3  -7    4.23    0.63
  10   3   7    2.73    0.56
  10   3  -7    3.04    0.45
  10  -3   7    3.47    0.43
 -10   3   7    2.89    0.65
  10  -4  -7    1.90    0.28
 -10   4  -7    1.00    0.38
  10   4   7    1.88    0.45
  10  -4   7    1.58    0.27
 -10   4   7    2.06    0.60
  10   4  -7    1.32    0.28
 -10   5  -7    4.26    0.64
  10  -5  -7    4.20    0.49
  10   5   7    3.64    0.71
  10  -5   7    3.61    0.48
  10   5  -7    3.91    0.55
 -10   5   7    5.17    0.88
  10  -6  -7    1.04    0.24
  10   6   7    2.01    0.52
 -10   6  -7    1.04    0.33
  10   6  -7    1.07    0.27
  10  -6   7    1.28    0.26
 -10   6   7    1.24    0.58
  10   7   7    0.31    0.35
  10  -7  -7   -0.04    0.15
  10  -7   7   -0.03    0.17
 -10   7   7    0.40    0.49
  10  -8  -7    0.46    0.20
  10   8   7   -0.21    0.34
 -10   8   7    0.57    0.52
  10   9   7    0.71    0.47
  10  -9  -7    0.93    0.26
 -10   9   7    0.23    0.55
  10  10   7    0.03    0.45
  10 -10  -7   -0.50    0.14
 -10  10   7   -0.29    0.56
  10 -11  -7    1.99    0.39
  10  11   7    1.54    0.69
 -10  11   7    2.25    0.92
  10  12   7   -0.40    0.43
  10 -12  -7    0.27    0.25
 -10  12   7    0.52    0.70
  11   0  -7    0.22    0.22
  11   0   7    0.27    0.18
  11   0  -7   -0.10    0.12
  11  -1  -7    0.02    0.14
  11   1   7    0.12    0.16
  11  -1   7    0.08    0.16
  11   1  -7    0.14    0.15
  11  -2  -7    0.12    0.11
  11   2   7    0.07    0.22
  11   2   7    0.08    0.15
  11   2  -7    0.21    0.15
  11  -2   7    0.03    0.14
  11  -3  -7    1.47    0.26
  11   3   7    2.45    0.50
 -11   3  -7    1.86    0.46
  11  -3   7    1.26    0.26
  11   3  -7    1.13    0.28
  11   4   7   45.44    5.50
  11  -4  -7   51.17    4.31
 -11   4  -7   51.39    5.00
 -11   4   7   59.58    5.60
  11   4  -7   42.58    5.31
  11  -4   7   49.97    4.27
  11  -5  -7    1.44    0.26
  11   5   7    1.56    0.47
 -11   5  -7    0.52    0.32
  11   5  -7    1.01    0.26
  11  -5   7    0.97    0.24
 -11   5   7    1.04    0.54
  11  -6  -7    3.09    0.43
 -11   6  -7    3.88    0.58
  11   6   7    2.28    0.61
 -11   6   7    2.88    0.80
  11  -6   7    2.49    0.41
  11   6  -7    3.32    0.49
  11  -7  -7    0.35    0.18
  11   7   7   -0.03    0.34
  11  -7   7    0.38    0.20
 -11   7   7    0.32    0.56
  11  -8  -7    0.15    0.19
  11   8   7    0.09    0.42
 -11   8   7    0.41    0.56
  11  -8   7    0.16    0.19
  11  -9  -7    0.24    0.20
  11   9   7   -0.38    0.41
 -11   9   7    0.70    0.65
  11  -9   7    0.38    0.22
  11  10   7    0.68    0.52
  11 -10  -7    0.47    0.25
  11 -10   7    0.52    0.27
 -11  10   7    0.63    0.76
  11 -11  -7    0.88    0.28
  11  11   7    0.24    0.50
 -11  11   7    1.37    0.82
  11 -12  -7    2.44    0.45
  12   0   7    0.22    0.17
  12   0  -7    0.06    0.16
  12   1   7    0.01    0.16
  12  -1  -7    0.22    0.17
  12  -1   7    0.08    0.16
  12   1  -7    0.39    0.18
  12   2   7    7.58    0.88
  12  -2  -7    9.09    0.83
  12   2   7    8.96    1.15
  12  -2   7    8.68    0.83
  12   2  -7    7.69    0.98
  12   3   7    1.13    0.40
  12  -3  -7    1.70    0.27
 -12   3  -7    1.58    0.45
  12   3  -7    1.20    0.29
  12  -3   7    1.17    0.27
  12  -4  -7   14.25    1.35
 -12   4  -7   15.17    1.64
  12   4   7   14.56    1.82
  12   4  -7   11.42    1.42
  12  -4   7   13.18    1.18
 -12   5  -7    0.39    0.31
  12   5   7    0.71    0.36
  12  -5  -7    0.00    0.15
  12   5  -7    0.21    0.20
  12  -5   7   -0.24    0.14
  12   6   7   13.95    1.83
  12  -6  -7   14.38    1.35
  12  -6   7   13.82    1.33
 -12   6   7   13.92    1.94
  12   7   7    0.31    0.37
  12  -7  -7   -0.02    0.18
 -12   7   7    0.13    0.53
  12  -7   7    0.22    0.21
  12  -8  -7   -0.41    0.15
  12   8   7   -0.01    0.39
  12  -8   7   -0.31    0.17
 -12   8   7   -0.40    0.52
  12   9   7    2.59    0.74
  12  -9  -7    2.82    0.45
 -12   9   7    4.67    1.10
  12  -9   7    3.50    0.55
  12 -10  -7    1.17    0.32
  12  10   7    0.69    0.59
 -12  10   7    1.48    0.80
  12 -10   7    1.28    0.34
  12 -11  -7    1.13    0.32
  12  11   7    0.40    0.55
 -12  11   7    0.76    0.77
  12 -11   7    0.71    0.32
  12 -12   7   -0.04    0.30
  13   0  -7    0.03    0.15
  13   0   7   -0.11    0.16
  13  -1  -7    0.80    0.25
  13   1   7    0.68    0.24
  13  -1   7    1.47    0.30
  13   1  -7    0.70    0.25
  13  -2  -7    0.19    0.14
  13   2   7    0.02    0.17
  13   2   7   -0.41    0.21
  13  -2   7    0.20    0.18
  13   2  -7    0.10    0.17
 -13   3  -7    0.08    0.34
  13   3   7   -0.19    0.26
  13  -3  -7    0.19    0.15
  13   3  -7    0.03    0.18
  13  -3   7   -0.13    0.15
  13  -4  -7    0.81    0.21
  13   4   7    0.52    0.35
 -13   4  -7    1.06    0.38
  13  -4   7    0.80    0.25
  13   4  -7    0.60    0.25
  13   5   7    0.92    0.44
 -13   5  -7    1.14    0.41
  13  -5  -7    0.26    0.19
  13  -5   7    1.01    0.27
  13   5  -7    0.69    0.26
  13  -6  -7   -0.18    0.16
  13   6   7    0.02    0.34
  13  -6   7    0.06    0.19
  13   7   7    0.20    0.45
  13  -7  -7    0.23    0.19
  13  -7   7   -0.02    0.19
  13  -8  -7    0.51    0.24
  13   8   7   -0.19    0.41
  13  -8   7    0.05    0.21
  13  -9  -7    2.90    0.47
  13   9   7    2.41    0.75
  13  -9   7    2.68    0.47
  13 -10  -7    0.11    0.22
  13  10   7    0.05    0.43
  13 -10   7    0.23    0.25
  13 -11  -7   -0.25    0.21
  13 -11   7    0.15    0.25
  14   0   7    0.02    0.18
  14   0  -7   -0.04    0.18
  14   1   7    0.66    0.24
  14  -1  -7    0.58    0.24
  14  -1   7    0.56    0.23
  14   1  -7    0.54    0.24
  14   2   7    8.03    1.13
  14  -2  -7    7.20    0.74
  14   2   7    6.21    0.83
  14  -2  -7    7.78    0.96
  14  -2   7    7.01    0.71
  14   2  -7    5.66    0.81
 -14   3  -7    1.72    0.47
  14   3   7    1.33    0.47
  14  -3  -7    1.90    0.30
  14   3  -7    1.26    0.32
  14  -3   7    1.23    0.30
  14   4   7    2.21    0.55
 -14   4  -7    2.21    0.52
  14  -4  -7    1.59    0.30
  14   4  -7    1.12    0.33
  14  -4   7    1.35    0.30
  14  -5  -7    2.52    0.40
  14   5   7    2.27    0.60
  14  -5   7    2.42    0.43
  14   6   7    0.65    0.46
  14  -6  -7    0.57    0.23
  14  -6   7    1.12    0.29
  14   7   7    0.29    0.51
  14  -7  -7    0.70    0.25
  14  -7   7    0.26    0.23
  14   8   7   -0.21    0.44
  14  -8  -7    0.20    0.20
  14  -8   7    0.16    0.24
  14   9   7    0.48    0.50
  14  -9  -7    0.03    0.24
  14  -9   7    1.39    0.36
  14  10   7    0.34    0.50
  14 -10  -7    0.34    0.25
  14 -10   7    0.23    0.24
  14 -11  -7    0.92    0.34
  15   0   7    0.07    0.20
  15   0  -7   -0.27    0.18
  15   1   7    2.30    0.45
  15   1   7    3.31    0.65
  15  -1  -7    3.34    0.55
  15   1  -7    2.40    0.41
  15  -1   7    1.22    0.33
  15  -2  -7    0.98    0.31
  15  -2  -7    0.71    0.23
  15   2   7    0.84    0.29
  15   2   7    0.66    0.38
  15   2  -7    0.36    0.22
  15  -2   7    0.28    0.21
  15   3   7    0.76    0.40
  15  -3  -7    0.41    0.19
 -15   3  -7    0.33    0.38
  15  -3   7    0.51    0.23
  15   3  -7    0.34    0.23
  15  -4  -7    0.84    0.25
  15   4   7    1.53    0.50
 -15   4  -7    1.20    0.43
  15   4  -7    0.59    0.27
  15  -4   7    0.83    0.27
  15  -5  -7    0.14    0.19
  15   5   7   -0.11    0.33
  15  -5   7    0.09    0.21
  15   6   7   -0.12    0.42
  15  -6  -7    0.90    0.26
  15  -6   7    1.15    0.32
  15   7   7    1.47    0.58
  15  -7  -7    2.23    0.38
  15  -7   7    2.56    0.45
  15  -8  -7    1.49    0.33
  15   8   7    0.57    0.55
  15  -8   7    0.32    0.27
  15   9   7    0.83    0.60
  15  -9  -7    1.20    0.32
  15  -9   7    0.51    0.29
  15 -10  -7    0.35    0.29
  15 -10   7    0.62    0.34
  16   0   7   -0.29    0.17
  16   0  -7   -0.09    0.21
  16   1   7    1.02    0.40
  16  -1  -7    0.56    0.28
  16   1   7    0.83    0.28
  16   1  -7    0.53    0.26
  16  -1   7    1.06    0.30
  16  -2  -7    0.28    0.19
  16   2   7    0.12    0.34
  16  -2  -7    0.03    0.22
  16  -2   7   -0.10    0.17
  16   2  -7   -0.36    0.19
 -16   3  -7    0.81    0.42
  16   3   7    0.08    0.35
  16  -3  -7   -0.06    0.16
  16   3  -7    0.31    0.26
  16  -3   7    0.11    0.22
  16  -4  -7   -0.11    0.18
  16   4   7   -0.20    0.33
  16  -4   7    0.12    0.24
  16   5   7    2.12    0.62
  16  -5  -7    1.25    0.31
  16  -5   7    1.45    0.35
  16   6   7    1.53    0.60
  16  -6  -7    1.54    0.34
  16  -6   7    1.02    0.31
  16   7   7    3.04    0.86
  16  -7  -7    4.55    0.58
  16  -7   7    3.56    0.56
  16   8   7    0.18    0.49
  16  -8  -7    0.18    0.21
  16  -8   7   -0.10    0.23
  16  -9  -7    0.23    0.25
  16  -9   7    0.35    0.28
  17   0  -7   -0.09    0.20
  17   0   7    0.01    0.22
  17   1   7   -0.33    0.19
  17   1   7    0.07    0.34
  17  -1  -7   -0.16    0.23
  17   1  -7    0.14    0.22
  17  -1   7    0.05    0.22
  17   2   7    0.24    0.35
  17  -2  -7    0.58    0.30
  17   2  -7    0.46    0.29
  17  -2   7    0.80    0.28
  17   3   7    1.24    0.54
  17  -3  -7    2.11    0.48
 -17   3  -7    2.78    0.62
  17  -3  -7    2.06    0.36
  17  -3   7    2.36    0.44
  17  -4  -7    0.32    0.21
  17   4   7    0.36    0.40
  17  -4   7   -0.09    0.22
  17  -5  -7    1.61    0.37
  17   5   7    2.44    0.68
  17  -5   7    1.12    0.34
  17   6   7    0.09    0.45
  17  -6  -7   -0.02    0.21
  17  -6   7    0.12    0.22
  17   7   7    0.23    0.49
  17  -7  -7    0.34    0.26
  17  -7   7    0.19    0.25
  17   8   7    0.36    0.55
  17  -8  -7    0.05    0.24
  17  -8   7    0.06    0.27
  17  -9  -7   -0.09    0.23
  18   0  -7    0.35    0.26
  18   0   7   -0.05    0.26
  18   1   7    1.28    0.37
  18  -1  -7    1.54    0.41
  18   1   7    1.31    0.49
  18  -1   7    0.90    0.32
  18   1  -7    1.36    0.37
  18   2   7    1.85    0.57
  18  -2  -7    2.61    0.52
  18  -2   7    3.46    0.55
  18   3   7    0.08    0.38
  18  -3  -7   -0.20    0.19
  18  -3  -7    0.01    0.27
  18  -3   7    0.21    0.25
  18   4   7    0.75    0.51
  18  -4  -7    0.62    0.26
  18  -4   7    0.11    0.25
  18  -5  -7    2.75    0.49
  18   5   7    4.23    0.86
  18  -5   7    2.70    0.49
  18   6   7    1.66    0.63
  18  -6  -7    0.86    0.31
  18  -6   7    1.20    0.37
  18  -7  -7    0.09    0.25
  18  -7   7    0.53    0.27
  18  -8  -7    0.03    0.25
  19   0   7    0.06    0.37
  19   0  -7    0.19    0.27
  19   0   7    0.17    0.25
  19   1   7    0.72    0.42
  19  -1  -7    0.31    0.29
  19   1   7    0.21    0.28
  19  -1   7   -0.10    0.21
  19  -2  -7   -0.01    0.28
  19   2   7    1.08    0.49
  19  -2   7    0.00    0.23
  19   3   7    0.09    0.41
  19  -3  -7    0.39    0.26
  19  -3  -7    0.31    0.30
  19  -3   7    0.19    0.27
  19  -4  -7    0.47    0.28
  19   4   7   -0.21    0.42
  19  -4  -7    0.28    0.34
  19  -4   7    0.01    0.25
  19  -5  -7    1.12    0.34
  19   5   7    0.85    0.54
  19  -5   7    1.35    0.39
  19  -6  -7    1.13    0.36
  19  -6   7    0.79    0.35
  19  -7  -7    0.22    0.30
  20   0   7    0.10    0.28
  20   0   7    0.28    0.41
  20   1   7    0.20    0.41
  20  -1  -7   -0.04    0.30
  20  -1   7    0.16    0.28
  20  -2  -7    1.98    0.52
  20   2   7    2.41    0.69
  20  -2   7    2.19    0.47
  20   3   7    0.09    0.40
  20  -3  -7   -0.23    0.27
  20  -3   7    0.12    0.27
  20  -4  -7    1.91    0.44
  20   4   7    2.49    0.75
  20  -4  -7    2.59    0.60
  20  -4   7    2.11    0.45
  20  -5  -7    1.50    0.38
   0   0  -8   45.14    4.52
   0  -1  -8   -0.10    0.22
   0   1   8    0.00    0.07
   0   1  -8   -0.24    0.22
   0   1   8   -0.04    0.05
   0   2  -8    5.78    0.71
   0   2   8    5.48    0.68
   0  -2  -8    5.56    0.70
   0  -3  -8    0.11    0.06
   0   3  -8   -0.10    0.19
   0   3   8   -0.16    0.14
   0  -3  -8   -0.01    0.23
   0   4   8    1.62    0.38
   0  -4  -8    1.81    0.31
   0  -4  -8    1.97    0.39
   0  -4   8    1.65    0.29
   0  -5  -8   -0.02    0.22
   0   5   8    0.38    0.26
   0  -5  -8    0.04    0.16
   0  -6  -8    2.06    0.45
   0   6   8    2.15    0.52
   0   7   8   -0.35    0.27
   0   8   8    0.35    0.40
   0   9   8   -0.33    0.35
   0  10   8    2.32    0.71
   0  11   8   -0.25    0.45
   0  12   8    0.69    0.65
   0  13   8   -0.74    0.45
   1   0  -8    6.07    0.73
  -1   0  -8    5.51    0.64
   1   0   8    4.48    0.41
  -1   1  -8   13.20    1.51
   1  -1  -8   13.57    1.50
   1   1   8   14.69    1.23
  -1  -1  -8   13.36    1.57
  -1   1   8   15.61    1.61
   1   1  -8   13.61    1.55
  -1   2  -8    3.58    0.58
   1   2   8    3.64    0.49
   1  -2  -8    4.04    0.58
  -1   2   8    3.97    0.52
  -1  -2  -8    3.28    0.58
   1   2  -8    3.83    0.57
   1  -3  -8    0.06    0.21
   1  -3  -8    0.10    0.06
   1  -3  -8    0.12    0.06
   1   3   8   -0.06    0.14
  -1   3  -8   -0.28    0.16
  -1  -3  -8    0.14    0.07
  -1   3   8    0.19    0.20
  -1  -3  -8    0.02    0.23
   1   3  -8    0.72    0.26
  -1  -4   8    0.90    0.18
   1  -4  -8    0.50    0.19
  -1   4  -8    0.88    0.27
   1  -4  -8    0.38    0.25
   1   4   8    0.30    0.23
  -1   4   8    0.10    0.23
  -1  -4  -8    0.61    0.19
   1  -4   8    0.58    0.18
  -1  -4  -8    1.05    0.34
  -1  -4  -8    0.61    0.15
   1  -5  -8    0.19    0.22
   1  -5  -8   -0.12    0.16
   1   5   8    0.13    0.22
  -1  -5  -8    0.06    0.16
  -1   5   8   -0.01    0.23
   1   6   8    0.44    0.29
   1  -6  -8    0.31    0.25
  -1   6   8    0.40    0.31
   1  -7  -8    0.56    0.30
   1   7   8   -0.20    0.29
  -1   7   8    0.37    0.37
   1   8   8   -0.05    0.34
   1  -8  -8    0.50    0.29
  -1   8   8   -0.57    0.30
   1   9   8    0.40    0.42
   1  -9  -8    1.05    0.36
  -1   9   8    1.16    0.56
   1 -10  -8   -0.09    0.30
   1  10   8   -0.33    0.39
  -1  10   8   -0.24    0.40
   1  11   8    1.13    0.62
  -1  11   8    2.10    0.77
   1  12   8    0.72    0.62
  -1  12   8    0.67    0.63
   1  13   8    0.08    0.54
  -1  13   8    0.30    0.53
  -2   0  -8   13.22    1.48
   2   0  -8   13.34    1.45
   2   0   8   13.75    1.18
   2   1   8    0.36    0.09
  -2   1  -8    0.05    0.22
   2  -1  -8    0.17    0.22
   2   1  -8    0.09    0.22
  -2  -1  -8    0.35    0.26
  -2   1   8    0.39    0.13
   2  -2  -8    1.55    0.34
  -2   2  -8    1.77    0.36
   2   2   8    1.11    0.24
  -2   2   8    0.89    0.25
   2   2  -8    1.20    0.32
  -2  -2  -8    1.55    0.35
   2  -3  -8   16.39    1.44
   2  -3  -8   18.21    1.83
   2  -3  -8   16.00    1.74
  -2   3  -8   16.01    1.76
   2   3   8   15.73    1.89
  -2  -3  -8   17.10    1.39
  -2  -3  -8   14.82    1.70
  -2   3   8   14.32    1.83
   2   4   8   -0.17    0.17
  -2   4  -8    0.47    0.22
   2  -4  -8    0.30    0.23
  -2  -4   8    0.29    0.15
   2  -4  -8    0.29    0.16
  -2   4   8    0.19    0.24
  -2  -4  -8    0.32    0.11
   2   5   8    4.83    0.85
  -2   5  -8    6.33    0.77
   2  -5  -8    5.49    0.73
   2  -5  -8    7.40    0.83
  -2   5   8    5.59    0.91
   2  -6  -8   -0.02    0.22
   2   6   8    0.34    0.28
  -2   6   8    0.20    0.34
   2   7   8    1.82    0.49
   2  -7  -8    0.84    0.32
  -2   7   8    2.09    0.61
   2   8   8    1.34    0.51
   2  -8  -8    1.87    0.41
  -2   8   8    1.22    0.54
   2  -9  -8    0.83    0.34
   2   9   8    0.93    0.48
  -2   9   8    1.00    0.55
   2  10   8    0.30    0.49
  -2  10   8    0.32    0.52
   2  11   8    0.08    0.49
  -2  11   8    0.27    0.57
   2  12   8    1.61    0.67
  -2  12   8    0.59    0.59
   2  13   8    1.16    0.72
  -2  13   8    0.18    0.58
  -3   0  -8   56.16    5.75
   3   0   8   58.29    4.94
  -3   0   8   57.95    4.92
   3   0  -8   57.20    5.73
   3   1   8    4.28    0.43
  -3   1  -8    4.51    0.65
   3  -1  -8    4.60    0.64
  -3   1   8    3.82    0.37
  -3  -1  -8    4.08    0.64
  -3   1   8    3.75    0.53
   3  -1   8    4.11    0.37
   3   1  -8    3.94    0.59
   3  -2  -8    0.23    0.20
   3   2   8   -0.03    0.12
  -3   2  -8   -0.09    0.18
  -3  -2  -8    0.09    0.05
  -3   2   8    0.05    0.17
  -3  -2  -8    0.07    0.24
   3   3   8    5.72    0.81
  -3   3  -8    6.38    0.80
   3  -3  -8    6.56    0.77
   3  -3  -8    6.88    0.59
  -3  -3   8    5.62    0.75
   3  -3  -8    7.73    0.76
  -3  -3  -8    6.93    0.62
  -3   3   8    5.93    0.92
   3   4   8    0.26    0.20
   3  -4  -8    0.18    0.09
  -3  -4   8    0.22    0.16
   3  -4  -8    0.40    0.22
   3  -4  -8    0.32    0.17
  -3   4  -8    0.27    0.21
  -3   4   8    0.21    0.26
  -3  -4  -8    0.16    0.10
   3  -5  -8    0.21    0.22
  -3   5  -8   -0.26    0.19
   3   5   8    0.08    0.21
   3  -5  -8    0.09    0.19
  -3   5   8   -0.22    0.25
   3  -6  -8    7.30    0.81
   3   6   8    5.96    0.97
  -3   6   8    5.99    1.02
   3  -7  -8    0.32    0.23
   3   7   8    0.32    0.32
  -3   7   8    0.14    0.41
   3   8   8   -0.03    0.33
   3  -8  -8    0.02    0.21
  -3   8   8   -0.45    0.35
   3  -9  -8    1.31    0.31
   3   9   8   -0.05    0.36
  -3   9   8    0.40    0.49
   3  10   8    2.20    0.66
  -3  10   8    1.54    0.70
   3  11   8    1.27    0.58
  -3  11   8    0.73    0.63
   3  12   8    1.66    0.71
  -3  12   8    1.05    0.67
   3  13   8   -0.07    0.56
  -3  13   8   -0.21    0.56
  -4   0  -8   14.31    1.65
   4   0  -8   16.84    1.64
  -4   0   8   15.89    1.33
  -4   0   8   14.18    1.70
   4   0   8   15.39    1.35
  -4  -1   8    0.05    0.08
  -4   1  -8    0.11    0.24
  -4  -1   8    0.09    0.07
   4  -1  -8    0.09    0.21
   4   1   8    0.12    0.09
  -4   1   8    0.02    0.16
  -4   1   8    0.04    0.06
   4  -1   8    0.03    0.07
  -4  -1  -8    0.25    0.29
  -4  -2   8    8.68    0.98
  -4  -2   8    8.55    0.99
   4   2   8    9.13    0.83
   4  -2  -8    9.06    0.99
   4   2   8    9.20    1.05
  -4   2  -8    8.48    1.02
  -4   2   8    7.94    1.01
  -4  -2  -8    7.93    0.71
   4  -3  -8    1.78    0.36
  -4   3  -8    2.23    0.43
  -4  -3   8    2.06    0.32
   4  -3  -8    1.79    0.29
   4   3   8    1.85    0.36
   4  -3  -8    1.78    0.21
  -4  -3  -8    1.65    0.22
  -4   3   8    1.76    0.42
   4  -4  -8    1.96    0.35
   4  -4  -8    1.87    0.36
  -4   4  -8    1.76    0.38
   4   4   8    1.52    0.36
   4  -4  -8    1.68    0.22
  -4  -4  -8    2.22    0.29
  -4   4   8    1.80    0.48
   4   5   8    0.17    0.24
   4  -5  -8    0.38    0.13
   4  -5  -8    0.81    0.29
  -4   5  -8    1.31    0.32
   4  -5  -8    0.58    0.23
  -4   5   8   -0.34    0.27
   4   6   8    6.42    1.06
   4  -6  -8    8.06    0.86
  -4   6   8    7.30    1.17
   4   7   8    0.28    0.33
   4  -7  -8    0.58    0.23
  -4   7   8    0.45    0.44
   4  -8  -8    7.48    0.80
   4   8   8    5.26    1.02
  -4   8   8    7.35    1.25
   4   9   8    1.35    0.53
  -4   9   8    1.82    0.65
   4  10   8    1.28    0.56
  -4  10   8    0.51    0.61
   4  11   8    2.64    0.74
  -4  11   8    4.36    1.03
   4  12   8   -0.38    0.48
  -4  12   8   -0.19    0.55
   4  13   8    0.21    0.54
  -4  13   8    0.27    0.66
  -5   0  -8   88.42    8.72
  -5   0   8   87.62    9.51
   5   0   8   86.29    7.54
  -5   0   8   89.07    7.52
  -5  -1   8    0.55    0.10
  -5  -1   8    0.72    0.15
  -5   1  -8    0.29    0.26
  -5  -1   8    0.86    0.19
   5   1   8    0.74    0.16
  -5  -1  -8    0.69    0.11
  -5   1   8    0.54    0.22
   5  -1   8    0.57    0.13
   5   2   8   17.92    1.97
  -5  -2   8   18.50    1.92
   5  -2  -8   15.67    1.81
   5   2   8   16.89    1.55
  -5   2  -8   17.15    1.86
  -5   2   8   16.69    1.87
   5  -2   8   15.56    1.41
  -5  -2  -8   15.90    1.40
   5  -3  -8    3.14    0.33
  -5   3  -8    3.12    0.55
  -5  -3   8    3.84    0.51
   5  -3  -8    3.94    0.53
   5  -3  -8    3.09    0.47
   5   3   8    3.61    0.54
  -5  -3  -8    3.45    0.35
  -5   3   8    2.57    0.56
   5   4   8    1.13    0.32
   5  -4  -8    1.36    0.29
  -5   4  -8    1.26    0.34
   5  -4  -8    1.10    0.31
   5  -4  -8    1.31    0.19
  -5   4   8    1.48    0.44
   5  -5  -8    2.96    0.54
  -5   5  -8    3.19    0.51
   5  -5  -8    2.58    0.34
   5  -5  -8    2.96    0.45
   5   5   8    2.72    0.54
  -5   5   8    3.04    0.66
   5  -6  -8    4.13    0.45
   5   6   8    3.39    0.68
   5  -6  -8    4.28    0.58
  -5   6  -8    4.90    0.67
  -5   6   8    5.41    0.98
   5  -7  -8    2.98    0.41
   5   7   8    1.26    0.47
  -5   7   8    1.86    0.61
   5  -8  -8    2.82    0.41
   5   8   8    1.43    0.55
  -5   8   8    1.53    0.68
   5   9   8    0.40    0.43
  -5   9   8    0.97    0.57
   5  10   8    1.44    0.58
  -5  10   8    1.62    0.76
   5  11   8   -0.12    0.47
  -5  11   8    0.65    0.67
   5  12   8    0.07    0.51
  -5  12   8   -0.17    0.53
   5  13   8   -0.33    0.47
  -5  13   8    1.11    0.73
  -6   0   8    3.09    0.52
  -6   0  -8    2.95    0.57
   6   0   8    4.24    0.39
  -6   1  -8   40.42    4.03
   6   1   8   38.21    3.45
  -6  -1   8   40.43    4.34
  -6   1   8   39.91    4.42
   6  -1   8   40.32    3.47
  -6  -1  -8   39.69    3.45
   6  -2  -8    2.68    0.27
   6   2   8    2.84    0.37
   6   2   8    3.22    0.49
   6  -2  -8    3.07    0.35
  -6   2  -8    3.52    0.54
  -6  -2  -8    2.82    0.29
  -6   2   8    2.28    0.49
   6  -2   8    2.50    0.30
   6  -3  -8   11.61    1.30
   6   3   8   10.56    1.32
   6  -3  -8   10.71    0.98
  -6   3  -8   11.22    1.25
   6  -3   8   10.58    0.97
  -6  -3  -8   10.85    0.97
  -6   3   8    9.91    1.35
   6  -4  -8    0.08    0.09
   6  -4  -8    0.17    0.22
   6   4   8    0.02    0.19
  -6   4  -8    0.18    0.24
   6  -4  -8    0.38    0.20
  -6   4   8   -0.39    0.27
   6  -5  -8    0.26    0.12
   6   5   8    0.52    0.27
   6  -5  -8    0.26    0.20
  -6   5  -8    0.55    0.27
  -6   5   8    0.25    0.33
  -6   6  -8    0.25    0.24
   6   6   8   -0.02    0.24
   6  -6  -8   -0.01    0.19
   6  -6  -8    0.04    0.12
  -6   6   8    0.26    0.40
   6  -7  -8    9.29    0.87
   6   7   8    7.22    1.25
   6  -7  -8    9.21    0.98
  -6   7   8    9.24    1.45
   6   8   8    4.45    0.85
  -6   8   8    4.06    0.92
   6   9   8    2.01    0.57
  -6   9   8    2.10    0.75
   6  10   8    0.26    0.42
  -6  10   8    0.16    0.52
   6  11   8    2.05    0.70
  -6  11   8    3.78    1.01
   6  12   8    0.19    0.49
  -6  12   8    0.21    0.63
   6  13   8    1.15    0.73
  -6  13   8    1.01    0.77
   7   0   8   14.93    1.31
  -7   0   8   13.92    1.69
  -7   1  -8   20.02    2.15
   7   1   8   20.25    1.80
  -7   1   8   21.60    2.39
   7  -1   8   19.51    1.84
  -7  -1  -8   21.36    1.82
   7   2   8    1.78    0.27
   7  -2  -8    1.52    0.29
   7  -2  -8    1.89    0.20
  -7   2  -8    1.65    0.42
   7   2   8    2.01    0.36
   7  -2   8    1.99    0.28
  -7   2   8    1.94    0.45
  -7  -2  -8    1.98    0.26
   7   3   8    7.44    0.93
  -7   3  -8    7.79    0.90
   7  -3  -8    7.12    0.91
   7  -3  -8    6.67    0.65
   7  -3   8    7.14    0.70
  -7   3   8    7.77    1.05
   7  -4  -8    0.22    0.10
   7  -4  -8    0.28    0.23
   7   4   8    0.05    0.20
  -7   4  -8   -0.01    0.23
  -7   4   8    0.11    0.30
   7   5   8    8.09    1.09
  -7   5  -8    7.58    0.96
   7  -5  -8    8.33    0.77
  -7   5   8    9.50    1.39
   7  -6  -8    0.06    0.12
  -7   6  -8   -0.11    0.21
   7   6   8   -0.27    0.22
  -7   6   8    0.28    0.40
   7  -7  -8    3.40    0.42
   7   7   8    2.65    0.61
  -7   7   8    4.46    0.95
   7   8   8    3.83    0.76
   7  -8  -8    4.62    0.54
  -7   8   8    4.63    1.06
   7   9   8    0.93    0.50
   7  -9  -8    0.36    0.20
  -7   9   8    0.98    0.59
   7  10   8   -0.02    0.40
  -7  10   8    1.11    0.64
   7  11   8    0.08    0.49
  -7  11   8   -0.19    0.52
   7  12   8   -0.17    0.47
  -7  12   8    0.80    0.70
   8   0   8    4.47    0.48
   8   1   8    6.60    0.65
   8  -1  -8    6.73    0.73
   8  -1  -8    5.96    0.74
  -8   1  -8    6.26    0.90
   8  -1   8    6.03    0.62
  -8   1   8    7.73    0.92
  -8  -1  -8    6.00    0.60
   8   2   8    0.17    0.19
   8  -2  -8    0.06    0.08
   8   2   8   -0.04    0.12
   8  -2  -8    0.08    0.17
  -8   2  -8    0.07    0.25
  -8   2   8    0.19    0.26
   8  -2   8   -0.07    0.10
   8  -3  -8    7.64    0.94
  -8   3  -8    7.33    0.90
   8   3   8    6.78    0.93
   8  -3  -8    6.71    0.66
  -8   3   8    7.97    1.03
   8  -3   8    6.44    0.67
   8  -4  -8   12.25    1.12
  -8   4  -8   13.05    1.39
   8  -4  -8   12.23    1.52
   8   4   8   11.72    1.51
  -8   4   8   13.82    1.67
   8  -4   8   12.23    1.17
  -8   5  -8    0.65    0.29
   8  -5  -8    0.22    0.13
   8   5   8   -0.06    0.23
  -8   5   8    0.11    0.37
   8  -6  -8    7.52    0.71
   8   6   8    5.98    1.04
  -8   6  -8    7.06    0.87
  -8   6   8    7.98    1.33
   8   7   8    0.38    0.36
   8  -7  -8    0.27    0.16
  -8   7  -8    0.50    0.29
  -8   7   8   -0.06    0.39
   8   8   8    0.99    0.44
   8  -8  -8    1.42    0.28
  -8   8   8    2.11    0.71
   8  -9  -8    0.19    0.16
   8   9   8    0.48    0.42
  -8   9   8   -0.56    0.47
   8  10   8    0.41    0.45
   8 -10  -8    1.48    0.31
  -8  10   8    0.34    0.56
   8  11   8    0.63    0.54
   8 -11  -8    0.59    0.25
  -8  11   8   -1.06    0.49
   8  12   8    2.97    0.88
   8 -12  -8    3.68    0.54
  -8  12   8    3.38    1.10
   8 -13  -8    1.17    0.33
   9   0   8    1.06    0.22
   9  -1  -8   14.87    1.76
   9   1   8   15.56    1.43
   9  -1  -8   16.10    1.73
   9  -1   8   15.52    1.42
  -9   2  -8    5.90    0.83
   9  -2  -8    4.75    0.49
   9   2   8    5.10    0.61
   9  -2  -8    5.39    0.72
   9   2   8    5.39    0.78
  -9   2   8    6.51    0.90
   9  -2   8    4.48    0.52
  -9   3  -8    0.17    0.29
   9  -3  -8    0.55    0.14
   9  -3  -8    0.64    0.31
   9   3   8    0.72    0.28
  -9   3   8    0.76    0.41
   9  -3   8    0.68    0.18
   9  -4  -8   -0.07    0.10
   9   4   8    0.31    0.27
  -9   4  -8    0.23    0.26
  -9   4   8    0.24    0.37
   9  -4   8    0.12    0.14
   9  -5  -8    0.10    0.13
  -9   5  -8    0.22    0.26
   9   5   8    0.08    0.28
   9  -5   8    0.20    0.14
  -9   5   8   -0.13    0.34
  -9   6  -8    3.63    0.58
   9   6   8    2.88    0.63
   9  -6  -8    3.43    0.43
   9  -6   8    4.06    0.50
  -9   6   8    3.19    0.81
  -9   7  -8    1.73    0.39
   9  -7  -8    1.46    0.28
   9   7   8    0.81    0.42
  -9   7   8    1.52    0.60
   9   8   8   -0.09    0.35
   9  -8  -8    0.15    0.16
  -9   8   8   -0.13    0.47
   9   9   8    0.62    0.49
   9  -9  -8    0.85    0.25
  -9   9   8    0.47    0.64
   9  10   8    0.42    0.48
   9 -10  -8    0.93    0.27
  -9  10   8    0.64    0.63
   9  11   8    0.05    0.57
   9 -11  -8    0.44    0.24
  -9  11   8    0.28    0.61
   9  12   8   -0.60    0.45
   9 -12  -8    0.04    0.21
  -9  12   8    0.17    0.72
  10   0   8   13.09    1.21
  10   0  -8   12.73    1.44
  10   1   8    0.84    0.21
  10  -1  -8    0.85    0.20
  10  -1  -8    0.88    0.28
  10  -1   8    0.70    0.20
  10  -2  -8    0.00    0.09
  10   2   8   -0.20    0.13
  10  -2  -8    0.01    0.12
  10   2   8    0.22    0.22
 -10   2  -8    0.08    0.29
  10  -2   8   -0.06    0.12
  10   3   8    2.99    0.56
  10  -3  -8    2.44    0.31
 -10   3  -8    1.97    0.52
  10  -3   8    2.92    0.40
 -10   3   8    3.40    0.71
  10   4   8    6.15    0.95
  10  -4  -8    6.28    0.64
 -10   4  -8    7.19    0.92
 -10   4   8    5.62    1.02
  10  -4   8    5.77    0.62
  10  -5  -8    5.27    0.57
 -10   5  -8    6.08    0.82
  10   5   8    4.86    0.85
  10  -5   8    5.19    0.61
 -10   5   8    7.46    1.16
 -10   6  -8    4.42    0.63
  10   6   8    3.67    0.75
  10  -6  -8    3.48    0.47
  10  -6   8    3.84    0.49
 -10   6   8    2.94    0.80
 -10   7  -8    0.07    0.26
  10  -7  -8   -0.25    0.12
  10   7   8    0.15    0.34
  10  -7   8    0.03    0.17
 -10   7   8    0.59    0.52
  10   8   8    1.66    0.56
  10  -8  -8    1.23    0.28
 -10   8   8    2.65    0.84
  10  -9  -8    0.68    0.23
  10   9   8    0.43    0.49
 -10   9   8   -0.51    0.51
  10  10   8    0.11    0.45
  10 -10  -8    0.44    0.21
 -10  10   8    0.31    0.59
  10 -11  -8   -0.07    0.22
  10  11   8   -0.20    0.46
 -10  11   8   -0.42    0.63
  10 -12  -8    3.36    0.54
 -10  12   8    3.31    1.15
  11   0  -8   35.57    3.79
  11   0   8   33.41    3.07
  11  -1  -8    1.04    0.24
  11   1   8    1.07    0.26
  11  -1   8    0.82    0.22
  11   1  -8    0.91    0.20
  11   2   8    0.27    0.25
  11  -2  -8    0.34    0.17
  11  -2  -8    0.16    0.13
 -11   2  -8    0.16    0.34
  11   2   8    0.09    0.18
  11  -2   8    0.10    0.16
 -11   3  -8    6.86    0.88
  11  -3  -8    5.25    0.56
  11   3   8    4.98    0.84
  11  -3   8    5.09    0.60
 -11   4  -8    1.56    0.44
  11  -4  -8    1.83    0.27
  11   4   8    1.06    0.42
  11  -4   8    1.34    0.28
 -11   4   8    1.50    0.55
 -11   5  -8    0.11    0.30
  11  -5  -8    0.33    0.17
  11   5   8    0.21    0.35
  11  -5   8    0.74    0.21
 -11   5   8    0.03    0.40
  11  -6  -8    5.65    0.63
 -11   6  -8    6.79    0.85
  11   6   8    4.85    0.95
  11  -6   8    6.55    0.71
 -11   6   8    6.44    1.19
  11  -7  -8   -0.05    0.16
  11   7   8    0.40    0.42
  11  -7   8   -0.08    0.16
 -11   7   8    0.62    0.54
  11  -8  -8    1.03    0.25
  11   8   8    0.62    0.46
  11  -8   8    1.13    0.30
 -11   8   8    1.16    0.66
  11  -9  -8    0.05    0.19
  11   9   8   -0.69    0.35
  11  -9   8    0.30    0.21
 -11   9   8    0.62    0.63
  11  10   8   -0.23    0.43
  11 -10  -8   -0.01    0.21
  11 -10   8   -0.13    0.23
 -11  10   8    0.18    0.58
  11  11   8    0.42    0.56
  11 -11  -8    0.75    0.29
 -11  11   8    0.13    0.73
  11 -12  -8    0.34    0.24
  12   0   8    0.47    0.21
  12   0  -8    0.75    0.20
  12  -1  -8    0.41    0.18
  12   1   8    0.32    0.20
  12   1  -8    0.14    0.15
  12  -1   8    0.50    0.21
  12  -2  -8    0.65    0.17
  12   2   8    0.75    0.24
  12  -2  -8    0.52    0.21
  12   2   8    0.62    0.31
 -12   2  -8    0.96    0.41
  12  -2   8    0.27    0.19
  12   2  -8    0.62    0.19
 -12   3  -8   -0.20    0.31
  12   3   8    0.03    0.26
  12  -3  -8    0.04    0.12
  12  -3   8    0.09    0.15
 -12   4  -8    0.20    0.30
  12   4   8    0.49    0.33
  12  -4  -8    0.35    0.17
  12  -4   8    0.45    0.20
  12   5   8    1.16    0.46
  12  -5  -8    1.21    0.25
 -12   5  -8    1.11    0.41
  12  -5   8    1.97    0.35
 -12   5   8    1.43    0.60
  12   6   8    0.10    0.33
  12  -6  -8    0.21    0.17
 -12   6  -8    0.13    0.30
 -12   6   8    1.23    0.61
  12  -6   8    0.13    0.19
  12   7   8    0.44    0.40
  12  -7  -8    0.36    0.21
 -12   7   8   -0.23    0.46
  12  -7   8    0.37    0.22
  12  -8  -8    0.19    0.21
  12   8   8   -0.08    0.37
  12  -8   8   -0.29    0.17
 -12   8   8    0.01    0.62
  12  -9  -8    0.21    0.20
  12   9   8    0.38    0.50
  12  -9   8    0.90    0.31
 -12   9   8    0.54    0.69
  12 -10  -8    0.78    0.28
  12  10   8    0.45    0.51
  12 -10   8    0.77    0.32
 -12  10   8    0.48    0.76
  12  11   8    0.43    0.56
  12 -11  -8    0.55    0.28
 -12  11   8   -0.48    0.69
  12 -11   8    0.13    0.27
  13   0   8    1.55    0.33
  13   0  -8    1.80    0.33
  13   1   8    0.29    0.19
  13  -1  -8    0.06    0.16
  13   1  -8    0.10    0.16
  13  -1   8   -0.02    0.17
  13   2   8    0.04    0.20
  13  -2  -8   -0.08    0.12
  13  -2  -8    0.11    0.18
  13   2   8   -0.17    0.25
  13   2  -8    0.03    0.17
  13  -2   8   -0.16    0.15
  13   3   8    2.93    0.59
  13  -3  -8    2.43    0.35
 -13   3  -8    3.24    0.62
  13  -3   8    2.83    0.44
  13   4   8    0.49    0.34
 -13   4  -8   -0.01    0.29
  13  -4  -8    0.34    0.16
  13  -4   8    0.29    0.20
  13   5   8    0.22    0.34
  13  -5  -8    0.02    0.15
 -13   5  -8   -0.44    0.27
  13  -5   8    0.35    0.21
  13   6   8   -0.43    0.34
  13  -6  -8    0.23    0.18
  13  -6   8   -0.05    0.19
  13   7   8    0.23    0.45
  13  -7  -8    0.48    0.21
  13  -7   8   -0.31    0.17
  13   8   8    0.43    0.46
  13  -8  -8    0.16    0.20
  13  -8   8    0.00    0.21
 -13   8   8    1.00    0.66
  13   9   8    0.00    0.46
  13  -9  -8   -0.02    0.21
 -13   9   8    0.30    0.66
  13  -9   8    0.00    0.23
  13 -10  -8   -0.15    0.20
  13  10   8   -0.53    0.46
 -13  10   8   -0.57    0.63
  13 -10   8    0.21    0.28
  13 -11  -8    0.43    0.27
  13 -11   8    1.69    0.42
  14   0  -8    5.64    0.75
  14   0   8    5.60    0.69
  14   1   8    1.31    0.32
  14  -1  -8    1.18    0.30
  14  -1   8    1.15    0.26
  14   1  -8    0.39    0.20
  14   2   8    1.59    0.38
  14  -2  -8    2.46    0.42
  14   2   8    2.73    0.57
  14  -2   8    2.13    0.38
  14   2  -8    1.65    0.35
  14   3   8    0.50    0.35
  14  -3  -8    0.50    0.19
 -14   3  -8    0.54    0.40
  14  -3   8    0.35    0.21
  14   4   8    1.14    0.49
  14  -4  -8    1.57    0.30
 -14   4  -8    1.95    0.51
  14  -4   8    1.86    0.37
 -14   5  -8    0.93    0.44
  14   5   8    0.98    0.45
  14  -5  -8    0.52    0.21
  14  -5   8    0.36    0.22
  14   6   8   -0.63    0.33
  14  -6  -8    0.38    0.21
  14  -6   8    0.57    0.23
  14   7   8   -0.06    0.41
  14  -7  -8    0.08    0.19
  14  -7   8   -0.09    0.20
  14  -8  -8    1.08    0.28
  14   8   8    0.15    0.46
  14  -8   8    0.06    0.22
  14   9   8   -0.27    0.46
  14  -9  -8    0.54    0.26
  14  -9   8    0.29    0.28
  14 -10  -8    0.15    0.25
  14 -10   8    0.08    0.27
  15   0  -8    2.93    0.49
  15   0   8    2.77    0.48
  15   1   8    2.21    0.54
  15  -1  -8    2.18    0.41
  15   1   8    1.87    0.38
  15   1  -8    1.62    0.35
  15  -1   8    2.22    0.39
  15   2   8    2.55    0.48
  15  -2  -8    4.03    0.56
  15   2   8    2.45    0.62
  15  -2   8    3.79    0.55
  15   3   8    3.00    0.67
  15  -3  -8    3.38    0.56
  15  -3  -8    3.00    0.42
 -15   3  -8    2.75    0.65
  15  -3   8    3.32    0.51
 -15   4  -8    0.24    0.37
  15  -4  -8    0.30    0.20
  15   4   8    0.00    0.34
  15  -4   8    0.32    0.22
  15   5   8    2.42    0.66
  15  -5  -8    2.19    0.37
  15  -5   8    1.80    0.38
  15  -6  -8    0.29    0.21
  15   6   8    0.19    0.42
  15  -6   8   -0.07    0.20
  15  -7  -8    0.57    0.26
  15   7   8    1.02    0.51
  15  -7   8    0.64    0.28
  15  -8  -8    0.20    0.23
  15   8   8    0.46    0.53
  15  -8   8    0.48    0.29
  15   9   8    0.22    0.52
  15  -9  -8   -0.02    0.22
  15  -9   8    0.57    0.29
  15 -10  -8   -0.15    0.24
  15 -10   8    0.35    0.31
  16   0  -8   -0.03    0.19
  16   0   8    0.38    0.25
  16   1   8    0.16    0.23
  16  -1  -8    0.26    0.21
  16   1   8    0.26    0.34
  16  -1   8    0.32    0.23
  16   1  -8   -0.23    0.17
  16   2   8    0.32    0.33
  16  -2  -8   -0.05    0.20
  16  -2   8    0.01    0.20
  16  -3  -8    0.72    0.23
  16   3   8    0.29    0.41
  16  -3  -8    1.52    0.36
 -16   3  -8    0.38    0.42
  16  -3   8    1.18    0.33
  16   4   8    0.87    0.44
  16  -4  -8    0.95    0.27
  16  -4   8    0.94    0.30
  16   5   8    0.78    0.49
  16  -5  -8    1.57    0.32
  16  -5   8    1.25    0.34
  16   6   8    0.21    0.44
  16  -6  -8    1.00    0.26
  16  -6   8    0.77    0.30
  16   7   8    0.54    0.50
  16  -7  -8   -0.10    0.21
  16  -7   8   -0.07    0.25
  16   8   8    0.28    0.50
  16  -8  -8   -0.05    0.21
  16  -8   8    0.19    0.25
  16  -9  -8   -0.30    0.19
  16  -9   8   -0.15    0.23
  17   0   8    1.09    0.34
  17   0  -8    1.68    0.38
  17   1   8    1.78    0.43
  17  -1  -8    2.38    0.46
  17   1   8    2.83    0.65
  17  -1   8    2.41    0.45
  17   2   8    0.09    0.37
  17  -2  -8    0.26    0.26
  17  -2   8   -0.10    0.22
  17  -3  -8    1.50    0.40
  17  -3  -8    1.74    0.33
  17   3   8    1.30    0.53
 -17   3  -8    1.33    0.54
  17  -3   8    1.38    0.35
  17  -4  -8    1.94    0.35
  17   4   8    1.59    0.57
  17  -4   8    1.83    0.42
  17  -5  -8   -0.08    0.20
  17   5   8    0.24    0.47
  17  -5   8    0.20    0.24
  17  -6  -8    0.48    0.25
  17   6   8   -0.25    0.42
  17  -6   8    0.42    0.27
  17  -7  -8    0.30    0.24
  17   7   8    0.11    0.48
  17  -7   8    0.27    0.25
  17  -8  -8    0.12    0.26
  17  -8   8   -0.46    0.23
  18   0   8    0.59    0.32
  18   1   8    0.41    0.32
  18   1   8    0.66    0.45
  18  -1   8    1.12    0.34
  18   2   8    0.13    0.38
  18  -2  -8   -0.11    0.24
  18  -2   8    0.21    0.25
  18   3   8    0.12    0.40
  18  -3  -8    0.42    0.30
  18  -3   8    0.26    0.27
  18  -4  -8    0.15    0.20
  18  -4  -8   -0.18    0.24
  18   4   8   -0.10    0.41
  18  -4   8    0.02    0.22
  18   5   8    0.62    0.50
  18  -5  -8    0.01    0.20
  18  -5   8    0.40    0.27
  18   6   8   -0.34    0.42
  18  -6  -8    0.51    0.25
  18  -6   8    0.24    0.29
  18  -7  -8   -0.02    0.23
  18  -7   8    0.54    0.32
  19   0   8    2.17    0.61
  19   0   8    1.99    0.45
  19   1   8   -0.01    0.38
  19   1   8    0.20    0.30
  19  -1   8   -0.01    0.25
  19   2   8    0.04    0.41
  19  -2   8   -0.09    0.25
  19  -3  -8   -0.21    0.26
  19   3   8   -0.06    0.38
  19  -3   8    0.06    0.26
  19   4   8    0.27    0.46
  19  -4  -8    0.40    0.31
  19  -4  -8   -0.15    0.20
  19  -4   8   -0.58    0.23
  19  -5  -8   -0.29    0.20
  19   5   8    0.29    0.48
  19  -5   8   -0.26    0.24
  19  -6  -8    0.74    0.28
  20   0   8    1.88    0.63
  20   0   8    1.83    0.45
  20   1   8    0.08    0.42
  20  -1   8    0.12    0.31
  20   2   8    1.85    0.59
  20  -2   8    2.20    0.48
  20   3   8    0.96    0.54
  20  -3   8   -0.01    0.26
   0   0  -9    0.28    0.25
   0   1   9   -0.01    0.05
   0   1   9   -0.08    0.07
   0   1  -9   -0.33    0.20
   0  -1  -9    0.01    0.22
   0   2  -9   47.87    4.87
   0   2   9   48.59    5.27
   0  -2  -9   48.97    4.87
   0   3   9    0.14    0.16
   0   3  -9   -0.30    0.21
   0  -3  -9   -0.01    0.03
   0  -3  -9   -0.05    0.03
   0  -3  -9   -0.02    0.21
   0  -4  -9    5.42    0.46
   0  -4   9    3.84    0.56
   0  -4  -9    4.81    0.70
   0   4  -9    5.17    0.71
   0   4   9    4.15    0.68
   0  -5  -9    0.24    0.26
   0  -5  -9    0.10    0.16
   0   5   9   -0.12    0.22
   0   6   9    1.59    0.47
   0  -6  -9    2.21    0.46
   0  -7  -9    0.56    0.32
   0   7   9   -0.04    0.35
   0   8   9    3.11    0.75
   0  -8  -9    4.17    0.68
   0   9   9    0.40    0.43
   0  -9  -9    0.01    0.30
   0 -10  -9    1.45    0.47
   0  10   9    1.01    0.58
   0  11   9    0.71    0.55
   0  12   9    0.70    0.65
   0  13   9    0.19    0.57
   1   0  -9    0.16    0.23
   1   0   9   -0.02    0.03
  -1   0  -9   -0.04    0.20
  -1   1  -9    2.16    0.43
   1   1   9    2.01    0.22
   1  -1  -9    2.03    0.43
  -1   1   9    2.19    0.29
  -1  -1  -9    2.85    0.47
   1   1  -9    1.68    0.40
  -1   2  -9    0.89    0.30
   1   2   9    1.31    0.24
   1  -2  -9    1.17    0.35
   1   2  -9    1.40    0.34
  -1  -2  -9    1.36    0.39
  -1   2   9    1.18    0.25
  -1   3  -9    3.99    0.62
   1  -3  -9    3.69    0.59
   1   3   9    3.38    0.53
  -1  -3  -9    2.85    0.51
   1   3  -9    3.89    0.56
  -1   3   9    2.41    0.46
  -1  -4   9    1.42    0.27
   1  -4  -9    1.54    0.39
   1  -4  -9    2.02    0.24
   1   4   9    1.78    0.38
   1  -4  -9    2.41    0.32
  -1   4  -9    1.76    0.40
  -1   4   9    1.31    0.37
  -1  -4  -9    1.86    0.43
  -1  -4  -9    1.77    0.22
   1   5   9    3.22    0.60
   1  -5  -9    3.79    0.53
   1  -5  -9    2.77    0.53
  -1   5   9    2.39    0.57
  -1  -5  -9    3.39    0.40
  -1  -5  -9    3.61    0.52
  -1  -5  -9    3.29    0.59
   1   6   9    5.10    0.85
   1  -6  -9    5.21    0.75
  -1  -6  -9    6.93    0.88
  -1   6   9    4.54    0.90
   1   7   9   -0.16    0.29
   1  -7  -9   -0.07    0.26
  -1   7   9   -0.33    0.30
   1  -8  -9    0.97    0.36
   1   8   9    0.78    0.48
  -1   8   9    1.31    0.52
   1  -9  -9    0.60    0.34
   1   9   9    0.72    0.49
  -1   9   9    0.44    0.47
   1  10   9    0.49    0.51
   1 -10  -9    0.02    0.33
  -1  10   9    1.05    0.58
   1  11   9    1.39    0.62
  -1  11   9    1.86    0.72
   1  12   9   -0.13    0.50
  -1  12   9   -0.15    0.54
   1  13   9   -0.03    0.59
  -1  13   9    0.48    0.60
   2   0   9   -0.03    0.05
   2   0  -9   -0.18    0.17
  -2   0  -9    0.16    0.24
   2  -1  -9    0.35    0.25
  -2   1  -9    0.87    0.32
   2   1   9    0.47    0.10
  -2   1   9    0.23    0.12
  -2  -1  -9    0.54    0.28
   2   1  -9    0.49    0.25
  -2   2  -9   12.36    1.45
   2   2   9   14.46    1.51
   2  -2  -9   12.33    1.42
  -2   2   9   12.83    1.48
  -2  -2  -9   12.95    1.43
   2   2  -9   12.65    1.42
   2  -3  -9   15.55    1.67
  -2   3  -9   16.15    1.70
   2   3   9   15.60    1.80
  -2   3   9   13.80    1.80
  -2  -3  -9   16.19    1.36
  -2  -3  -9   16.15    1.70
   2  -4  -9    8.13    0.85
  -2  -4   9    6.93    0.83
   2  -4  -9    7.19    0.65
   2  -4  -9    5.90    0.83
   2   4   9    6.48    0.91
  -2   4  -9    7.23    0.88
  -2  -4  -9    7.58    0.93
  -2  -4  -9    7.92    0.69
  -2   4   9    5.88    1.01
   2   5   9    3.49    0.70
   2  -5  -9    5.57    0.67
  -2   5  -9    4.96    0.71
   2  -5  -9    4.92    0.69
  -2  -5  -9    6.32    0.65
  -2   5   9    5.36    0.96
  -2  -5  -9    7.22    0.84
   2  -6  -9    0.36    0.26
   2   6   9   -0.23    0.22
  -2   6   9    0.07    0.30
   2   7   9    0.72    0.38
   2  -7  -9    1.09    0.33
  -2   7   9    0.22    0.38
   2  -8  -9    0.69    0.32
   2   8   9    0.50    0.42
  -2   8   9    0.73    0.52
   2  -9  -9    0.51    0.32
   2   9   9    0.35    0.41
  -2   9   9    0.03    0.46
   2  10   9   -0.10    0.45
  -2  10   9   -0.34    0.44
   2  11   9   -0.24    0.45
  -2  11   9    0.19    0.56
   2  12   9   -0.64    0.46
  -2  12   9    0.13    0.53
   2  13   9   -0.30    0.54
  -2  13   9    0.50    0.68
  -3   0  -9    0.10    0.26
   3   0   9   -0.03    0.05
   3   0  -9    0.06    0.22
   3  -1  -9    2.64    0.46
   3   1   9    2.51    0.30
  -3   1  -9    3.96    0.57
   3  -1   9    2.64    0.26
   3   1  -9    3.15    0.52
  -3   1   9    2.84    0.40
  -3  -1  -9    2.77    0.52
  -3   1   9    2.35    0.25
   3  -2  -9    7.23    0.85
   3   2   9    7.18    0.86
  -3   2  -9    6.81    0.86
  -3  -2  -9    6.77    0.82
  -3   2   9    5.79    0.80
   3   3   9    0.97    0.24
   3  -3  -9    0.98    0.28
  -3   3  -9    0.71    0.29
  -3  -3  -9    0.55    0.30
  -3   3   9    0.51    0.27
  -3  -3  -9    0.75    0.12
   3  -4  -9    8.46    1.04
   3   4   9    8.45    1.15
   3  -4  -9   10.10    0.84
  -3   4  -9    9.14    1.09
   3  -4  -9   10.91    1.10
  -3  -4   9    8.25    1.08
  -3  -4  -9    9.51    0.85
  -3   4   9    8.40    1.20
  -3   5  -9    2.78    0.52
   3  -5  -9    3.06    0.47
   3  -5  -9    3.05    0.48
   3   5   9    1.85    0.48
   3  -5  -9    2.76    0.31
  -3  -5  -9    2.76    0.34
  -3   5   9    1.79    0.50
   3   6   9    0.39    0.26
   3  -6  -9    0.65    0.26
  -3   6   9    0.87    0.42
   3  -7  -9    6.60    0.73
   3   7   9    4.04    0.85
  -3   7   9    6.05    1.08
   3   8   9    0.81    0.46
   3  -8  -9    0.96    0.33
  -3   8   9    0.72    0.52
   3   9   9    0.50    0.44
   3  -9  -9    0.41    0.27
  -3   9   9    0.41    0.49
   3  10   9   -0.27    0.37
  -3  10   9    0.09    0.54
   3  11   9    0.23    0.49
  -3  11   9   -0.16    0.54
   3  12   9    0.50    0.52
  -3  12   9    0.19    0.61
   3  13   9   -0.14    0.47
  -3  13   9    0.06    0.61
  -4   0   9   -0.06    0.10
  -4   0  -9   -0.18    0.23
   4   0  -9   -0.07    0.20
   4   0   9    0.03    0.07
  -4   0   9    0.03    0.04
   4  -1  -9   17.24    1.80
   4   1   9   16.92    1.50
  -4   1  -9   16.45    1.83
  -4   1   9   14.60    1.78
  -4  -1  -9   14.76    1.71
   4  -1   9   16.19    1.38
  -4   1   9   16.37    1.37
  -4   2  -9    4.77    0.75
   4   2   9    5.64    0.67
   4   2   9    4.64    0.51
   4  -2  -9    5.44    0.67
  -4  -2  -9    4.65    0.43
  -4   2   9    5.41    0.69
  -4  -2  -9    4.43    0.73
   4   3   9    3.92    0.59
   4  -3  -9    4.72    0.63
  -4   3  -9    3.85    0.62
  -4  -3   9    4.13    0.52
  -4  -3  -9    3.64    0.36
  -4   3   9    3.32    0.60
   4  -4  -9    9.60    0.90
  -4   4  -9   10.51    1.16
   4  -4  -9    8.90    1.10
   4  -4  -9   12.60    1.19
   4   4   9    8.72    1.22
  -4  -4  -9   10.18    0.92
  -4   4   9    9.30    1.29
   4   5   9    0.14    0.22
   4  -5  -9    0.99    0.27
   4  -5  -9    0.64    0.27
  -4   5  -9    0.59    0.28
   4  -5  -9    0.73    0.14
  -4   5   9    0.62    0.39
   4   6   9   17.09    2.37
   4  -6  -9   19.93    2.11
  -4   6  -9   22.33    2.16
   4  -6  -9   21.51    1.81
  -4   6   9   20.67    2.54
   4  -7  -9    2.76    0.45
   4   7   9    1.85    0.56
  -4   7   9    2.73    0.72
   4   8   9    1.47    0.53
   4  -8  -9    1.79    0.37
  -4   8   9    1.52    0.62
   4   9   9   -0.21    0.38
  -4   9   9   -0.07    0.46
   4  10   9    0.46    0.48
  -4  10   9   -0.55    0.45
   4  11   9    0.13    0.51
  -4  11   9    0.86    0.63
   4  12   9    0.22    0.56
  -4  12   9   -0.24    0.58
   4  13   9   -0.08    0.53
  -4  13   9    0.10    0.64
  -5   0   9    0.01    0.13
   5   0   9    0.05    0.08
  -5   0   9    0.14    0.06
  -5   0  -9    0.07    0.27
  -5  -1   9    7.64    0.73
  -5   1  -9    8.78    1.01
  -5  -1   9    8.30    0.96
   5   1   9    8.10    0.77
   5  -1  -9    8.26    0.95
  -5  -1   9    8.65    0.93
  -5  -1  -9    7.56    0.94
  -5   1   9    7.19    0.93
   5  -1   9    7.55    0.69
   5   2   9    6.94    0.84
  -5  -2   9    6.70    0.77
   5  -2  -9    6.34    0.80
  -5   2  -9    6.84    0.84
   5   2   9    6.35    0.65
  -5  -2  -9    5.80    0.56
   5  -2   9    6.52    0.58
  -5   2   9    5.85    0.87
   5  -3  -9   28.11    2.88
  -5  -3   9   30.54    3.11
   5   3   9   29.58    3.16
   5  -3  -9   26.90    2.42
  -5   3  -9   26.09    2.91
  -5   3   9   25.96    3.10
  -5  -3  -9   27.89    2.37
   5   4   9    1.10    0.32
   5  -4  -9    1.09    0.17
  -5   4  -9    1.54    0.40
   5  -4  -9    1.75    0.32
   5  -4  -9    1.42    0.33
  -5   4   9    1.11    0.41
  -5  -4  -9    1.25    0.21
   5   5   9   15.50    2.13
   5  -5  -9   18.50    1.62
  -5   5  -9   18.27    1.95
   5  -5  -9   17.39    1.91
   5  -5  -9   22.21    2.16
  -5   5   9   17.32    2.15
   5  -6  -9    3.47    0.50
   5   6   9    2.12    0.53
  -5   6  -9    3.77    0.58
   5  -6  -9    2.77    0.37
  -5   6   9    2.64    0.70
   5  -7  -9    6.02    0.60
   5   7   9    4.36    0.90
   5  -7  -9    6.17    0.72
  -5   7   9    5.93    1.11
   5  -8  -9    0.72    0.25
   5   8   9    0.07    0.32
  -5   8   9   -0.07    0.41
   5   9   9    0.15    0.41
  -5   9   9    0.00    0.53
   5  10   9   -0.02    0.38
  -5  10   9    0.12    0.53
   5  11   9    0.99    0.52
  -5  11   9    2.97    0.93
   5  12   9    0.18    0.52
  -5  12   9   -0.73    0.53
   5  13   9   -0.19    0.53
  -5  13   9    0.86    0.76
  -6   0   9    0.20    0.19
   6   0   9   -0.18    0.07
  -6   0  -9   -0.36    0.21
  -6   1  -9    0.22    0.29
   6   1   9    0.06    0.10
  -6  -1   9    0.03    0.15
   6  -1   9   -0.10    0.08
  -6   1   9   -0.17    0.17
   6   2   9    0.63    0.16
  -6   2  -9    0.34    0.26
   6   2   9    0.46    0.21
  -6   2   9    1.17    0.33
   6  -2   9    0.91    0.16
  -6  -2  -9    0.68    0.14
   6   3   9    2.48    0.43
   6  -3  -9    2.20    0.24
   6  -3  -9    2.19    0.42
  -6   3  -9    2.94    0.51
  -6   3   9    1.36    0.44
   6  -3   9    2.29    0.27
  -6  -3  -9    2.19    0.27
   6  -4  -9    1.26    0.19
   6  -4  -9    1.11    0.30
  -6   4  -9    1.85    0.40
   6   4   9    1.35    0.33
   6  -4  -9    1.17    0.32
  -6   4   9    1.28    0.44
   6  -5  -9    6.50    0.73
  -6   5  -9    6.16    0.83
   6  -5  -9    6.61    0.92
   6   5   9    5.42    0.87
   6  -5  -9    5.22    0.57
  -6   5   9    4.51    0.85
   6  -6  -9   12.25    1.08
   6   6   9    9.93    1.47
  -6   6  -9   11.07    1.31
   6  -6  -9   12.47    1.27
  -6   6   9   12.37    1.70
   6   7   9    0.48    0.35
   6  -7  -9    0.17    0.15
   6  -7  -9    0.14    0.21
  -6   7   9    0.04    0.45
   6   8   9   -0.12    0.27
   6  -8  -9    0.00    0.14
  -6   8   9   -0.22    0.43
   6  -9  -9    2.49    0.37
   6   9   9    1.81    0.64
  -6   9   9    1.69    0.76
   6  10   9    0.27    0.49
  -6  10   9    0.12    0.57
   6  11   9    0.89    0.58
  -6  11   9    1.08    0.69
   6  12   9    1.08    0.63
  -6  12   9   -0.19    0.59
  -7   0   9    0.14    0.18
  -7   0  -9   -0.24    0.22
   7   0   9   -0.16    0.09
   7   1   9    0.94    0.19
  -7   1  -9    0.74    0.36
  -7   1   9    1.60    0.36
   7  -1   9    1.09    0.19
   7   2   9    5.43    0.70
   7   2   9    4.01    0.50
  -7   2  -9    3.42    0.64
  -7   2   9    4.61    0.70
   7  -2   9    4.01    0.43
  -7  -2  -9    3.84    0.41
  -7   3  -9   19.32    2.03
   7  -3  -9   19.77    2.10
   7   3   9   17.77    2.16
   7  -3  -9   18.39    1.64
  -7  -3  -9   20.45    1.74
   7  -3   9   17.99    1.73
  -7   3   9   20.74    2.33
   7   4   9    8.52    1.18
   7  -4  -9    8.95    0.85
   7  -4  -9   10.39    1.17
  -7   4  -9    9.80    1.13
  -7   4   9    9.58    1.30
   7  -4   9    8.93    0.86
  -7   5  -9   40.28    4.00
   7  -5  -9   41.30    3.42
   7   5   9   35.57    4.40
  -7   5   9   41.24    4.72
   7   6   9    0.02    0.27
  -7   6  -9    0.29    0.28
   7  -6  -9    0.08    0.13
  -7   6   9    0.49    0.44
  -7   7  -9    1.83    0.43
   7   7   9    1.47    0.46
   7  -7  -9    1.60    0.27
  -7   7   9    1.79    0.65
   7   8   9    0.41    0.40
   7  -8  -9    0.27    0.17
  -7   8   9    1.98    0.67
   7   9   9    0.46    0.44
   7  -9  -9    0.46    0.21
  -7   9   9    0.10    0.50
   7  10   9    1.81    0.67
   7 -10  -9    2.75    0.41
  -7  10   9    1.18    0.73
   7  11   9   -0.02    0.44
   7 -11  -9    0.57    0.26
  -7  11   9   -0.84    0.52
   7 -12  -9    0.34    0.24
   7  12   9    0.17    0.52
  -7  12   9   -0.30    0.56
   7 -13  -9    0.46    0.28
   8   0   9    0.10    0.12
  -8   0   9    0.04    0.20
   8   1   9    5.54    0.60
  -8   1  -9    6.42    0.90
  -8  -1  -9    5.85    0.58
   8  -1   9    6.39    0.62
  -8   1   9    6.54    0.88
   8  -2  -9    0.61    0.13
  -8   2  -9    0.70    0.35
   8   2   9    0.40    0.23
   8   2   9    0.38    0.18
  -8  -2  -9    0.45    0.13
  -8   2   9    0.40    0.31
   8  -2   9    0.46    0.14
   8   3   9    2.73    0.50
  -8   3  -9    2.06    0.50
   8  -3  -9    2.75    0.43
   8  -3  -9    2.20    0.27
  -8   3   9    3.07    0.60
   8  -3   9    1.62    0.27
   8  -4  -9    0.31    0.11
  -8   4  -9    0.17    0.29
   8   4   9    0.53    0.28
  -8   4   9    0.60    0.37
   8  -4   9    0.27    0.14
  -8   5  -9    5.60    0.76
   8  -5  -9    4.39    0.49
   8   5   9    4.64    0.80
   8  -5   9    4.45    0.55
  -8   5   9    6.10    1.02
   8  -6  -9    0.05    0.12
  -8   6  -9   -0.01    0.26
   8   6   9    0.19    0.32
  -8   6   9    0.91    0.51
   8   7   9    7.30    1.31
  -8   7  -9   11.15    1.16
   8  -7  -9   10.23    0.95
  -8   7   9   14.28    1.97
   8  -8  -9    0.37    0.20
   8   8   9    0.50    0.43
  -8   8   9    0.12    0.48
   8  -9  -9   -0.08    0.15
   8   9   9   -0.19    0.38
  -8   9   9    0.23    0.53
   8 -10  -9   -0.19    0.16
   8  10   9   -0.09    0.38
  -8  10   9    0.32    0.61
   8  11   9    0.25    0.52
   8 -11  -9    0.25    0.22
  -8  11   9    0.73    0.72
   8  12   9    0.30    0.56
   8 -12  -9    0.27    0.27
  -8  12   9    0.59    0.75
   9   0   9    0.23    0.14
  -9   1  -9    0.23    0.33
   9   1   9    0.09    0.13
   9  -1   9    0.12    0.13
  -9  -1  -9    0.42    0.12
  -9   1   9    0.67    0.31
   9   2   9    1.75    0.31
  -9   2  -9    1.47    0.47
   9   2   9    2.01    0.42
   9  -2  -9    2.40    0.31
  -9   2   9    2.26    0.52
   9  -2   9    2.11    0.31
  -9   3  -9   31.39    3.34
   9   3   9   33.48    3.64
   9  -3  -9   31.85    2.80
   9  -3   9   31.89    2.92
  -9   3   9   35.36    3.83
   9   4   9   10.21    1.40
   9  -4  -9   10.79    1.01
  -9   4  -9   12.91    1.33
   9  -4   9   10.10    1.00
  -9   4   9   11.32    1.47
   9  -5  -9   45.69    3.88
  -9   5  -9   45.21    4.53
   9   5   9   42.45    4.99
   9  -5   9   42.91    3.91
  -9   5   9   47.74    5.13
   9  -6  -9    4.81    0.51
   9   6   9    3.94    0.78
  -9   6  -9    4.41    0.70
  -9   6   9    4.48    0.92
   9  -6   9    4.25    0.53
   9  -7  -9    7.64    0.78
  -9   7  -9    8.58    0.96
   9   7   9    6.38    1.15
  -9   7   9    7.65    1.31
   9  -8  -9    2.71    0.39
   9   8   9    1.92    0.61
  -9   8   9    2.72    0.86
   9  -9  -9    0.76    0.23
   9   9   9    0.80    0.50
  -9   9   9    1.04    0.68
   9 -10  -9    0.61    0.24
   9  10   9    0.06    0.45
  -9  10   9   -0.60    0.52
   9  11   9    0.81    0.58
   9 -11  -9    2.22    0.38
  -9  11   9    2.02    0.87
   9 -12  -9    0.70    0.27
   9  12   9    0.04    0.61
  -9  12   9    0.92    0.77
  10   0   9    0.41    0.18
  10   1   9    0.09    0.14
 -10   1  -9    0.18    0.35
  10  -1   9    0.14    0.15
  10  -2  -9   11.67    1.27
 -10   2  -9   11.78    1.36
  10   2   9   10.22    1.09
  10   2   9   11.14    1.40
  10  -2   9   10.39    1.07
 -10   2   9   13.25    1.52
 -10   3  -9    2.40    0.55
  10  -3  -9    2.35    0.30
  10   3   9    3.14    0.56
 -10   3   9    2.67    0.66
  10  -3   9    2.67    0.37
  10  -4  -9    4.34    0.50
 -10   4  -9    6.19    0.82
  10   4   9    5.17    0.83
 -10   4   9    7.06    1.02
  10  -4   9    3.84    0.52
  10  -5  -9    1.70    0.28
 -10   5  -9    1.76    0.47
  10   5   9    2.15    0.54
  10  -5   9    1.68    0.30
 -10   5   9    2.13    0.63
  10   6   9    0.47    0.36
  10  -6  -9    0.33    0.17
 -10   6  -9   -0.04    0.27
  10  -6   9    0.07    0.16
 -10   6   9   -0.66    0.40
 -10   7  -9    5.73    0.75
  10   7   9    3.98    0.84
  10  -7  -9    4.67    0.56
 -10   7   9    6.08    1.17
  10  -7   9    5.15    0.64
  10  -8  -9    0.59    0.22
  10   8   9   -0.08    0.40
  10  -8   9    0.92    0.27
 -10   8   9    1.68    0.67
  10  -9  -9    0.47    0.22
  10   9   9    0.59    0.53
 -10   9   9    1.42    0.76
  10  10   9    2.68    0.81
  10 -10  -9    3.61    0.50
 -10  10   9    3.52    1.04
  10 -11  -9    3.50    0.50
  10  11   9    1.98    0.77
 -10  11   9    4.14    1.18
  10 -12  -9    0.57    0.28
  11   0   9   -0.16    0.15
  11   1   9    4.64    0.55
  11  -1  -9    4.26    0.54
  11  -1   9    4.72    0.57
  11   2   9    8.99    0.95
  11  -2  -9    9.84    1.10
 -11   2  -9    7.93    1.22
  11   2   9   10.26    1.25
  11  -2   9    8.18    0.83
  11  -3  -9    0.84    0.17
  11   3   9    0.75    0.33
 -11   3  -9    1.37    0.47
  11  -3   9    0.29    0.18
 -11   3   9    0.46    0.42
 -11   4  -9    0.65    0.37
  11  -4  -9    0.55    0.16
  11   4   9    0.67    0.37
 -11   4   9   -0.22    0.41
  11  -4   9    0.24    0.18
 -11   5  -9    2.03    0.50
  11   5   9    1.77    0.51
  11  -5  -9    2.17    0.31
 -11   5   9    3.33    0.76
  11  -5   9    1.98    0.36
 -11   6  -9    0.14    0.29
  11   6   9    0.67    0.40
  11  -6  -9    0.25    0.18
  11  -6   9    0.21    0.18
 -11   6   9   -0.25    0.38
  11   7   9    4.67    0.87
  11  -7  -9    4.31    0.54
 -11   7   9    5.29    1.13
  11  -7   9    5.31    0.66
  11  -8  -9    0.75    0.23
  11   8   9    0.39    0.46
  11  -8   9    1.32    0.31
 -11   8   9    0.61    0.61
  11   9   9   -0.30    0.36
  11  -9  -9   -0.02    0.18
 -11   9   9   -0.09    0.57
  11  -9   9    0.03    0.20
  11 -10  -9    4.99    0.60
  11  10   9    2.53    0.83
  11 -10   9    4.99    0.69
 -11  10   9    5.16    1.26
  11 -11  -9    0.33    0.24
  11  11   9    0.06    0.50
  11 -11   9   -0.03    0.25
 -11  11   9   -0.11    0.64
  12   0   9   -0.13    0.14
  12   0  -9    0.10    0.12
  12   1   9    0.23    0.18
  12  -1  -9    0.00    0.12
  12  -1   9   -0.01    0.16
  12   2   9    2.99    0.59
 -12   2  -9    2.42    0.62
  12  -2  -9    3.03    0.44
  12   2   9    2.59    0.44
  12  -2   9    3.04    0.43
 -12   3  -9    0.59    0.37
  12  -3  -9    0.28    0.14
  12   3   9    0.88    0.35
  12  -3   9    0.09    0.16
  12  -4  -9    0.82    0.20
  12   4   9    0.55    0.35
 -12   4  -9    1.10    0.41
  12  -4   9    1.81    0.33
 -12   5  -9    5.41    0.81
  12   5   9    4.09    0.79
  12  -5  -9    4.58    0.53
  12  -5   9    5.04    0.62
 -12   5   9    4.42    0.94
 -12   6  -9    5.38    0.78
  12  -6  -9    4.42    0.56
  12   6   9    4.98    0.92
 -12   6   9    4.55    0.98
  12  -6   9    3.95    0.54
  12  -7  -9    1.56    0.30
  12   7   9    0.68    0.45
  12  -7   9    1.21    0.32
 -12   7   9    3.10    0.87
  12  -8  -9    1.26    0.29
  12   8   9    0.78    0.51
  12  -8   9    1.30    0.32
 -12   8   9    0.76    0.67
  12   9   9    0.18    0.44
  12  -9  -9    0.72    0.26
  12  -9   9    0.24    0.23
 -12   9   9   -0.18    0.56
  12 -10  -9    0.06    0.23
  12  10   9    0.16    0.52
 -12  10   9    0.81    0.76
  12 -10   9    0.01    0.26
  12 -11  -9    2.34    0.43
  12 -11   9    2.24    0.44
 -12  11   9    0.91    0.94
  13   0  -9   -0.06    0.13
  13   0   9   -0.38    0.14
  13   1   9    1.45    0.32
  13  -1  -9    1.13    0.25
  13  -1   9    1.11    0.28
 -13   2  -9   -0.12    0.36
  13   2   9   -0.21    0.25
  13   2   9   -0.04    0.17
  13  -2  -9   -0.04    0.15
  13  -2   9   -0.17    0.18
 -13   3  -9    0.35    0.41
  13  -3  -9    1.15    0.28
  13   3   9    1.11    0.40
  13  -3  -9    0.55    0.18
  13  -3   9    0.82    0.25
 -13   4  -9    4.99    0.77
  13   4   9    3.59    0.73
  13  -4  -9    3.43    0.45
  13  -4   9    3.71    0.51
  13   5   9    4.44    0.84
  13  -5  -9    4.16    0.53
 -13   5  -9    4.95    0.79
  13  -5   9    4.46    0.59
  13   6   9    0.48    0.42
  13  -6  -9    0.50    0.20
  13  -6   9    0.48    0.23
  13  -7  -9    0.32    0.20
  13   7   9   -0.13    0.38
  13  -7   9    0.59    0.26
 -13   7   9    0.98    0.63
  13  -8  -9    1.17    0.27
  13   8   9    0.15    0.48
  13  -8   9    1.07    0.31
 -13   8   9    1.70    0.79
  13   9   9   -0.15    0.44
  13  -9  -9    0.50    0.26
 -13   9   9    0.23    0.61
  13  -9   9    0.58    0.27
  13  10   9   -0.59    0.45
  13 -10  -9    0.19    0.23
 -13  10   9    0.55    0.73
  13 -10   9    0.18    0.26
  13 -11  -9    0.17    0.28
  13 -11   9    0.23    0.29
  14   0   9    0.04    0.19
  14   1   9    1.91    0.38
  14  -1  -9    2.20    0.37
  14  -1   9    1.90    0.37
 -14   2  -9   -0.17    0.36
  14   2   9    0.13    0.22
  14   2   9    0.05    0.29
  14  -2  -9    0.09    0.16
  14  -2   9   -0.05    0.17
 -14   3  -9    1.74    0.53
  14   3   9    1.03    0.46
  14  -3  -9    1.94    0.29
  14  -3  -9    2.26    0.40
  14  -3   9    2.57    0.42
  14   4   9    2.70    0.65
 -14   4  -9    2.25    0.60
  14  -4  -9    3.09    0.39
  14  -4   9    3.84    0.55
  14   5   9    0.11    0.37
 -14   5  -9    0.03    0.36
  14  -5  -9    0.41    0.19
  14  -5   9    0.22    0.21
  14   6   9   -0.61    0.29
  14  -6  -9    0.37    0.21
  14  -6   9    0.00    0.21
  14  -7  -9    0.90    0.26
  14   7   9    0.40    0.47
  14  -7   9    0.45    0.27
  14   8   9    0.35    0.52
  14  -8  -9    0.30    0.21
  14  -8   9    0.02    0.24
  14   9   9    0.09    0.48
  14  -9  -9    0.13    0.23
  14  -9   9    0.05    0.25
  14 -10  -9    0.31    0.27
  14 -10   9   -0.03    0.28
  15   0   9    0.19    0.20
  15   1   9    0.94    0.41
  15  -1  -9    0.59    0.22
  15   1   9    0.55    0.24
  15  -1   9    0.55    0.26
  15  -2  -9    0.39    0.23
  15   2   9    0.19    0.25
 -15   2  -9    0.83    0.48
  15   2   9    0.59    0.38
  15  -2   9    0.46    0.23
  15   3   9    0.42    0.37
 -15   3  -9    0.87    0.46
  15  -3  -9    0.51    0.19
  15  -3  -9    0.81    0.27
  15  -3   9    0.70    0.26
  15  -4  -9    1.09    0.25
  15   4   9    1.29    0.48
 -15   4  -9    1.97    0.55
  15  -4   9    2.00    0.38
  15   5   9    6.65    1.14
  15  -5  -9    7.15    0.74
  15  -5   9    7.61    0.85
  15   6   9   -0.30    0.41
  15  -6  -9    1.02    0.26
  15  -6   9    0.17    0.24
  15  -7  -9    0.64    0.25
  15   7   9    0.83    0.55
  15  -7   9    1.20    0.34
  15   8   9    0.66    0.49
  15  -8  -9   -0.13    0.21
  15  -8   9    0.22    0.24
  15  -9  -9   -0.15    0.20
  15  -9   9    0.52    0.30
  16   0   9   -0.06    0.19
  16   1   9   -0.04    0.31
  16   1   9    0.20    0.23
  16  -1   9    0.14    0.22
 -16   2  -9    0.32    0.46
  16  -2  -9    0.25    0.21
  16   2   9   -0.22    0.33
  16  -2   9    0.12    0.21
  16  -3  -9    4.31    0.66
  16   3   9    4.22    0.83
 -16   3  -9    4.04    0.82
  16  -3   9    4.70    0.66
  16  -4  -9    0.54    0.26
  16   4   9    0.42    0.42
  16  -4  -9    0.51    0.20
 -16   4  -9    0.11    0.42
  16  -4   9    0.66    0.27
  16   5   9    8.60    1.37
  16  -5  -9    8.66    0.89
  16  -5   9    9.02    0.99
  16  -6  -9    1.56    0.33
  16   6   9    2.52    0.70
  16  -6   9    2.00    0.41
  16  -7  -9    0.93    0.27
  16   7   9    0.30    0.49
  16  -7   9    0.72    0.33
  16  -8  -9    0.82    0.29
  16   8   9    0.32    0.57
  16  -8   9    0.26    0.28
  16  -9  -9   -0.08    0.21
  16  -9   9    0.43    0.31
  17   0   9   -0.09    0.21
  17   1   9    0.03    0.23
  17   1   9    0.27    0.37
  17  -1   9   -0.21    0.21
  17   2   9    1.43    0.51
 -17   2  -9    1.01    0.53
  17  -2   9    1.71    0.38
 -17   3  -9    3.28    0.76
  17   3   9    3.24    0.76
  17  -3   9    3.11    0.53
  17   4   9    0.89    0.51
  17  -4  -9    0.77    0.24
  17  -4  -9    0.77    0.33
  17  -4   9    0.26    0.26
  17  -5  -9    2.05    0.37
  17   5   9    2.01    0.69
  17  -5   9    2.13    0.45
  17   6   9    0.03    0.47
  17  -6  -9   -0.09    0.19
  17  -6   9    0.19    0.27
  17  -7  -9    1.40    0.32
  17   7   9    0.47    0.56
  17  -7   9    1.65    0.42
  17  -8  -9    0.43    0.28
  17  -8   9    0.20    0.31
  18   0   9   -0.07    0.24
  18   1   9    0.14    0.37
  18   1   9    0.29    0.27
  18  -1   9    0.03    0.26
  18   2   9   -0.30    0.34
 -18   2  -9    0.03    0.45
  18  -2   9   -0.25    0.23
  18   3   9    0.97    0.47
  18  -3   9    0.67    0.29
  18   4   9    1.53    0.58
  18  -4   9    1.13    0.36
  18   5   9    2.44    0.75
  18  -5   9    1.73    0.39
  18   6   9    1.85    0.73
  18  -6   9    1.92    0.46
  18  -7   9    0.07    0.34
  19   0   9    0.28    0.27
  19   0   9   -0.69    0.32
  19   1   9    0.29    0.40
  19   1   9    0.25    0.31
  19  -1   9    0.28    0.25
  19   2   9   -0.31    0.34
 -19   2  -9   -0.05    0.50
  19  -2   9   -0.21    0.23
  19   3   9   -0.33    0.38
  19  -3   9    0.11    0.26
  19   4   9   -0.27    0.39
  19  -4   9    1.01    0.37
  19  -5   9    0.38    0.32
  20   0   9   -0.13    0.26
  20   0   9    0.11    0.41
  20   1   9    0.10    0.38
  20  -1   9    0.04    0.26
  20   2   9   -0.09    0.44
  20  -2   9    0.28    0.28
  20  -3   9    0.18    0.31
   0   0 -10   97.38    9.64
   0   1  10   -0.07    0.07
   0   1 -10    0.16    0.21
   0  -1 -10    0.03    0.20
   0   2  10   12.39    1.44
   0   2 -10   13.44    1.42
   0  -2 -10   12.55    1.41
   0  -3 -10    0.13    0.25
   0   3 -10    0.08    0.26
   0   3  10    0.02    0.15
   0   4  10    0.00    0.21
   0  -4 -10    0.25    0.08
   0   4 -10    0.44    0.26
   0  -4 -10    0.26    0.27
   0   5  10   -0.08    0.21
   0  -5 -10   -0.18    0.25
   0  -5 -10    0.12    0.15
   0  -5 -10    0.12    0.11
   0  -6 -10    7.65    0.91
   0   6  10    5.70    1.00
   0  -7 -10    0.00    0.30
   0   7  10   -0.06    0.29
   0  -8 -10    0.50    0.37
   0   8  10    0.68    0.44
   0   9  10   -0.16    0.35
   0  -9 -10   -0.15    0.31
   0 -10 -10    4.06    0.71
   0  10  10    2.63    0.83
   0  11  10   -0.01    0.47
   0  12  10    0.79    0.60
   0  13  10   -0.20    0.55
  -1   0 -10   -0.10    0.23
   1   0 -10    0.48    0.25
   1   0  10    0.09    0.04
   1   1  10    0.85    0.13
  -1   1 -10    1.47    0.38
   1  -1 -10    0.75    0.29
  -1  -1 -10    0.79    0.35
   1   1 -10    0.80    0.33
  -1   1  10    1.00    0.17
  -1   2 -10    0.19    0.22
   1   2  10    0.07    0.12
   1  -2 -10    0.51    0.26
  -1  -2 -10    0.28    0.27
  -1   2  10    0.09    0.14
   1   2 -10    0.15    0.24
  -1   3 -10    0.07    0.23
   1   3  10   -0.03    0.15
   1  -3 -10    0.09    0.20
  -1  -3 -10   -0.01    0.28
   1   3 -10    0.16    0.24
  -1   3  10    0.22    0.18
   1   4  10   -0.02    0.17
   1  -4 -10    0.04    0.06
  -1   4 -10   -0.02    0.23
   1  -4 -10    0.14    0.06
   1  -4 -10   -0.01    0.21
  -1  -4  10    0.14    0.10
  -1  -4 -10    0.34    0.29
  -1   4  10    0.18    0.23
  -1  -4 -10    0.01    0.07
   1   5  10    2.12    0.50
   1  -5 -10    2.58    0.51
   1  -5 -10    3.07    0.44
  -1  -5 -10    2.37    0.30
  -1   5  10    2.19    0.49
  -1  -5 -10    2.11    0.49
   1   6  10    0.32    0.31
   1  -6 -10    0.23    0.28
  -1   6  10    0.23    0.32
  -1  -6 -10    0.29    0.29
   1   7  10    1.26    0.49
   1  -7 -10    2.28    0.48
  -1   7  10    1.78    0.57
  -1  -7 -10    2.02    0.52
   1   8  10    0.12    0.33
   1  -8 -10   -0.19    0.28
  -1  -8 -10    0.00    0.32
  -1   8  10   -0.39    0.34
   1   9  10    0.05    0.42
   1  -9 -10    0.32    0.34
  -1   9  10    0.49    0.45
  -1  -9 -10    0.00    0.37
   1  10  10    0.12    0.45
   1 -10 -10   -0.45    0.29
  -1 -10 -10    0.13    0.41
  -1  10  10   -0.28    0.45
   1  11  10    0.60    0.58
  -1 -11 -10    1.71    0.56
  -1  11  10    0.93    0.64
   1  12  10    0.81    0.64
  -1  12  10    1.05    0.71
   1  13  10    1.09    0.70
  -1  13  10   -0.17    0.54
  -2   0 -10   38.05    3.95
   2   0 -10   39.01    3.93
   2   0  10   38.97    3.33
   2  -1 -10   10.86    1.24
  -2   1 -10   10.62    1.25
   2   1  10   11.28    0.99
  -2   1  10   11.02    1.21
   2   1 -10   10.44    1.22
  -2  -1 -10   10.47    1.25
   2  -2 -10    8.45    1.06
  -2   2 -10    9.64    1.11
   2   2  10    9.59    1.09
  -2   2  10    8.43    1.09
   2   2 -10    9.55    1.08
  -2  -2 -10   10.39    1.13
   2   3  10    0.53    0.21
  -2   3 -10   -0.03    0.21
   2  -3 -10    0.70    0.27
  -2   3  10    0.77    0.26
  -2  -3 -10    0.46    0.31
   2   4  10    3.44    0.58
   2  -4 -10    3.92    0.36
   2  -4 -10    4.18    0.63
  -2   4 -10    3.58    0.61
  -2  -4  10    3.77    0.48
  -2  -4 -10    3.93    0.36
  -2   4  10    2.78    0.60
  -2  -4 -10    2.89    0.63
  -2   5 -10    2.95    0.56
   2  -5 -10    3.41    0.35
   2   5  10    2.51    0.57
   2  -5 -10    3.88    0.58
   2  -5 -10    4.01    0.51
  -2  -5 -10    3.62    0.41
  -2   5  10    2.86    0.63
  -2  -5 -10    3.48    0.65
   2   6  10    4.04    0.75
   2  -6 -10    4.77    0.71
  -2   6  10    3.71    0.79
  -2  -6 -10    4.63    0.76
   2  -7 -10   -0.04    0.24
   2   7  10   -0.07    0.29
  -2   7  10   -0.41    0.30
   2   8  10    2.45    0.68
   2  -8 -10    4.16    0.63
  -2   8  10    1.44    0.59
   2  -9 -10    0.51    0.30
   2   9  10   -0.04    0.37
  -2   9  10    0.16    0.48
   2  10  10    0.21    0.43
  -2  10  10    0.19    0.51
   2  11  10   -0.07    0.39
  -2  11  10    0.00    0.53
   2  12  10    0.45    0.63
  -2  12  10    0.48    0.60
   2  13  10   -0.07    0.55
  -2  13  10    1.32    0.74
  -3   0 -10   -0.31    0.24
   3   0 -10    0.00    0.20
   3   0  10   -0.11    0.05
  -3   1 -10   -0.16    0.25
   3   1  10    0.00    0.07
   3  -1 -10   -0.29    0.16
   3   1 -10    0.00    0.22
  -3  -1 -10    0.54    0.33
  -3   1  10    0.05    0.05
  -3   1  10    0.09    0.13
   3  -1  10    0.04    0.05
   3   2  10    4.57    0.59
   3  -2 -10    4.21    0.65
  -3   2 -10    4.72    0.72
  -3  -2 -10    3.85    0.65
  -3   2  10    3.60    0.57
   3  -3 -10    1.21    0.34
   3   3  10    1.25    0.29
  -3   3 -10    1.01    0.36
  -3   3  10    0.96    0.33
  -3  -3 -10    1.09    0.13
  -3  -3 -10    1.89    0.45
   3  -4 -10    0.66    0.27
  -3   4 -10    1.06    0.36
   3  -4 -10    0.90    0.11
   3   4  10    0.78    0.28
  -3  -4  10    0.58    0.19
  -3   4  10    0.28    0.32
  -3  -4 -10    1.09    0.16
  -3  -4 -10    1.32    0.43
  -3   5 -10    8.46    1.06
   3  -5 -10    8.17    0.80
   3  -5 -10    9.30    1.03
   3   5  10    7.00    1.12
   3  -5 -10   11.23    1.08
  -3   5  10    8.24    1.36
  -3  -5 -10   10.26    0.91
   3   6  10    0.83    0.36
   3  -6 -10    1.32    0.35
   3  -6 -10    1.29    0.21
  -3   6  10    0.50    0.42
   3   7  10    0.96    0.39
   3  -7 -10    0.85    0.31
  -3   7  10    1.11    0.53
   3  -8 -10    1.67    0.39
   3   8  10    1.04    0.48
  -3   8  10    0.68    0.51
   3   9  10    0.41    0.41
   3  -9 -10    0.18    0.26
  -3   9  10    0.07    0.46
   3  10  10    0.55    0.51
  -3  10  10    0.45    0.58
   3  11  10    0.59    0.50
  -3  11  10    0.73    0.66
   3  12  10    0.13    0.51
  -3  12  10    0.59    0.61
   3  13  10    4.22    1.15
  -3  13  10    3.68    1.09
  -4   0  10   -0.02    0.05
   4   0  10   -0.12    0.06
   4   0 -10    0.15    0.26
  -4   0 -10    0.17    0.27
  -4   0  10    0.00    0.10
   4   1  10   54.19    4.66
  -4   1 -10   53.22    5.44
   4  -1 -10   54.42    5.41
  -4  -1 -10   53.37    5.25
  -4   1  10   49.86    5.65
   4  -1  10   52.62    4.46
   4   2  10    5.63    0.69
  -4   2 -10    5.40    0.78
   4  -2 -10    4.47    0.71
  -4   2  10    4.66    0.69
  -4  -2 -10    4.38    0.72
   4   3  10    1.92    0.37
   4  -3 -10    2.27    0.42
  -4  -3  10    1.81    0.29
  -4   3 -10    2.03    0.44
  -4  -3 -10    1.77    0.21
  -4   3  10    2.07    0.44
  -4  -3 -10    1.87    0.47
  -4   4 -10    1.21    0.39
   4  -4 -10    1.32    0.34
   4  -4 -10    1.56    0.17
   4   4  10    1.44    0.36
  -4   4  10    0.89    0.41
  -4  -4 -10    2.01    0.24
  -4   5 -10    3.99    0.64
   4  -5 -10    4.00    0.54
   4  -5 -10    2.94    0.34
   4  -5 -10    3.65    0.56
   4   5  10    2.60    0.56
  -4  -5 -10    2.99    0.36
  -4   5  10    2.21    0.60
   4  -6 -10    6.73    0.63
  -4   6 -10    7.32    0.92
   4  -6 -10    6.47    0.79
   4   6  10    4.76    0.92
  -4   6  10    8.52    1.34
   4  -7 -10    2.42    0.30
   4  -7 -10    1.59    0.39
   4   7  10    1.24    0.48
  -4   7  10    1.17    0.57
   4   8  10   -0.16    0.33
   4  -8 -10   -0.02    0.22
  -4   8  10    0.68    0.49
   4   9  10    1.97    0.63
  -4   9  10    2.62    0.80
   4  10  10    0.88    0.54
  -4  10  10    0.66    0.57
   4  11  10    2.07    0.69
  -4  11  10    1.61    0.77
   4  12  10   -0.39    0.46
  -4  12  10   -0.53    0.50
   5   0  10    1.14    0.19
  -5   0  10    1.32    0.16
  -5   0  10    1.45    0.28
  -5   0 -10    1.39    0.43
   5  -1 -10    1.57    0.37
  -5   1 -10    0.94    0.39
   5   1  10    1.36    0.21
  -5  -1  10    1.35    0.24
  -5  -1  10    1.14    0.15
  -5   1  10    0.73    0.27
  -5  -1 -10    1.23    0.38
   5  -1  10    1.36    0.18
  -5  -2  10    0.75    0.17
  -5   2 -10    0.61    0.32
  -5  -2  10    0.77    0.18
   5  -2 -10    0.61    0.29
   5   2  10    1.06    0.20
   5   2  10    0.92    0.25
  -5   2  10    0.82    0.29
  -5  -2 -10    0.71    0.10
  -5  -2 -10    0.18    0.31
   5  -2  10    0.83    0.14
   5  -3 -10   20.84    2.16
   5   3  10   20.81    2.35
  -5  -3  10   20.86    2.29
  -5   3 -10   19.84    2.20
  -5  -3 -10   20.95    1.77
  -5   3  10   18.72    2.35
   5   4  10    4.59    0.70
   5  -4 -10    4.05    0.41
  -5   4 -10    3.56    0.68
   5  -4 -10    5.98    0.70
   5  -4 -10    4.83    0.55
  -5   4  10    4.11    0.79
  -5  -4 -10    5.13    0.49
   5  -5 -10    3.14    0.34
  -5   5 -10    3.63    0.59
   5  -5 -10    3.73    0.54
   5   5  10    2.24    0.53
  -5   5  10    3.68    0.76
   5  -6 -10    0.51    0.28
   5   6  10    0.66    0.34
  -5   6 -10    0.97    0.35
   5  -6 -10    0.81    0.17
  -5   6  10    0.59    0.42
   5  -7 -10   -0.17    0.20
   5  -7 -10   -0.04    0.10
   5   7  10    0.00    0.32
  -5   7  10   -0.33    0.32
   5  -8 -10    0.58    0.19
   5  -8 -10    0.71    0.28
   5   8  10    0.30    0.35
  -5   8  10    0.72    0.53
   5   9  10   -0.08    0.34
  -5   9  10    0.05    0.52
   5  10  10    1.48    0.60
  -5  10  10    1.68    0.77
   5  11  10    1.35    0.67
  -5  11  10    0.85    0.65
   5  12  10    0.36    0.51
  -5  12  10    0.10    0.62
  -6   0 -10    0.05    0.27
   6   0  10    0.86    0.16
  -6   0  10    0.93    0.25
   6   1  10    7.76    0.72
  -6  -1  10    7.21    0.89
  -6   1 -10    6.73    0.99
   6  -1  10    7.47    0.72
  -6   1  10    7.74    0.98
  -6  -1 -10    7.77    0.98
   6   2  10    1.20    0.22
  -6   2 -10    1.29    0.39
   6   2  10    1.23    0.29
   6  -2  10    0.82    0.17
  -6   2  10    1.61    0.37
  -6  -2 -10    1.01    0.15
   6  -3 -10    1.48    0.36
  -6   3 -10    0.86    0.38
   6   3  10    1.21    0.32
  -6  -3 -10    1.67    0.22
   6  -3  10    1.52    0.23
  -6   3  10    1.56    0.43
   6  -4 -10    3.53    0.36
   6  -4 -10    3.32    0.57
  -6   4 -10    3.46    0.64
   6  -4 -10    4.39    0.51
   6   4  10    3.45    0.60
  -6  -4 -10    3.62    0.41
  -6   4  10    3.47    0.70
   6  -5 -10    0.42    0.27
   6  -5 -10    0.49    0.13
  -6   5 -10   -0.16    0.25
   6   5  10    0.29    0.28
  -6   5  10    0.61    0.42
   6  -6 -10    2.23    0.30
   6  -6 -10    2.98    0.47
   6   6  10    0.99    0.44
  -6   6 -10    2.93    0.51
  -6   6  10    1.56    0.59
   6  -7 -10    0.22    0.14
   6  -7 -10    0.47    0.26
   6   7  10   -0.23    0.27
  -6   7  10   -0.46    0.38
   6   8  10    1.14    0.44
   6  -8 -10    0.95    0.23
  -6   8  10    2.62    0.77
   6   9  10    1.97    0.65
   6  -9 -10    1.45    0.31
  -6   9  10    0.01    0.54
   6  10  10   -0.20    0.40
   6 -10 -10    0.58    0.23
  -6  10  10    0.10    0.61
   6 -11 -10    1.80    0.36
   6  11  10    1.78    0.68
  -6  11  10    3.07    0.95
   6  12  10   -0.36    0.45
  -6  12  10    0.78    0.68
   7   0  10    4.46    0.49
  -7   0  10    5.30    0.69
  -7   0 -10    4.22    0.76
  -7   1 -10    0.28    0.30
   7   1  10    0.58    0.17
  -7   1  10    0.69    0.28
  -7  -1 -10    0.69    0.37
   7  -1  10    0.53    0.15
  -7   2 -10    1.46    0.46
   7   2  10    2.22    0.31
   7   2  10    1.79    0.40
  -7  -2 -10    1.87    0.23
  -7   2  10    1.98    0.44
   7  -2  10    1.66    0.25
   7   3  10    1.22    0.35
  -7   3 -10    1.68    0.44
   7  -3  10    1.51    0.23
  -7  -3 -10    1.37    0.21
  -7   3  10    1.39    0.43
   7  -4 -10    0.07    0.08
  -7   4 -10    0.07    0.29
   7   4  10    0.02    0.22
  -7   4  10    0.40    0.36
   7  -4  10   -0.10    0.10
   7  -5 -10    5.22    0.49
  -7   5 -10    5.67    0.78
   7   5  10    3.49    0.75
  -7   5  10    4.48    0.89
   7  -6 -10    5.98    0.60
   7   6  10    5.79    0.97
  -7   6 -10    6.21    0.87
  -7   6  10    6.45    1.16
   7  -7 -10    0.17    0.14
  -7   7 -10   -0.15    0.27
   7   7  10   -0.38    0.27
  -7   7  10   -0.50    0.38
   7  -8 -10   -0.27    0.11
   7   8  10   -0.01    0.36
  -7   8  10   -0.45    0.41
   7   9  10   -0.09    0.33
   7  -9 -10   -0.27    0.14
  -7   9  10   -0.52    0.46
   7 -10 -10   -0.07    0.16
   7  10  10   -0.08    0.43
  -7  10  10   -0.04    0.57
   7 -11 -10    0.15    0.20
   7  11  10   -0.39    0.45
  -7  11  10    0.40    0.59
   7  12  10    0.22    0.56
   7 -12 -10    0.50    0.25
  -7  12  10    0.34    0.66
  -8   0  10   20.48    2.42
  -8   0 -10   20.80    2.30
   8   0  10   21.74    1.89
   8   1  10    2.31    0.35
  -8   1 -10    2.90    0.57
  -8   1  10    3.19    0.58
   8  -1  10    2.98    0.39
   8   2  10    9.59    1.16
   8   2  10    8.45    0.90
  -8   2 -10    9.82    1.16
  -8   2  10    8.99    1.21
  -8  -2 -10    8.86    0.85
   8  -2  10    9.68    0.88
   8   3  10    0.77    0.29
  -8   3 -10    0.73    0.37
   8  -3  10    0.37    0.15
  -8   3  10    0.64    0.37
  -8   4 -10    0.06    0.30
   8   4  10   -0.19    0.22
   8  -4 -10    0.17    0.10
  -8   4  10    0.05    0.33
   8  -4  10    0.51    0.16
   8  -5 -10    6.61    0.62
   8   5  10    5.79    0.97
  -8   5 -10    6.07    0.90
   8  -5  10    5.90    0.62
  -8   5  10    5.72    1.06
  -8   6 -10    0.00    0.27
   8  -6 -10    0.26    0.15
   8   6  10   -0.09    0.27
  -8   6  10    0.74    0.49
   8   7  10    0.18    0.34
  -8   7 -10   -0.15    0.29
   8  -7 -10    0.33    0.16
  -8   7  10    0.53    0.49
   8  -8 -10    0.91    0.23
   8   8  10    1.14    0.47
  -8   8  10    0.87    0.59
   8  -9 -10    3.81    0.47
   8   9  10    2.07    0.68
  -8   9  10    3.58    0.97
   8 -10 -10    2.75    0.40
   8  10  10    1.04    0.61
  -8  10  10    2.10    0.82
   8  11  10   -0.22    0.47
   8 -11 -10    0.08    0.20
  -8  11  10   -0.78    0.58
   8  12  10    0.61    0.64
   8 -12 -10    0.15    0.25
  -8  12  10    1.27    0.80
   9   0  10    3.39    0.44
  -9   0 -10    3.73    0.74
  -9   1 -10    0.76    0.37
   9   1  10    0.74    0.20
   9  -1  10    0.32    0.16
  -9   1  10    0.59    0.30
   9   2  10    7.52    0.74
   9   2  10    6.82    0.95
  -9   2 -10    6.70    1.01
   9  -2  10    7.82    0.78
  -9   2  10    8.11    1.12
   9  -3 -10    2.84    0.37
   9   3  10    2.55    0.54
  -9   3 -10    2.84    0.56
   9  -3  10    2.57    0.37
  -9   3  10    3.06    0.63
  -9   4 -10    8.79    1.04
   9  -4 -10    5.72    0.60
   9   4  10    7.50    0.96
   9  -4  10    6.78    0.71
  -9   4  10    7.38    1.13
  -9   5 -10    7.20    0.95
   9   5  10    5.61    0.98
   9  -5 -10    6.49    0.63
   9  -5  10    6.07    0.64
  -9   5  10    5.77    1.06
  -9   6 -10   -0.10    0.30
   9  -6 -10    0.15    0.13
   9   6  10   -0.23    0.26
  -9   6  10   -0.07    0.39
   9  -6  10   -0.04    0.14
   9   7  10    1.93    0.62
  -9   7 -10    3.20    0.59
   9  -7 -10    4.04    0.45
  -9   7  10    4.28    0.98
   9  -8 -10    1.43    0.28
   9   8  10    1.18    0.55
  -9   8  10    1.01    0.61
   9   9  10    1.17    0.55
   9  -9 -10    1.00    0.25
  -9   9  10    1.66    0.74
   9 -10 -10    0.65    0.26
   9  10  10    0.72    0.57
  -9  10  10    0.68    0.61
   9 -11 -10    0.68    0.25
   9  11  10   -0.47    0.45
  -9  11  10    0.63    0.65
   9 -12 -10    1.46    0.34
  10   0  10    8.23    0.82
  10   1  10    0.34    0.18
 -10   1 -10    0.88    0.43
  10  -1  10    0.47    0.18
 -10   2 -10    2.36    0.57
  10   2  10    2.19    0.46
  10   2  10    2.05    0.35
  10  -2  10    2.51    0.36
 -10   2  10    2.76    0.62
 -10   3 -10    0.04    0.34
  10   3  10    0.23    0.26
  10  -3 -10    0.12    0.12
  10  -3  10    0.05    0.13
 -10   3  10    0.14    0.35
  10  -4 -10    0.19    0.11
 -10   4 -10    0.10    0.29
  10   4  10    0.12    0.28
 -10   4  10   -0.17    0.34
  10  -4  10    0.01    0.14
  10   5  10    2.08    0.53
 -10   5 -10    1.13    0.45
  10  -5 -10    1.93    0.27
  10  -5  10    1.68    0.30
 -10   5  10    2.38    0.69
  10   6  10    0.62    0.40
 -10   6 -10    0.84    0.35
  10  -6  10    0.17    0.17
 -10   6  10    0.75    0.51
  10   7  10    3.92    0.81
 -10   7 -10    4.15    0.69
  10  -7 -10    3.63    0.47
  10  -7  10    3.88    0.52
 -10   7  10    4.33    0.96
  10   8  10   -0.03    0.39
  10  -8 -10    0.27    0.19
  10  -8  10    0.38    0.21
 -10   8  10    0.76    0.55
  10   9  10   -0.27    0.45
  10  -9 -10    0.68    0.24
 -10   9  10    1.04    0.68
  10  10  10    0.81    0.54
  10 -10 -10   -0.09    0.19
 -10  10  10   -0.32    0.60
  10 -11 -10    0.29    0.24
  10  11  10    0.34    0.56
 -10  11  10   -0.66    0.59
  10 -12 -10   -0.31    0.24
  11   0  10   13.38    1.27
  11   1  10    0.20    0.18
 -11   1 -10    0.66    0.35
  11  -1  10    0.11    0.16
 -11   2 -10   22.63    2.46
  11   2  10   21.18    2.07
  11   2  10   24.24    2.64
  11  -2  10   21.58    1.96
 -11   3 -10    0.37    0.42
  11   3  10    1.19    0.38
  11  -3 -10    0.80    0.20
 -11   3  10    0.54    0.42
  11  -3  10    0.72    0.22
 -11   4 -10    7.75    1.07
  11   4  10    8.22    1.13
  11  -4 -10    6.91    0.69
 -11   4  10    6.95    1.14
  11  -4  10    6.54    0.71
  11   5  10    1.33    0.48
  11  -5 -10    1.52    0.24
 -11   5 -10    1.21    0.43
 -11   5  10    1.50    0.60
  11  -5  10    1.69    0.31
  11  -6 -10    3.62    0.46
 -11   6 -10    4.14    0.69
  11   6  10    4.18    0.81
 -11   6  10    5.81    1.02
  11  -6  10    3.73    0.53
  11   7  10    0.49    0.46
  11  -7 -10    0.94    0.23
  11  -7  10    0.54    0.22
 -11   7  10    0.70    0.59
  11  -8 -10    6.52    0.69
  11   8  10    5.34    1.08
  11  -8  10    7.47    0.83
 -11   8  10    7.63    1.45
  11   9  10   -0.32    0.42
  11  -9 -10   -0.10    0.17
  11  -9  10   -0.12    0.21
 -11   9  10    0.23    0.57
  11  10  10    0.23    0.48
  11 -10 -10    1.11    0.29
 -11  10  10   -0.20    0.65
  11 -10  10    0.81    0.31
  11 -11 -10    0.35    0.26
 -11  11  10    0.93    0.76
  11 -11  10   -0.15    0.26
  12   0  10    0.92    0.24
 -12   1 -10    4.19    0.79
  12   1  10    3.92    0.53
  12  -1  10    4.12    0.54
  12   2  10    1.82    0.46
 -12   2 -10    2.10    0.60
  12   2  10    1.62    0.35
  12  -2  10    1.86    0.33
  12  -3 -10    4.58    0.59
 -12   3 -10    4.10    0.77
  12   3  10    4.30    0.77
  12  -3  10    3.60    0.49
  12   4  10    0.04    0.28
 -12   4 -10    0.32    0.35
  12  -4 -10   -0.16    0.10
 -12   4  10   -0.06    0.41
  12  -4  10    0.19    0.18
  12  -5 -10    0.21    0.15
 -12   5 -10    0.13    0.35
  12   5  10    0.11    0.35
  12  -5  10    0.28    0.18
 -12   5  10   -0.30    0.44
  12   6  10   -0.19    0.35
  12  -6 -10    0.39    0.18
 -12   6 -10    0.36    0.37
  12  -6  10    0.47    0.22
 -12   6  10    0.15    0.55
  12   7  10   -0.02    0.41
  12  -7 -10    1.06    0.25
 -12   7  10    0.76    0.63
  12  -7  10    0.98    0.28
  12  -8 -10    1.16    0.28
  12   8  10    1.53    0.58
  12  -8  10    0.76    0.29
 -12   8  10    1.32    0.68
  12   9  10    0.36    0.49
  12  -9 -10    1.02    0.28
 -12   9  10   -0.05    0.58
  12  -9  10    1.34    0.33
  12  10  10   -0.13    0.49
  12 -10 -10    0.24    0.25
 -12  10  10    1.00    0.80
  12 -10  10    0.38    0.28
  12 -11 -10    2.95    0.47
  12 -11  10    3.46    0.58
  13   0  10    7.78    0.83
  13   1  10    0.42    0.23
 -13   1 -10    0.82    0.41
  13  -1  10    0.46    0.22
  13   2  10    4.12    0.75
 -13   2 -10    3.77    0.79
  13   2  10    4.67    0.60
  13  -2  10    4.01    0.54
  13   3  10    0.08    0.29
 -13   3 -10    0.32    0.41
  13  -3 -10   -0.03    0.15
  13  -3  10   -0.07    0.16
  13  -4 -10    2.75    0.34
  13   4  10    2.30    0.58
 -13   4 -10    2.31    0.58
  13  -4  10    3.00    0.45
  13   5  10    0.33    0.38
  13  -5 -10    0.34    0.17
 -13   5 -10    0.52    0.38
  13  -5  10    0.34    0.20
  13  -6 -10   -0.11    0.14
  13   6  10   -0.30    0.35
 -13   6  10    0.49    0.55
  13  -6  10   -0.31    0.16
  13  -7 -10   -0.24    0.15
  13   7  10   -0.61    0.35
 -13   7  10   -0.21    0.56
  13  -7  10    0.08    0.20
  13  -8 -10    1.17    0.28
  13   8  10    0.41    0.48
 -13   8  10    1.59    0.81
  13  -8  10    0.96    0.31
  13   9  10   -0.77    0.45
  13  -9 -10    0.44    0.24
  13  -9  10    0.14    0.25
 -13   9  10    0.43    0.68
  13 -10 -10   -0.01    0.21
 -13  10  10    0.54    0.74
  13 -10  10    0.13    0.26
  14   0  10    0.17    0.19
  14   1  10    0.64    0.26
 -14   1 -10    0.79    0.49
  14  -1  10    0.96    0.28
  14   2  10    0.08    0.21
  14   2  10   -0.17    0.26
 -14   2 -10    0.40    0.40
  14  -2  10    0.05    0.19
  14   3  10   -0.01    0.32
 -14   3 -10    0.66    0.40
  14  -3  10    0.23    0.22
  14  -4 -10    0.94    0.28
  14   4  10    0.29    0.36
 -14   4 -10    0.27    0.42
  14  -4 -10    0.74    0.20
  14  -4  10    0.37    0.23
  14   5  10   -0.15    0.32
 -14   5 -10    0.23    0.40
  14  -5 -10    0.34    0.17
  14  -5  10   -0.42    0.18
  14   6  10    0.40    0.43
  14  -6 -10    0.19    0.17
  14  -6  10   -0.11    0.20
  14  -7 -10    0.18    0.19
  14   7  10    0.22    0.46
  14  -7  10    0.09    0.22
  14   8  10    0.06    0.43
  14  -8 -10    0.26    0.22
  14  -8  10   -0.02    0.21
  14  -9 -10    0.47    0.25
  14   9  10    0.18    0.50
  14  -9  10    0.10    0.26
  14 -10 -10    0.46    0.27
  14 -10  10    1.16    0.37
  15   0  10    0.52    0.25
  15   1  10    2.39    0.44
  15   1  10    3.08    0.62
  15  -1  10    2.78    0.47
 -15   2 -10    1.15    0.53
  15   2  10    1.01    0.33
  15   2  10    1.42    0.47
  15  -2  10    1.72    0.35
 -15   3 -10    0.86    0.48
  15   3  10    1.86    0.54
  15  -3  10    1.11    0.31
  15   4  10    0.77    0.44
 -15   4 -10    0.15    0.42
  15  -4  10    0.60    0.28
  15   5  10    0.56    0.44
  15  -5  10    0.29    0.26
  15   6  10    0.06    0.45
  15  -6 -10    0.37    0.21
  15  -6  10    0.37    0.26
  15   7  10    0.26    0.47
  15  -7 -10    0.33    0.20
  15  -7  10    0.72    0.31
  15  -8 -10    0.14    0.23
  15   8  10   -0.24    0.44
  15  -8  10    0.28    0.27
  15  -9  10    0.10    0.29
  16   0  10    1.35    0.35
  16   1  10    0.20    0.24
  16   1  10    0.03    0.32
  16  -1  10    0.35    0.26
 -16   2 -10    3.51    0.79
  16   2  10    3.61    0.74
  16  -2  10    2.76    0.48
 -16   3 -10   -0.07    0.41
  16   3  10    0.23    0.38
  16  -3  10   -0.04    0.22
  16   4  10    0.48    0.43
 -16   4 -10   -0.16    0.39
  16  -4  10    0.07    0.23
  16   5  10    0.26    0.44
  16  -5  10    0.36    0.26
  16   6  10   -0.06    0.43
  16  -6  10    0.21    0.29
  16   7  10    1.22    0.60
  16  -7  10    0.75    0.35
  16  -8  10    0.12    0.25
  17   0  10    0.23    0.25
  17   1  10    7.56    1.20
  17   1  10    7.25    0.93
  17  -1  10    7.13    0.89
  17   2  10   -0.48    0.30
 -17   2 -10   -0.36    0.46
  17  -2  10   -0.09    0.22
 -17   3 -10    3.68    0.82
  17   3  10    4.57    0.88
  17  -3  10    4.65    0.66
  17   4  10    0.17    0.43
  17  -4  10    0.39    0.27
  17   5  10   -0.17    0.42
  17  -5  10    0.34    0.27
  17   6  10   -0.08    0.45
  17  -6  10    0.35    0.27
  17  -7  10    2.43    0.50
  18   0  10    0.73    0.32
  18   1  10    1.63    0.54
  18   1  10    1.07    0.36
  18  -1  10    1.35    0.36
 -18   2 -10    0.37    0.52
  18   2  10    0.34    0.41
  18  -2  10    0.05    0.24
  18   3  10    1.62    0.59
  18  -3  10    1.37    0.40
  18   4  10    0.62    0.49
  18  -4  10    0.61    0.31
  18   5  10    0.55    0.51
  18  -5  10    1.07    0.38
  18  -6  10    0.45    0.31
  19   0  10    1.15    0.51
  19   0  10    1.59    0.42
  19   1  10    0.18    0.41
  19   1  10    0.27    0.32
 -19   1 -10    0.69    0.58
  19  -1  10    0.78    0.33
 -19   2 -10    0.29    0.50
  19   2  10   -0.16    0.41
  19  -2  10    0.65    0.32
  19   3  10    1.86    0.64
  19  -3  10    1.18    0.39
  19  -4  10   -0.28    0.25
  19  -5  10    0.56    0.38
  20   0  10    2.83    0.73
  20   0  10    2.14    0.50
 -20   1 -10    1.02    0.66
  20  -1  10    1.68    0.46
   0   0 -11    0.43    0.28
   0  -1 -11   -0.14    0.25
   0   1 -11    0.12    0.22
   0   1  11   -0.05    0.08
   0   2  11   11.61    1.31
   0   2 -11   11.22    1.32
   0  -2 -11   11.26    1.31
   0   3  11   -0.10    0.17
   0   3 -11   -0.21    0.24
   0  -3 -11    0.18    0.25
   0   4  11    6.41    0.92
   0   4 -11    6.74    0.95
   0  -4 -11    7.98    0.93
   0  -5 -11   -0.02    0.09
   0   5  11    0.25    0.25
   0  -5 -11    0.25    0.30
   0  -6 -11   15.17    1.54
   0   6  11   11.45    1.65
   0   7  11   -0.30    0.30
   0  -7 -11   -0.16    0.27
   0  -8 -11    3.55    0.65
   0   8  11    2.05    0.64
   0   9  11   -0.11    0.40
   0  -9 -11    0.49    0.38
   0 -10 -11    1.43    0.53
   0  10  11    1.96    0.67
   0  11  11   -0.24    0.47
   0  12  11    0.30    0.57
  -1   0 -11    0.50    0.28
   1   0  11    0.03    0.04
   1   0 -11   -0.03    0.25
   1   1  11    0.26    0.11
   1   1  11    0.31    0.08
   1  -1 -11    0.07    0.22
  -1   1 -11    0.27    0.25
   1   1 -11    0.02    0.22
  -1  -1 -11   -0.06    0.24
  -1   1  11    0.24    0.10
   1   2  11    2.28    0.37
   1  -2 -11    2.71    0.52
  -1   2 -11    2.32    0.50
  -1   2  11    2.51    0.41
  -1  -2 -11    3.41    0.58
   1   2 -11    2.64    0.52
   1  -3 -11   -0.08    0.24
   1   3  11    0.01    0.16
  -1   3 -11    0.17    0.29
  -1   3  11    0.27    0.19
   1   3 -11    0.47    0.29
  -1  -3 -11    0.11    0.26
  -1   4 -11    1.51    0.42
   1   4  11    1.96    0.40
  -1  -4  11    1.62    0.26
   1  -4 -11    2.36    0.45
  -1  -4 -11    1.52    0.46
  -1  -4 -11    1.92    0.19
  -1   4  11    1.63    0.43
  -1  -4 -11    2.07    0.19
   1  -5 -11    6.40    0.58
   1   5  11    4.36    0.87
   1  -5 -11    6.09    0.88
   1  -5 -11    6.93    0.60
  -1  -5 -11    5.44    0.84
  -1   5  11    5.71    0.90
   1  -6 -11    3.65    0.67
  -1  -6 -11    2.05    0.53
  -1   6  11    2.51    0.59
   1  -7 -11    2.45    0.51
   1   7  11    1.21    0.50
  -1  -7 -11    0.92    0.42
  -1   7  11    1.20    0.48
   1  -8 -11    1.95    0.46
   1   8  11    1.38    0.57
  -1  -8 -11    1.80    0.52
  -1   8  11    2.09    0.65
   1   9  11    4.11    0.95
   1  -9 -11    6.86    0.92
  -1   9  11    4.71    1.03
  -1  -9 -11    7.02    1.01
   1 -10 -11    0.47    0.36
   1  10  11    0.21    0.41
  -1 -10 -11    0.04    0.40
  -1  10  11    0.14    0.48
   1  11  11   -0.09    0.49
  -1  11  11   -0.06    0.51
  -1 -11 -11   -0.36    0.37
   1  12  11    0.51    0.59
  -1  12  11    0.23    0.57
   2   0  11    0.06    0.05
   2   0 -11   -0.11    0.20
  -2   0 -11   -0.24    0.20
   2  -1 -11    0.99    0.35
  -2   1 -11    0.62    0.31
   2   1  11    1.03    0.15
  -2   1  11    1.17    0.21
  -2  -1 -11    1.46    0.43
   2   1 -11    0.82    0.32
   2   2  11    0.89    0.22
  -2   2 -11    1.17    0.36
   2  -2 -11    1.47    0.38
  -2  -2 -11    1.65    0.44
   2   2 -11    0.80    0.32
  -2   2  11    0.56    0.21
  -2   3 -11    4.17    0.66
   2   3  11    3.98    0.59
   2  -3 -11    3.86    0.65
  -2  -3 -11    4.20    0.72
  -2   3  11    3.88    0.62
  -2   4 -11    0.06    0.27
   2  -4 -11    0.11    0.24
   2   4  11    0.20    0.21
  -2  -4  11    0.16    0.10
  -2  -4 -11    0.17    0.32
  -2  -4 -11    0.00    0.04
  -2   4  11    0.14    0.25
  -2   5 -11    5.18    0.77
   2  -5 -11    4.97    0.45
   2  -5 -11    4.91    0.73
   2   5  11    3.46    0.71
  -2   5  11    4.68    0.84
  -2  -5 -11    5.33    0.85
   2  -6 -11    0.41    0.28
   2  -6 -11    0.07    0.10
   2   6  11    0.08    0.24
  -2   6  11    0.04    0.32
  -2  -6 -11    0.46    0.38
   2  -7 -11    3.30    0.57
   2   7  11    2.39    0.58
  -2  -7 -11    1.57    0.50
  -2   7  11    2.49    0.64
   2  -8 -11    2.62    0.51
   2   8  11    1.03    0.49
  -2   8  11    2.61    0.73
  -2  -8 -11    3.64    0.73
   2   9  11    0.71    0.47
   2  -9 -11    0.81    0.37
  -2   9  11    0.92    0.53
  -2  -9 -11    0.72    0.47
   2  10  11    1.03    0.54
  -2 -10 -11    0.61    0.49
  -2  10  11    0.44    0.51
   2  11  11   -0.27    0.38
  -2 -11 -11   -0.65    0.37
  -2  11  11    0.30    0.55
   2  12  11   -0.10    0.54
  -2  12  11    0.83    0.64
   3   0  11   -0.06    0.06
  -3   0 -11    0.31    0.32
   3   0 -11    0.22    0.25
   3   1  11   10.16    0.95
  -3   1 -11   10.70    1.25
   3  -1 -11   11.09    1.22
   3   1 -11   10.45    1.18
  -3   1  11    9.67    1.15
   3  -1  11   10.35    0.88
  -3  -1 -11    8.78    1.18
   3   2  11    4.25    0.58
   3  -2 -11    4.52    0.68
  -3   2 -11    4.66    0.73
   3   2 -11    5.20    0.71
  -3   2  11    3.37    0.57
  -3  -2 -11    4.41    0.71
   3   3  11   22.36    2.53
  -3   3 -11   22.30    2.38
   3  -3 -11   22.59    2.35
  -3   3  11   22.80    2.71
  -3  -3 -11   25.08    2.56
  -3   4 -11   11.75    1.36
   3   4  11   12.00    1.43
  -3  -4  11   11.17    1.33
   3  -4 -11   13.20    1.34
  -3  -4 -11   14.13    1.54
  -3   4  11   12.22    1.60
  -3  -4 -11   12.92    1.14
   3  -5 -11   14.35    1.24
   3   5  11   12.60    1.69
  -3   5 -11   14.87    1.60
   3  -5 -11   14.34    1.55
  -3  -5 -11   13.92    1.52
  -3   5  11   11.86    1.64
   3   6  11    1.54    0.47
   3  -6 -11    2.40    0.47
   3  -6 -11    2.12    0.27
  -3   6  11    1.36    0.52
  -3  -6 -11    1.53    0.51
   3   7  11    3.71    0.83
   3  -7 -11    5.64    0.56
   3  -7 -11    6.62    0.83
  -3   7  11    4.19    0.89
   3   8  11    2.46    0.71
   3  -8 -11    4.62    0.65
  -3   8  11    2.39    0.68
   3  -9 -11    0.17    0.29
   3   9  11    0.00    0.37
  -3   9  11    0.03    0.49
   3  10  11    1.20    0.63
  -3  10  11    0.53    0.57
   3  11  11    1.08    0.57
  -3  11  11    1.63    0.76
   3  12  11    0.43    0.58
  -3  12  11    2.32    0.90
  -4   0  11    0.00    0.04
   4   0  11    0.03    0.08
  -4   0 -11   -0.36    0.25
   4   0 -11    0.23    0.27
  -4   0  11    0.05    0.12
   4  -1 -11    5.21    0.71
   4   1  11    4.10    0.45
  -4   1 -11    4.99    0.79
   4   1 -11    4.83    0.71
   4  -1  11    3.90    0.40
  -4   1  11    3.89    0.58
  -4  -1 -11    4.55    0.75
  -4   2 -11    7.67    1.07
   4   2  11    7.67    0.94
   4  -2 -11    7.68    0.94
   4  -2  11    7.75    0.67
  -4   2  11    6.55    0.94
  -4  -2 -11    7.07    1.05
  -4   3 -11    9.01    1.09
   4   3  11    8.65    1.08
   4  -3 -11    8.72    1.03
  -4   3  11    7.71    1.06
  -4  -3 -11    9.38    1.07
  -4  -3 -11    7.80    0.70
   4  -4 -11   58.86    5.74
   4   4  11   54.67    6.29
  -4   4 -11   58.51    5.78
  -4  -4 -11   63.52    6.13
  -4  -4 -11   62.90    5.19
  -4   4  11   53.77    6.66
   4   5  11   16.32    2.11
   4  -5 -11   19.03    1.57
   4  -5 -11   17.43    1.91
  -4   5 -11   17.92    1.97
  -4   5  11   16.01    2.02
  -4  -5 -11   16.36    1.84
   4   6  11    7.75    1.29
   4  -6 -11   10.65    0.89
  -4   6 -11    8.01    1.14
   4  -6 -11   10.49    1.13
  -4   6  11    8.03    1.26
   4  -7 -11    9.79    0.81
   4   7  11    6.03    1.17
   4  -7 -11    7.70    0.99
  -4   7  11    7.94    1.30
   4  -8 -11    0.36    0.14
   4  -8 -11    0.11    0.26
   4   8  11   -0.02    0.33
  -4   8  11   -0.30    0.40
   4   9  11    1.59    0.56
  -4   9  11    0.05    0.49
   4  10  11   -0.11    0.41
  -4  10  11   -0.29    0.48
   4  11  11    0.55    0.52
  -4  11  11    0.17    0.52
   4  12  11    1.26    0.69
  -4  12  11    1.43    0.76
  -5   0  11    0.02    0.15
   5   0  11   -0.04    0.08
  -5   0 -11   -0.26    0.30
   5  -1 -11   -0.41    0.22
   5   1  11   -0.05    0.09
  -5  -1  11    0.09    0.06
  -5  -1  11    0.09    0.12
  -5   1 -11    0.46    0.31
  -5  -1 -11    0.06    0.30
  -5   1  11   -0.08    0.16
   5  -1  11    0.02    0.08
   5  -2 -11   11.01    1.26
   5   2  11   10.94    1.30
  -5  -2  11   10.52    1.23
  -5  -2  11   12.17    1.23
   5   2  11    9.84    1.02
  -5   2 -11   10.57    1.29
  -5  -2 -11   10.79    1.22
  -5   2  11    8.48    1.19
   5  -2  11    9.86    0.88
  -5  -3  11    2.45    0.38
   5  -3 -11    2.51    0.50
  -5   3 -11    2.36    0.52
   5   3  11    2.63    0.47
  -5  -3 -11    1.83    0.21
  -5  -3 -11    3.39    0.64
  -5   3  11    1.90    0.47
   5  -4 -11   17.95    1.96
  -5   4 -11   18.42    2.02
   5   4  11   19.01    2.16
  -5   4  11   15.77    1.95
   5  -5 -11   12.88    1.44
  -5   5 -11   13.51    1.49
   5  -5 -11   13.63    1.15
   5   5  11   11.16    1.58
  -5   5  11   10.07    1.40
   5  -6 -11    1.25    0.35
   5   6  11    0.45    0.34
  -5   6 -11    0.84    0.38
   5  -6 -11    1.18    0.19
  -5   6  11    0.68    0.47
   5  -7 -11    1.75    0.40
   5   7  11    1.08    0.45
   5  -7 -11    1.82    0.26
  -5   7  11    0.91    0.53
   5   8  11    3.32    0.73
   5  -8 -11    4.14    0.60
   5  -8 -11    3.03    0.42
  -5   8  11    2.45    0.75
   5  -9 -11    0.07    0.15
   5   9  11   -0.04    0.36
  -5   9  11   -0.76    0.38
   5  10  11    0.22    0.45
   5 -10 -11    0.68    0.22
  -5  10  11    0.04    0.54
   5  11  11   -0.13    0.46
  -5  11  11    0.47    0.60
   5  12  11    2.15    0.76
  -5  12  11    1.23    0.79
  -6   0 -11    0.03    0.28
   6   0  11    0.12    0.10
  -6   0  11    0.30    0.18
  -6   1 -11    0.87    0.40
   6   1  11    0.55    0.16
  -6  -1  11    1.14    0.23
  -6   1  11    1.45    0.33
  -6  -1 -11    1.04    0.43
   6  -1  11    1.00    0.18
   6   2  11   -0.22    0.11
   6   2  11    0.18    0.19
  -6   2 -11    0.44    0.32
  -6   2  11   -0.27    0.19
   6  -2  11    0.07    0.09
  -6  -2 -11   -0.30    0.25
   6  -3 -11    0.77    0.34
   6   3  11    0.93    0.30
  -6   3 -11    0.70    0.34
  -6  -3 -11    0.57    0.37
  -6   3  11    0.45    0.31
   6  -3  11    0.41    0.13
   6   4  11    6.84    0.95
  -6   4 -11    7.17    1.00
   6  -4 -11    7.10    0.94
  -6   4  11    5.71    0.93
  -6   5 -11    0.37    0.34
   6  -5 -11    0.71    0.32
   6  -5 -11    0.66    0.12
   6   5  11    0.52    0.31
  -6   5  11    0.24    0.37
   6  -6 -11    0.67    0.16
   6   6  11    0.94    0.38
   6  -6 -11    0.69    0.30
  -6   6 -11    1.60    0.42
  -6   6  11    1.58    0.58
   6  -7 -11    0.19    0.25
   6  -7 -11    0.04    0.12
  -6   7 -11   -0.04    0.29
   6   7  11   -0.12    0.27
  -6   7  11   -0.29    0.40
   6  -8 -11    0.00    0.14
   6   8  11   -0.32    0.32
  -6   8  11    0.43    0.48
   6  -9 -11    0.56    0.19
   6   9  11    0.40    0.40
  -6   9  11    1.04    0.73
   6  10  11    0.08    0.49
   6 -10 -11    0.15    0.19
  -6  10  11   -0.74    0.43
   6 -11 -11    0.47    0.24
   6  11  11    0.32    0.52
  -6  11  11   -0.51    0.53
   6  12  11   -0.22    0.48
   6 -12 -11    0.20    0.23
  -6  12  11    0.08    0.67
  -7   0  11    0.01    0.18
  -7   0 -11    0.09    0.31
   7   0  11    0.07    0.11
   7   1  11    1.15    0.22
  -7   1 -11    0.68    0.41
  -7  -1  11    1.51    0.32
  -7  -1 -11    1.62    0.48
   7  -1  11    1.47    0.23
  -7   1  11    1.11    0.36
  -7   2 -11    0.52    0.33
   7   2  11    0.45    0.23
   7   2  11    0.40    0.17
  -7   2  11    0.70    0.32
  -7  -2 -11    0.49    0.36
   7  -2  11    0.71    0.17
   7   3  11    0.26    0.21
  -7   3 -11    0.11    0.34
   7  -3  11    0.85    0.18
  -7   3  11    0.71    0.37
   7   4  11    3.12    0.60
  -7   4 -11    3.93    0.67
   7  -4  11    3.41    0.41
  -7   4  11    3.37    0.70
   7  -5 -11    0.70    0.13
   7   5  11    0.56    0.34
  -7   5 -11    0.94    0.38
  -7   5  11    0.53    0.45
   7   6  11    0.25    0.32
  -7   6 -11    0.13    0.31
   7  -6 -11    0.65    0.16
  -7   6  11   -0.41    0.37
   7  -7 -11    0.36    0.15
   7   7  11    0.09    0.31
  -7   7 -11    0.73    0.36
  -7   7  11    1.14    0.58
   7   8  11    0.27    0.39
   7  -8 -11    0.69    0.21
  -7   8  11    0.51    0.54
   7   9  11    1.26    0.60
   7  -9 -11    2.55    0.36
  -7   9  11    0.63    0.61
   7  10  11    0.63    0.49
   7 -10 -11    0.19    0.19
  -7  10  11    0.48    0.59
   7  11  11   -0.09    0.46
   7 -11 -11    0.68    0.26
  -7  11  11    0.65    0.74
   7  12  11    0.44    0.64
   7 -12 -11    0.49    0.26
  -7  12  11    0.14    0.69
   8   0  11    0.12    0.13
  -8   0  11    0.11    0.21
  -8   0 -11    0.12    0.31
  -8   1 -11    0.49    0.37
   8   1  11    1.02    0.23
  -8  -1 -11    0.75    0.40
  -8   1  11    1.23    0.36
   8  -1  11    0.63    0.18
   8   2  11    0.15    0.22
   8   2  11   -0.09    0.15
  -8   2 -11   -0.09    0.33
   8  -2  11    0.17    0.12
  -8   2  11    0.26    0.28
   8   3  11    7.99    1.11
  -8   3 -11    9.66    1.12
   8  -3  11    8.26    0.84
  -8   3  11    9.83    1.23
  -8   4 -11    0.58    0.36
   8  -4 -11    0.15    0.06
   8   4  11    0.07    0.26
   8  -4  11    0.27    0.15
  -8   4  11   -0.09    0.32
   8  -5 -11    6.90    0.68
  -8   5 -11    8.28    1.07
   8   5  11    8.24    1.13
  -8   5  11    6.72    1.11
   8  -5  11    6.22    0.65
   8  -6 -11    4.25    0.41
  -8   6 -11    2.95    0.63
   8   6  11    2.86    0.67
  -8   6  11    4.32    0.94
  -8   7 -11    0.93    0.37
   8  -7 -11    0.32    0.17
   8   7  11    0.24    0.33
  -8   7  11    0.00    0.47
   8  -8 -11    0.84    0.21
   8   8  11    0.14    0.41
  -8   8  11    1.00    0.61
   8   9  11    0.42    0.42
   8  -9 -11   -0.12    0.16
  -8   9  11   -0.17    0.48
   8 -10 -11    2.35    0.37
   8  10  11    1.21    0.58
  -8  10  11    1.85    0.77
   8  11  11   -0.11    0.53
   8 -11 -11    0.27    0.21
  -8  11  11    0.45    0.64
   8 -12 -11    1.10    0.33
   9   0  11    0.07    0.14
  -9   0 -11   -0.18    0.30
  -9   1 -11    0.54    0.37
   9   1  11    0.90    0.22
  -9   1  11    1.01    0.34
   9  -1  11    0.29    0.16
  -9  -1 -11    0.45    0.42
  -9   2 -11    0.04    0.35
   9   2  11   -0.15    0.14
   9   2  11    0.00    0.20
   9  -2  11    0.20    0.13
  -9   2  11    0.21    0.31
   9   3  11    0.82    0.32
  -9   3 -11   -0.05    0.36
   9  -3  11    0.26    0.14
  -9   3  11    0.49    0.35
   9  -4 -11    4.21    0.41
   9   4  11    5.35    0.81
  -9   4 -11    4.71    0.77
  -9   4  11    4.45    0.85
   9  -4  11    4.09    0.50
  -9   5 -11    0.00    0.32
   9   5  11    0.32    0.33
   9  -5 -11    0.02    0.10
  -9   5  11   -0.30    0.36
   9  -5  11    0.09    0.15
  -9   6 -11    5.40    0.79
   9   6  11    3.96    0.77
   9  -6 -11    4.32    0.47
  -9   6  11    3.67    0.88
   9  -6  11    4.29    0.52
   9   7  11    0.45    0.40
  -9   7 -11    0.13    0.33
   9  -7 -11    0.11    0.13
   9  -7  11    0.44    0.21
  -9   7  11    0.84    0.56
   9   8  11    0.04    0.35
   9  -8 -11    0.22    0.18
  -9   8  11    0.73    0.62
   9   9  11    0.22    0.48
   9  -9 -11    1.37    0.27
  -9   9  11    1.39    0.69
   9 -10 -11   -0.07    0.19
   9  10  11   -0.49    0.39
  -9  10  11    0.02    0.61
   9 -11 -11    0.37    0.24
   9  11  11    0.10    0.51
  -9  11  11    0.84    0.76
   9 -12 -11   -0.28    0.20
  10   0  11    0.01    0.13
 -10   0 -11   -0.14    0.30
 -10   1 -11    0.87    0.46
  10   1  11    1.67    0.31
  10  -1  11    1.85    0.31
  10   2  11    0.48    0.22
  10   2  11    0.54    0.29
 -10   2 -11    0.79    0.44
  10  -2  11    0.71    0.20
 -10   2  11    0.14    0.33
  10   3  11    0.24    0.28
 -10   3 -11    0.11    0.36
 -10   3  11   -0.17    0.33
  10  -3  11   -0.01    0.13
  10   4  11    0.17    0.28
 -10   4 -11   -0.25    0.34
  10  -4  11   -0.09    0.14
 -10   4  11    0.07    0.36
 -10   5 -11    1.80    0.51
  10   5  11    2.38    0.57
  10  -5 -11    1.93    0.26
  10  -5  11    1.76    0.31
 -10   5  11    1.23    0.58
 -10   6 -11    0.04    0.31
  10  -6 -11    0.09    0.12
  10   6  11    0.12    0.33
  10  -6  11    0.00    0.14
 -10   6  11    0.17    0.42
  10  -7 -11    0.29    0.18
 -10   7 -11    1.12    0.43
  10   7  11    0.26    0.39
 -10   7  11   -0.17    0.48
  10  -7  11    0.40    0.21
  10  -8 -11    0.30    0.18
  10   8  11   -0.15    0.38
 -10   8  11    1.83    0.67
  10  -8  11    0.44    0.23
  10   9  11    1.30    0.62
  10  -9 -11    3.14    0.41
 -10   9  11    2.09    0.80
  10  -9  11    3.14    0.48
  10 -10 -11    0.13    0.20
  10  10  11    0.17    0.49
 -10  10  11    0.53    0.63
  10  11  11    1.45    0.73
  10 -11 -11    1.42    0.33
 -10  11  11    1.22    0.81
 -11   0 -11    0.41    0.41
  11   0  11    0.21    0.17
  11   1  11    0.28    0.19
 -11   1 -11    0.04    0.34
  11  -1  11    0.28    0.18
 -11   2 -11    8.41    1.20
  11   2  11    8.70    1.09
  11   2  11    6.71    0.82
  11  -2  11    6.03    0.65
 -11   3 -11   -0.32    0.32
  11   3  11    0.28    0.31
  11  -3  11    0.73    0.22
 -11   3  11    0.57    0.41
  11   4  11    0.25    0.30
 -11   4 -11    0.52    0.39
  11  -4  11    0.29    0.18
 -11   4  11   -0.41    0.36
 -11   5 -11    0.27    0.35
  11  -5 -11    0.54    0.14
  11   5  11    0.16    0.32
  11  -5  11    0.30    0.18
 -11   5  11    0.77    0.44
 -11   6 -11    0.26    0.33
  11   6  11    0.79    0.46
  11  -6 -11    0.40    0.16
  11  -6  11    0.64    0.22
 -11   6  11    0.39    0.45
  11   7  11    0.55    0.45
  11  -7 -11    0.12    0.15
 -11   7  11   -0.11    0.49
  11  -7  11    0.32    0.20
  11  -8 -11    5.22    0.59
  11   8  11    3.83    0.93
 -11   8  11    3.08    0.97
  11  -8  11    5.34    0.63
  11  -9 -11    1.54    0.30
  11   9  11    0.84    0.57
  11  -9  11    0.96    0.30
 -11   9  11    1.00    0.70
  11 -10 -11    0.12    0.23
  11  10  11   -0.01    0.49
  11 -10  11   -0.03    0.22
 -11  10  11   -0.26    0.53
  11 -11 -11    0.46    0.27
  11 -11  11    0.28    0.29
 -12   0 -11    0.90    0.48
  12   0  11   -0.12    0.17
  12   1  11    5.15    0.66
 -12   1 -11    5.69    0.97
  12  -1  11    5.26    0.63
  12   2  11    2.24    0.50
  12   2  11    1.83    0.37
 -12   2 -11    1.49    0.52
  12  -2  11    1.99    0.36
  12   3  11    1.52    0.50
 -12   3 -11    2.32    0.59
  12  -3  11    1.55    0.32
 -12   4 -11    3.00    0.64
  12   4  11    2.41    0.61
  12  -4  11    2.89    0.45
 -12   4  11    4.16    0.86
  12   5  11   -0.11    0.30
 -12   5 -11    0.59    0.41
  12  -5  11    0.30    0.19
 -12   5  11    0.01    0.46
  12   6  11    0.69    0.43
 -12   6 -11    1.51    0.45
  12  -6 -11    0.62    0.18
 -12   6  11    0.82    0.61
  12  -6  11    0.74    0.25
  12   7  11   -0.28    0.37
  12  -7 -11   -0.03    0.15
  12  -7  11    0.23    0.19
 -12   7  11    0.27    0.52
  12   8  11    0.42    0.51
  12  -8 -11    0.00    0.17
 -12   8  11   -0.57    0.52
  12  -8  11   -0.03    0.20
  12  -9 -11    3.19    0.43
  12   9  11    1.63    0.70
 -12   9  11    3.84    1.06
  12  -9  11    1.68    0.41
  12  10  11   -0.54    0.41
  12 -10  11    0.03    0.26
 -12  10  11   -0.34    0.67
 -13   0 -11    0.42    0.39
  13   0  11    0.09    0.19
  13   1  11    0.63    0.26
 -13   1 -11    1.05    0.46
  13  -1  11    0.62    0.24
  13   2  11   -0.08    0.28
  13   2  11    0.44    0.24
 -13   2 -11   -0.11    0.37
  13  -2  11   -0.28    0.17
  13   3  11    1.07    0.43
 -13   3 -11    0.58    0.48
  13  -3  11    0.78    0.25
 -13   4 -11   -0.70    0.29
  13   4  11    0.31    0.36
  13  -4  11    0.37    0.22
  13   5  11    1.81    0.55
 -13   5 -11    1.54    0.50
  13  -5  11    2.29    0.40
  13   6  11    0.93    0.46
  13  -6  11    0.02    0.18
 -13   6  11   -0.33    0.48
  13   7  11    2.24    0.66
 -13   7  11    1.78    0.75
  13  -7  11    1.85    0.37
  13   8  11    2.35    0.72
  13  -8  11    4.64    0.64
 -13   8  11    3.80    1.15
  13   9  11   -0.68    0.42
 -13   9  11   -0.95    0.54
  13  -9  11    0.07    0.26
  13 -10  11    1.89    0.43
  14   0  11    0.49    0.23
 -14   1 -11   -0.47    0.38
  14   1  11    0.45    0.23
  14  -1  11    0.47    0.24
 -14   2 -11    0.52    0.43
  14   2  11    0.26    0.25
  14   2  11    0.14    0.33
  14  -2  11    0.11    0.22
  14   3  11    0.11    0.34
 -14   3 -11    0.77    0.46
  14  -3  11    0.44    0.24
  14   4  11    0.61    0.42
 -14   4 -11    0.39    0.44
  14  -4  11    1.18    0.30
  14   5  11    0.07    0.36
 -14   5 -11    0.38    0.42
  14  -5  11    0.10    0.22
  14   6  11    0.32    0.45
  14  -6  11   -0.01    0.20
  14   7  11    0.48    0.47
  14  -7  11   -0.05    0.22
  14   8  11   -0.19    0.44
  14  -8  11   -0.26    0.23
 -14   9  11    0.39    0.73
  14  -9  11    0.02    0.26
  15   0  11    0.10    0.21
  15   1  11    0.05    0.20
  15   1  11   -0.15    0.28
 -15   1 -11   -0.20    0.37
  15  -1  11    0.05    0.21
 -15   2 -11    1.18    0.54
  15   2  11    0.86    0.34
  15   2  11    1.49    0.49
  15  -2  11    1.37    0.34
  15   3  11    5.56    0.99
 -15   3 -11    6.78    1.06
  15  -3  11    6.89    0.83
  15   4  11    0.00    0.33
 -15   4 -11    0.10    0.39
  15  -4  11   -0.03    0.21
  15   5  11    4.71    0.93
  15  -5  11    6.49    0.80
  15   6  11    2.03    0.66
  15  -6  11    2.70    0.48
  15   7  11   -0.16    0.46
  15  -7  11    0.09    0.23
  15   8  11   -0.87    0.41
  15  -8  11   -0.22    0.23
  16   0  11    0.16    0.24
  16   1  11    1.60    0.40
  16   1  11    2.29    0.60
 -16   1 -11    2.55    0.70
  16  -1  11    2.14    0.44
  16   2  11    3.38    0.75
 -16   2 -11    3.66    0.83
  16  -2  11    2.72    0.48
 -16   3 -11    1.10    0.55
  16   3  11    1.29    0.52
  16  -3  11    0.51    0.26
  16   4  11    0.22    0.40
 -16   4 -11   -0.59    0.33
  16  -4  11    0.25    0.24
  16   5  11    1.91    0.62
  16  -5  11    2.47    0.48
  16   6  11   -0.40    0.41
  16  -6  11    0.09    0.25
  16   7  11   -0.30    0.43
  16  -7  11   -0.19    0.23
  16  -8  11    0.19    0.28
  17   0  11    0.28    0.26
  17   1  11    0.31    0.38
 -17   1 -11    0.03    0.50
  17   1  11    0.08    0.25
  17  -1  11    0.30    0.27
  17   2  11    0.36    0.42
 -17   2 -11    0.81    0.54
  17  -2  11    0.04    0.26
 -17   3 -11    4.08    0.90
  17   3  11    4.58    0.87
  17  -3  11    3.97    0.61
  17   4  11    0.13    0.44
  17  -4  11    0.64    0.31
  17   5  11    6.74    1.22
  17  -5  11    5.15    0.72
  17   6  11    1.17    0.59
  17  -6  11    1.84    0.42
  17  -7  11    0.00    0.25
  18   0  11    0.17    0.25
  18   1  11   -0.05    0.28
 -18   1 -11   -0.46    0.48
  18   1  11    0.42    0.42
  18  -1  11   -0.28    0.21
 -18   2 -11   -0.35    0.42
  18   2  11   -0.35    0.33
  18  -2  11    0.03    0.25
  18   3  11    0.96    0.51
  18  -3  11    1.20    0.38
  18   4  11    0.66    0.51
  18  -4  11    2.44    0.48
  18   5  11    1.17    0.63
  18  -5  11    1.45    0.40
  18  -6  11    0.17    0.29
  19   0  11    0.18    0.42
  19   0  11    0.14    0.29
 -19   1 -11    0.77    0.65
  19   1  11    1.44    0.53
  19   1  11    0.04    0.30
  19  -1  11    0.35    0.30
  19   2  11   -0.24    0.41
 -19   2 -11    0.13    0.50
  19  -2  11   -0.24    0.25
  19   3  11    0.61    0.52
  19  -3  11    0.85    0.34
  19  -4  11    0.28    0.31
 -20   1 -11    0.10    0.65
   0   0  12   14.10    1.23
   0   0 -12   14.58    1.60
   0  -1 -12   -0.19    0.22
   0   1 -12    0.01    0.21
   0   1  12   -0.03    0.08
   0  -2 -12    8.12    1.08
   0   2  12    7.79    0.94
   0   2 -12    7.62    1.07
   0   3 -12   -0.23    0.24
   0  -3 -12   -0.16    0.27
   0   3  12   -0.11    0.15
   0  -4 -12    1.89    0.47
   0   4 -12    1.90    0.50
   0   4  12    1.67    0.39
   0  -5 -12   -0.04    0.05
   0  -5 -12   -0.06    0.26
   0   5  12    0.12    0.26
   0   6  12    3.61    0.74
   0  -6 -12    4.52    0.75
   0   7  12    0.11    0.34
   0  -7 -12   -0.59    0.26
   0   8  12    0.78    0.48
   0  -8 -12    1.24    0.47
   0  -9 -12   -0.31    0.34
   0   9  12    0.59    0.47
   0  10  12    0.20    0.47
   0 -10 -12   -0.06    0.39
   0  11  12    0.83    0.58
   0  12  12   -0.17    0.57
   1   0 -12   -0.22    0.24
   1   0  12    0.07    0.05
  -1   0 -12    0.50    0.29
   1   1  12    1.39    0.24
   1  -1 -12    1.39    0.43
   1   1  12    1.37    0.19
  -1   1 -12    1.66    0.42
  -1   1  12    1.08    0.20
   1   1 -12    1.21    0.37
  -1  -1 -12    1.25    0.39
   1  -2 -12    5.17    0.72
   1   2  12    4.40    0.58
  -1   2 -12    3.65    0.68
  -1   2  12    4.10    0.60
  -1  -2 -12    5.18    0.77
   1   2 -12    5.50    0.76
  -1   3 -12    0.20    0.27
   1  -3 -12    0.10    0.26
   1   3  12    0.11    0.17
  -1   3  12    0.00    0.18
  -1  -3 -12    0.32    0.34
   1   3 -12    0.34    0.33
  -1   4 -12    0.25    0.33
   1   4  12   -0.04    0.19
   1  -4 -12   -0.07    0.26
  -1   4  12    0.29    0.25
  -1  -4 -12    0.20    0.33
  -1   5 -12    3.83    0.67
   1  -5 -12    3.45    0.60
   1   5  12    2.02    0.52
  -1  -5 -12    2.49    0.56
  -1   5  12    2.43    0.56
   1  -6 -12    5.02    0.47
   1   6  12    3.65    0.78
   1  -6 -12    5.34    0.80
  -1  -6 -12    5.07    0.83
  -1   6  12    3.74    0.77
   1   7  12   -0.04    0.33
   1  -7 -12   -0.21    0.29
  -1  -7 -12   -0.24    0.32
  -1   7  12   -0.13    0.34
   1   8  12   -0.18    0.32
   1  -8 -12    0.00    0.24
  -1   8  12    0.44    0.45
  -1  -8 -12   -0.04    0.36
   1  -9 -12    0.14    0.36
   1   9  12    0.45    0.45
  -1  -9 -12    0.32    0.42
  -1   9  12    0.86    0.50
   1 -10 -12    0.28    0.37
   1  10  12    0.13    0.44
  -1  10  12    0.17    0.56
  -1 -10 -12    0.25    0.38
   1  11  12    0.04    0.50
  -1  11  12   -0.10    0.52
   1  12  12    0.93    0.65
  -1  12  12    0.29    0.57
  -2   0 -12    1.79    0.48
   2   0  12    2.64    0.26
   2   0 -12    2.78    0.52
  -2   1 -12    1.02    0.36
   2  -1 -12    0.74    0.36
   2   1  12    0.85    0.15
   2  -1  12    0.70    0.10
   2   1 -12    0.73    0.35
  -2  -1 -12    0.96    0.36
  -2   1  12    0.77    0.18
   2   2  12    0.34    0.18
   2  -2 -12    1.14    0.36
  -2   2 -12    1.11    0.36
   2   2 -12    0.59    0.31
  -2  -2 -12    0.60    0.33
  -2   2  12    0.34    0.19
  -2   3 -12    0.27    0.33
   2   3  12    0.35    0.19
   2  -3 -12    0.40    0.30
  -2  -3 -12    0.33    0.32
  -2   3  12    0.23    0.21
   2   3 -12    0.50    0.31
   2   4  12    6.14    0.85
   2  -4 -12    5.43    0.85
  -2   4 -12    7.39    0.96
  -2  -4 -12    8.65    1.12
  -2   4  12    6.21    0.99
   2  -5 -12    0.26    0.28
   2   5  12    0.05    0.23
  -2   5 -12    0.04    0.30
  -2  -5 -12    0.32    0.35
  -2   5  12   -0.04    0.27
   2  -6 -12    3.42    0.60
   2   6  12    2.36    0.59
   2  -6 -12    2.85    0.31
  -2  -6 -12    1.93    0.60
  -2   6  12    2.99    0.64
   2  -7 -12    0.65    0.17
   2   7  12    0.61    0.36
   2  -7 -12    1.10    0.39
  -2  -7 -12    0.72    0.42
  -2   7  12    0.48    0.43
   2   8  12    0.88    0.46
   2  -8 -12    1.58    0.44
  -2  -8 -12    1.67    0.53
  -2   8  12    0.65    0.48
   2   9  12    0.43    0.45
   2  -9 -12    0.86    0.40
  -2  -9 -12    1.15    0.50
  -2   9  12    0.33    0.47
   2  10  12   -0.05    0.46
  -2  10  12    0.10    0.55
  -2 -10 -12    0.27    0.44
   2  11  12    1.44    0.65
  -2  11  12    0.57    0.60
  -2 -11 -12    0.44    0.53
   2  12  12    2.38    0.83
  -2  12  12    0.40    0.63
  -3   0 -12    3.51    0.59
  -3   0  12    2.41    0.23
   3   0 -12    2.95    0.54
   3   0  12    2.53    0.27
  -3   0  12    2.34    0.31
   3   1  12    2.30    0.28
   3  -1 -12    2.33    0.49
  -3   1 -12    1.55    0.45
  -3   1  12    2.69    0.35
  -3  -1 -12    1.89    0.53
   3   1 -12    2.15    0.48
   3  -1  12    1.66    0.22
   3  -2 -12   -0.05    0.22
   3   2  12    0.23    0.16
  -3   2 -12    0.19    0.28
   3   2 -12   -0.02    0.27
  -3  -2 -12    0.23    0.30
  -3   2  12    0.40    0.20
   3  -3 -12    4.65    0.75
   3   3  12    4.79    0.68
  -3   3 -12    5.25    0.79
  -3   3  12    3.16    0.59
  -3  -3 -12    5.24    0.79
   3  -4 -12    0.91    0.37
   3   4  12    0.85    0.30
  -3   4 -12    1.00    0.38
  -3   4  12    0.80    0.35
  -3  -4 -12    1.09    0.42
  -3   5 -12    0.96    0.42
   3   5  12    0.75    0.33
   3  -5 -12    1.54    0.41
  -3  -5 -12    1.34    0.49
  -3   5  12    0.82    0.39
   3  -6 -12    4.56    0.41
   3   6  12    2.59    0.66
  -3   6 -12    4.65    0.78
   3  -6 -12    3.88    0.66
  -3  -6 -12    5.81    0.93
  -3   6  12    4.36    0.90
   3  -7 -12    0.42    0.30
   3  -7 -12    0.23    0.12
   3   7  12   -0.01    0.32
  -3   7  12    0.46    0.42
  -3  -7 -12    0.67    0.42
   3  -8 -12    0.57    0.33
   3  -8 -12    0.59    0.17
   3   8  12    0.28    0.36
  -3   8  12    1.46    0.60
  -3  -8 -12    0.75    0.48
   3  -9 -12    1.10    0.38
   3   9  12    0.14    0.39
  -3  -9 -12    0.39    0.45
  -3   9  12    0.70    0.57
   3  10  12   -0.20    0.40
  -3 -10 -12   -0.33    0.42
  -3  10  12   -0.12    0.48
   3  11  12   -0.06    0.46
  -3 -11 -12    1.29    0.56
  -3  11  12   -0.33    0.56
   3  12  12    0.41    0.56
  -3  12  12   -0.03    0.58
  -4   0  12    0.64    0.10
   4   0  12    0.77    0.14
  -4   0 -12    0.93    0.42
  -4   0  12    0.46    0.17
   4   0 -12    0.66    0.31
  -4   1 -12    6.91    0.99
   4   1  12    5.71    0.61
   4  -1 -12    7.97    0.86
  -4   1  12    4.89    0.70
   4   1 -12    7.14    0.90
   4  -1  12    5.62    0.52
  -4  -1 -12    4.96    0.84
   4  -2 -12    4.81    0.78
  -4   2 -12    4.59    0.82
   4   2  12    6.04    0.72
  -4  -2 -12    5.09    0.83
   4  -2  12    4.91    0.47
  -4   2  12    4.47    0.72
   4  -3 -12    1.18    0.35
  -4   3 -12   -0.20    0.30
   4   3  12    0.43    0.22
  -4  -3 -12    1.00    0.46
  -4   3  12    0.39    0.29
   4   4  12    0.38    0.25
   4  -4 -12    0.17    0.26
  -4   4 -12    0.17    0.30
  -4   4  12    0.03    0.28
  -4  -4 -12    0.29    0.41
  -4   5 -12    7.10    0.94
   4   5  12    5.47    0.87
   4  -5 -12    5.44    0.81
  -4   5  12    6.11    1.00
  -4  -5 -12    5.63    0.93
   4  -6 -12    9.06    0.81
  -4   6 -12    9.80    1.15
   4   6  12    7.20    1.24
   4  -6 -12    9.11    1.07
  -4  -6 -12    8.26    1.15
  -4   6  12    6.85    1.16
   4   7  12    0.15    0.32
   4  -7 -12    0.05    0.27
   4  -7 -12   -0.09    0.10
  -4   7  12    0.06    0.42
  -4  -7 -12    0.08    0.40
   4   8  12    0.20    0.38
   4  -8 -12    0.54    0.32
   4  -8 -12    0.72    0.19
  -4   8  12    0.55    0.52
  -4  -8 -12    0.33    0.45
   4  -9 -12    0.67    0.20
   4   9  12    1.34    0.51
  -4   9  12   -0.43    0.44
   4  10  12   -0.56    0.36
   4 -10 -12   -0.04    0.16
  -4 -10 -12    1.13    0.55
  -4  10  12    0.48    0.57
   4  11  12    2.62    0.76
  -4 -11 -12    2.66    0.78
  -4  11  12    3.26    0.96
   4  12  12   -0.27    0.49
  -4 -12 -12    0.27    0.56
  -4  12  12   -0.60    0.59
   5   0  12    0.08    0.10
  -5   0 -12    0.55    0.40
  -5   0  12    0.15    0.16
   5   1  12    2.98    0.33
  -5  -1  12    2.44    0.24
  -5   1 -12    2.79    0.58
  -5  -1  12    1.85    0.34
   5  -1 -12    1.93    0.48
  -5   1  12    1.92    0.41
   5  -1  12    2.62    0.30
  -5  -1 -12    3.25    0.64
  -5   2 -12    1.38    0.44
  -5  -2  12    2.03    0.26
   5  -2 -12    1.07    0.38
  -5  -2  12    1.92    0.27
   5   2  12    1.39    0.33
  -5  -2 -12    1.79    0.54
  -5   2  12    1.35    0.39
   5  -2  12    2.00    0.24
   5  -3 -12    2.22    0.48
   5   3  12    2.24    0.44
  -5   3 -12    2.64    0.58
   5  -3  12    2.39    0.27
  -5   3  12    1.59    0.46
  -5  -3 -12    1.66    0.56
  -5   4 -12    0.05    0.30
   5  -4 -12    0.01    0.27
   5   4  12    0.09    0.23
  -5  -4 -12    0.16    0.35
  -5   4  12    0.38    0.32
   5   5  12   -0.11    0.22
   5  -5 -12   -0.10    0.23
  -5   5 -12   -0.33    0.29
  -5   5  12    0.25    0.34
  -5  -5 -12   -0.10    0.35
   5  -6 -12    7.07    0.63
   5   6  12    4.91    0.96
   5  -6 -12    7.61    0.96
  -5   6 -12    7.72    1.02
  -5   6  12    6.80    1.17
   5  -7 -12    0.19    0.27
   5  -7 -12    0.29    0.12
   5   7  12    0.39    0.34
  -5   7  12   -0.21    0.41
   5  -8 -12    1.46    0.39
   5   8  12    0.56    0.39
   5  -8 -12    0.52    0.17
  -5   8  12    0.37    0.55
   5  -9 -12   -0.05    0.15
   5   9  12   -0.19    0.32
  -5   9  12    0.04    0.56
   5  10  12    0.64    0.50
   5 -10 -12    1.06    0.25
  -5  10  12    0.66    0.63
   5 -11 -12    0.99    0.25
   5  11  12    0.55    0.54
  -5  11  12    0.33    0.57
   5  12  12    0.09    0.52
   5 -12 -12    0.09    0.23
  -5  12  12    0.26    0.71
  -6   0 -12    0.90    0.43
  -6   0  12    0.70    0.24
   6   0  12    0.80    0.17
  -6  -1  12    0.68    0.23
   6   1  12    0.88    0.19
  -6   1 -12    1.22    0.45
  -6  -1 -12    1.24    0.47
  -6   1  12    1.29    0.33
   6  -1  12    1.22    0.21
  -6   2 -12    2.74    0.63
   6   2  12    2.61    0.48
   6  -2 -12    2.28    0.54
   6   2  12    2.95    0.38
  -6   2  12    2.45    0.50
  -6  -2 -12    2.98    0.66
   6  -2  12    2.47    0.31
  -6   3 -12    4.46    0.76
   6   3  12    3.67    0.65
   6  -3 -12    5.38    0.75
   6  -3  12    4.15    0.42
  -6   3  12    3.40    0.67
  -6  -3 -12    3.68    0.77
   6  -4 -12    1.58    0.42
  -6   4 -12    1.42    0.44
   6   4  12    1.28    0.38
  -6  -4 -12    0.95    0.48
  -6   4  12    2.21    0.54
  -6   5 -12    0.93    0.41
   6   5  12    0.42    0.33
   6  -5 -12    0.74    0.31
  -6   5  12    0.24    0.35
   6  -6 -12    1.44    0.40
   6   6  12    0.71    0.38
  -6   6 -12    2.13    0.48
   6  -6 -12    1.24    0.18
  -6   6  12    1.02    0.50
   6  -7 -12    0.47    0.15
   6   7  12    0.73    0.40
  -6   7 -12    0.93    0.41
   6  -7 -12    0.79    0.34
  -6   7  12    0.72    0.51
   6  -8 -12    0.03    0.13
   6   8  12   -0.03    0.36
  -6   8  12    0.50    0.53
   6  -9 -12    0.80    0.22
   6   9  12    0.68    0.51
  -6   9  12    0.77    0.61
   6  10  12    0.42    0.47
   6 -10 -12    0.28    0.20
  -6  10  12   -0.19    0.50
   6  11  12    0.45    0.52
   6 -11 -12    0.52    0.22
  -6  11  12   -0.03    0.63
   6 -12 -12    0.16    0.22
  -6  12  12   -0.45    0.65
   7   0  12    0.84    0.19
  -7   0  12    1.20    0.32
  -7   0 -12    1.00    0.42
   7   1  12    0.42    0.15
  -7   1 -12    0.58    0.41
  -7  -1  12    0.08    0.20
   7  -1  12    0.36    0.13
  -7  -1 -12   -0.27    0.25
  -7   1  12    0.65    0.27
  -7   2 -12    3.25    0.67
   7   2  12    2.07    0.36
   7   2  12    3.35    0.53
  -7  -2 -12    2.49    0.62
   7  -2  12    2.15    0.30
  -7   2  12    2.46    0.52
   7   3  12    2.88    0.52
  -7   3 -12    2.41    0.58
  -7   3  12    2.54    0.54
   7  -3  12    1.81    0.29
  -7  -3 -12    2.64    0.63
   7   4  12    1.63    0.43
  -7   4 -12    1.54    0.47
  -7   4  12    1.17    0.46
   7  -4  12    1.39    0.23
   7   5  12   -0.10    0.27
  -7   5 -12    0.16    0.31
  -7   5  12   -0.26    0.32
   7   6  12   -0.08    0.32
   7  -6 -12   -0.08    0.08
   7  -6 -12   -0.30    0.25
  -7   6  12   -0.10    0.42
   7   7  12    0.32    0.35
   7  -7 -12    0.18    0.30
   7  -7 -12    0.14    0.13
  -7   7 -12    0.40    0.34
  -7   7  12    0.15    0.45
   7   8  12    0.14    0.38
   7  -8 -12    0.36    0.16
  -7   8  12    0.40    0.55
   7   9  12    0.46    0.46
   7  -9 -12    0.34    0.18
  -7   9  12   -1.13    0.41
   7  10  12    1.01    0.59
   7 -10 -12    1.84    0.33
  -7  10  12    1.59    0.75
   7 -11 -12    0.30    0.22
   7  11  12    0.15    0.51
  -7  11  12    0.82    0.70
   7 -12 -12    1.32    0.34
   8   0  12    6.49    0.67
  -8   0  12    6.76    0.90
  -8   0 -12    6.52    1.04
  -8   1 -12    1.56    0.53
   8   1  12    1.99    0.31
   8  -1  12    1.66    0.27
  -8  -1 -12    1.37    0.48
  -8   1  12    2.18    0.46
  -8   2 -12   -0.02    0.30
   8   2  12    0.03    0.15
   8   2  12    0.15    0.21
   8  -2  12   -0.04    0.12
  -8  -2 -12   -0.34    0.27
  -8   2  12    0.10    0.27
   8   3  12    2.15    0.47
  -8   3 -12    2.31    0.58
  -8   3  12    2.86    0.59
   8  -3  12    2.12    0.32
   8   4  12   -0.11    0.26
  -8   4 -12    0.42    0.37
  -8   4  12    0.30    0.36
   8  -4  12    0.37    0.15
  -8   5 -12    3.52    0.69
   8   5  12    4.49    0.75
  -8   5  12    3.42    0.77
   8  -5  12    3.63    0.45
  -8   6 -12    0.28    0.34
   8   6  12   -0.18    0.31
   8  -6  12    0.20    0.16
  -8   6  12    0.49    0.45
  -8   7 -12    0.57    0.38
   8  -7 -12    0.34    0.14
   8   7  12   -0.34    0.30
  -8   7  12   -0.42    0.44
   8  -8 -12    0.52    0.19
   8   8  12    0.84    0.48
  -8   8  12    0.48    0.58
   8  -9 -12    0.68    0.21
   8   9  12    0.15    0.43
  -8   9  12    0.83    0.69
   8  10  12    0.41    0.46
   8 -10 -12   -0.33    0.16
  -8  10  12    0.30    0.64
   8  11  12   -0.40    0.46
   8 -11 -12    0.13    0.22
  -8  11  12    1.88    0.89
   9   0  12    3.53    0.44
  -9   0 -12    3.27    0.69
  -9   1 -12    6.37    1.01
   9   1  12    5.67    0.63
  -9  -1 -12    4.58    0.93
  -9   1  12    6.95    0.97
   9  -1  12    6.55    0.65
   9   2  12    2.26    0.38
   9   2  12    3.05    0.53
  -9   2 -12    1.57    0.52
   9  -2  12    2.12    0.32
  -9  -2 -12    1.85    0.60
  -9   2  12    2.17    0.55
  -9   3 -12    1.41    0.49
   9   3  12    0.95    0.36
   9  -3  12    1.48    0.26
  -9   3  12    1.86    0.51
  -9   4 -12    0.87    0.41
   9   4  12    0.51    0.33
  -9   4  12    0.23    0.36
   9  -4  12    0.57    0.18
   9   5  12   -0.04    0.27
  -9   5 -12   -0.20    0.30
  -9   5  12    0.33    0.42
   9  -5  12   -0.07    0.14
  -9   6 -12    0.85    0.40
   9   6  12    0.25    0.32
  -9   6  12   -0.35    0.39
   9  -6  12    0.24    0.17
  -9   7 -12   -0.31    0.32
   9   7  12   -0.14    0.33
   9  -7  12    0.48    0.21
  -9   7  12    0.38    0.47
   9   8  12    0.49    0.43
   9  -8 -12    1.05    0.22
  -9   8  12    1.71    0.71
   9  -9 -12    1.69    0.31
   9   9  12    1.11    0.60
  -9   9  12    0.60    0.63
   9  10  12    0.20    0.54
  -9  10  12    0.41    0.63
   9  11  12   -0.18    0.50
  -9  11  12    0.22    0.65
  10   0  12    1.00    0.26
 -10   0 -12    1.06    0.48
  10   1  12    0.15    0.16
 -10   1 -12   -0.27    0.35
 -10   1  12    0.01    0.27
 -10  -1 -12    0.27    0.35
  10  -1  12    0.29    0.16
  10   2  12    0.22    0.27
  10   2  12    0.49    0.22
 -10   2 -12    0.06    0.39
  10  -2  12    0.36    0.17
 -10   2  12    0.79    0.39
  10   3  12    5.00    0.80
 -10   3 -12    4.19    0.81
  10  -3  12    3.31    0.44
 -10   3  12    3.58    0.72
  10   4  12    0.55    0.37
 -10   4 -12    1.10    0.44
 -10   4  12    0.14    0.42
  10  -4  12    0.37    0.18
  10   5  12    0.28    0.34
 -10   5 -12    0.75    0.40
 -10   5  12    0.19    0.39
  10  -5  12    0.12    0.15
 -10   6 -12   -0.11    0.33
  10   6  12   -0.20    0.30
  10  -6  12    0.03    0.16
 -10   6  12   -0.12    0.44
 -10   7 -12    0.56    0.39
  10   7  12    0.65    0.45
 -10   7  12    1.11    0.63
  10  -7  12    0.41    0.20
  10   8  12    1.54    0.60
  10  -8  12    0.99    0.30
 -10   8  12    1.89    0.78
  10   9  12   -0.45    0.39
 -10   9  12    0.20    0.59
  10  -9  12   -0.26    0.18
  10  10  12    0.25    0.51
 -10  10  12   -0.17    0.57
 -10  11  12   -0.08    0.71
  11   0  12   12.29    1.21
 -11   0 -12   13.14    1.58
  11   1  12    1.15    0.27
 -11   1 -12    0.00    0.41
  11  -1  12    0.98    0.25
 -11  -1 -12    0.81    0.45
  11   2  12    0.63    0.25
  11   2  12    0.61    0.34
 -11   2 -12    1.32    0.50
 -11   2  12    0.66    0.41
  11  -2  12    0.68    0.21
 -11   3 -12    0.65    0.43
  11   3  12    0.62    0.35
 -11   3  12    0.83    0.43
  11  -3  12    0.48    0.19
 -11   4 -12    0.10    0.39
  11   4  12    0.01    0.30
 -11   4  12    0.09    0.40
  11  -4  12    0.16    0.17
 -11   5 -12    0.04    0.32
  11   5  12    0.12    0.33
  11  -5  12   -0.13    0.15
 -11   5  12    0.11    0.40
 -11   6 -12    0.85    0.42
  11   6  12    0.88    0.44
  11  -6  12    0.47    0.23
 -11   6  12    1.28    0.59
  11   7  12   -0.40    0.38
  11  -7  12   -0.12    0.17
 -11   7  12   -0.02    0.52
  11   8  12    8.09    1.33
  11  -8  12    8.28    0.91
 -11   8  12    9.13    1.57
  11   9  12   -0.10    0.53
 -11   9  12    1.23    0.75
  11  10  12    0.82    0.63
  11 -10  12    1.66    0.39
 -11  10  12    1.69    0.90
 -12   0 -12    2.11    0.66
  12   0  12    2.13    0.39
  12   1  12   12.47    1.27
 -12   1 -12   14.20    1.64
 -12  -1 -12   16.38    1.80
  12  -1  12   13.66    1.38
 -12   2 -12    1.01    0.49
  12   2  12    0.90    0.30
  12   2  12    1.33    0.42
  12  -2  12    1.71    0.33
 -12   3 -12    0.29    0.43
  12   3  12    0.65    0.35
  12  -3  12    0.61    0.23
 -12   4 -12    0.28    0.41
  12   4  12    0.17    0.33
  12  -4  12   -0.03    0.16
 -12   4  12    0.03    0.45
  12   5  12   -0.14    0.35
 -12   5 -12   -0.06    0.32
  12  -5  12    0.16    0.19
 -12   5  12   -0.30    0.43
 -12   6 -12    0.20    0.36
  12   6  12   -0.11    0.38
  12  -6  12    0.25    0.21
 -12   6  12   -0.27    0.48
  12   7  12    0.04    0.42
  12  -7  12    0.81    0.28
 -12   7  12    0.39    0.58
  12   8  12    0.65    0.51
 -12   8  12    1.18    0.69
  12  -8  12    1.78    0.38
  12   9  12    1.43    0.71
  12  -9  12    1.81    0.39
 -12   9  12    0.76    0.72
 -12  10  12   -0.40    0.64
  12 -10  12    0.16    0.27
  13   0  12    0.61    0.24
 -13   0 -12    0.56    0.42
  13   1  12    0.29    0.23
 -13   1 -12    0.31    0.48
  13  -1  12    0.08    0.19
  13   2  12    0.44    0.29
  13   2  12    0.56    0.40
 -13   2 -12    0.75    0.48
  13  -2  12    0.63    0.25
 -13   3 -12    0.14    0.39
  13   3  12   -0.07    0.30
  13  -3  12    0.53    0.24
  13   4  12   -0.07    0.36
 -13   4 -12    0.32    0.38
  13  -4  12   -0.02    0.17
  13   5  12   -0.12    0.35
 -13   5 -12    0.01    0.36
  13  -5  12   -0.35    0.16
 -13   5  12   -0.27    0.48
  13   6  12    0.06    0.42
  13  -6  12    0.31    0.22
 -13   6  12    0.81    0.58
  13   7  12   -0.05    0.46
 -13   7  12    0.54    0.67
  13  -7  12    0.04    0.23
  13   8  12   -0.12    0.45
  13  -8  12    0.37    0.28
 -13   8  12    0.22    0.63
  13   9  12   -0.40    0.44
  13  -9  12   -0.07    0.27
 -13   9  12   -0.21    0.65
  14   0  12    0.08    0.20
 -14   0 -12   -0.19    0.37
 -14   1 -12    0.76    0.51
  14   1  12    0.39    0.34
  14   1  12    0.42    0.23
  14  -1  12    0.56    0.26
  14   2  12    0.86    0.42
 -14   2 -12    0.66    0.47
  14   2  12   -0.18    0.22
  14  -2  12    0.11    0.20
 -14   3 -12    0.36    0.45
  14   3  12    0.02    0.34
  14  -3  12    0.40    0.21
  14   4  12    1.29    0.51
 -14   4 -12    0.48    0.47
  14  -4  12    0.88    0.29
  14   5  12    0.07    0.40
 -14   5 -12    0.05    0.36
  14  -5  12    0.17    0.23
  14   6  12    1.50    0.60
  14  -6  12    1.55    0.37
  14   7  12    0.25    0.50
  14  -7  12   -0.05    0.22
  14   8  12    0.54    0.48
 -14   8  12    0.32    0.67
  14  -8  12    0.10    0.26
  14  -9  12   -0.01    0.22
 -14   9  12   -0.09    0.69
 -15   0 -12    5.76    1.05
  15   0  12    5.44    0.71
 -15   1 -12    0.46    0.48
  15   1  12    0.76    0.38
  15   1  12   -0.28    0.21
  15  -1  12    0.26    0.24
 -15   2 -12    0.24    0.46
  15   2  12    0.09    0.33
  15  -2  12    0.31    0.25
 -15   3 -12    0.90    0.53
  15   3  12    0.77    0.47
  15  -3  12    0.74    0.30
 -15   4 -12   -0.22    0.39
  15   4  12   -0.20    0.36
  15  -4  12    0.18    0.24
  15   5  12    0.51    0.43
  15  -5  12    0.72    0.28
  15   6  12    0.44    0.46
  15  -6  12    0.45    0.27
  15   7  12   -0.41    0.41
  15  -7  12   -0.37    0.22
  15  -8  12    1.67    0.40
 -16   0 -12    8.19    1.38
  16   0  12    8.33    0.98
  16   1  12    1.49    0.38
 -16   1 -12    1.27    0.66
  16   1  12    0.96    0.48
  16  -1  12    1.09    0.33
  16   2  12    0.70    0.44
 -16   2 -12    0.94    0.55
  16  -2  12    0.58    0.27
  16   3  12   12.18    1.72
 -16   3 -12   13.36    1.64
  16  -3  12   11.90    1.23
 -16   4 -12    0.95    0.56
  16   4  12    2.79    0.70
  16  -4  12    1.95    0.43
  16   5  12    0.12    0.46
  16  -5  12    0.29    0.27
  16   6  12    0.70    0.52
  16  -6  12    2.39    0.47
  16  -7  12    0.44    0.27
  17   0  12    0.20    0.30
 -17   0 -12    0.19    0.58
  17   1  12   -0.07    0.26
  17   1  12    0.17    0.41
 -17   1 -12    0.34    0.57
  17  -1  12    0.28    0.26
 -17   2 -12    1.62    0.64
  17   2  12    2.94    0.71
  17  -2  12    3.03    0.55
 -17   3 -12    0.07    0.49
  17   3  12   -0.09    0.41
  17  -3  12   -0.12    0.24
  17   4  12    0.20    0.45
  17  -4  12    0.10    0.25
  17   5  12    0.06    0.45
  17  -5  12    0.04    0.27
  17  -6  12    0.46    0.32
  18   0  12    4.81    0.72
 -18   0 -12    4.85    1.07
  18   0  12    4.33    0.92
  18   1  12    3.41    0.79
  18   1  12    3.16    0.57
 -18   1 -12    3.43    0.90
  18  -1  12    4.21    0.65
 -18   2 -12    3.92    0.92
  18   2  12    4.57    0.92
  18  -2  12    3.55    0.60
  18   3  12    2.19    0.69
  18  -3  12    1.93    0.44
  18   4  12    0.89    0.53
  18  -4  12    1.22    0.40
  18  -5  12    0.02    0.28
  19   0  12    0.32    0.32
 -19   0 -12   -0.46    0.58
  19   0  12   -0.23    0.42
 -19   1 -12    5.82    1.12
  19   1  12    5.74    0.97
  19   1  12    3.29    0.66
  19  -1  12    3.95    0.64
  19   2  12   -0.33    0.42
 -19   2 -12    1.23    0.62
  19  -2  12    0.34    0.30
  19  -3  12    0.10    0.28
   0   0 -13    0.00    0.32
   0   0  13    0.09    0.05
   0   1 -13   -0.20    0.23
   0   1  13   -0.06    0.10
   0  -1 -13   -0.31    0.24
   0  -2 -13    0.35    0.31
   0   2  13    0.59    0.19
   0   2 -13   -0.37    0.27
   0   3  13   -0.09    0.17
   0  -3 -13    0.07    0.27
   0   3 -13    0.21    0.30
   0   4 -13   21.71    2.18
   0   4  13   17.34    2.27
   0  -4 -13   21.19    2.17
   0  -5 -13   -0.15    0.30
   0   5  13   -0.13    0.24
   0   6  13    0.24    0.35
   0  -6 -13    0.41    0.10
   0  -6 -13    0.93    0.39
   0  -7 -13    0.25    0.36
   0   7  13   -0.04    0.33
   0   8  13    0.62    0.49
   0  -8 -13    1.43    0.49
   0  -9 -13   -0.39    0.34
   0   9  13   -0.09    0.36
   0  10  13    0.03    0.43
   0 -10 -13    0.60    0.49
   0  11  13    0.29    0.58
   0  12  13    0.69    0.63
  -1   0 -13    0.28    0.31
   1   0  13    0.00    0.05
   1   0 -13   -0.37    0.25
  -1   0  13    0.09    0.04
   1  -1 -13    1.40    0.42
  -1   1 -13    1.16    0.43
   1   1  13    1.31    0.24
   1   1 -13    1.96    0.48
  -1   1  13    1.25    0.23
  -1  -1 -13    1.19    0.44
   1  -2 -13    0.28    0.29
  -1   2 -13    0.41    0.32
   1   2  13    0.11    0.15
  -1  -2 -13   -0.33    0.27
   1   2 -13   -0.35    0.26
  -1   2  13   -0.09    0.14
   1  -3 -13    1.05    0.38
  -1   3 -13    1.54    0.44
   1   3  13    1.19    0.30
  -1   3  13    1.11    0.33
  -1  -3 -13    1.55    0.48
   1   3 -13    1.54    0.48
   1  -4 -13   11.71    1.33
  -1   4 -13   11.05    1.33
   1   4  13   10.72    1.37
  -1  -4 -13   10.24    1.23
  -1   4  13    9.70    1.27
  -1   5 -13   11.13    1.28
   1  -5 -13   12.25    1.29
   1   5  13    8.44    1.31
  -1   5  13    8.19    1.21
  -1  -5 -13    9.96    1.19
   1   6  13    0.41    0.33
   1  -6 -13    0.31    0.31
  -1   6  13   -0.31    0.30
  -1  -6 -13   -0.07    0.35
   1   7  13   -0.28    0.32
   1  -7 -13    0.10    0.10
   1  -7 -13    0.57    0.36
  -1  -7 -13    0.22    0.38
  -1   7  13   -0.34    0.32
   1   8  13    1.44    0.53
   1  -8 -13    0.73    0.40
  -1   8  13    0.56    0.48
  -1  -8 -13    1.35    0.50
   1  -9 -13   -0.35    0.30
   1   9  13    0.80    0.45
  -1  -9 -13   -0.18    0.34
  -1   9  13    0.02    0.42
   1  10  13    0.74    0.53
  -1 -10 -13    0.88    0.53
  -1  10  13    1.31    0.61
   1  11  13    0.28    0.54
  -1  11  13    0.21    0.57
   1  12  13    0.23    0.57
  -1  12  13    0.85    0.66
  -2   0  13   -0.01    0.03
   2   0 -13   -0.44    0.24
  -2   0 -13    0.14    0.31
   2   0  13    0.14    0.07
   2  -1 -13    1.07    0.38
   2   1  13    1.06    0.17
   2   1  13    0.88    0.21
  -2   1 -13    0.80    0.37
  -2   1  13    1.21    0.24
   2  -1  13    1.05    0.14
   2   1 -13    0.94    0.38
  -2  -1 -13    0.75    0.43
  -2   2 -13    7.32    1.02
   2  -2 -13    7.50    1.01
   2   2  13    6.69    0.86
  -2  -2 -13    7.83    1.01
  -2   2  13    5.96    0.78
   2   2 -13    4.81    0.84
  -2   3 -13    5.04    0.85
   2   3  13    5.39    0.73
   2  -3 -13    5.25    0.82
  -2   3  13    4.90    0.81
   2   3 -13    7.04    0.97
  -2  -3 -13    6.47    0.96
   2  -4 -13    4.69    0.82
  -2   4 -13    6.24    0.89
   2   4  13    5.48    0.81
  -2   4  13    5.50    0.87
  -2  -4 -13    6.04    0.96
  -2   5 -13    0.57    0.38
   2  -5 -13    0.00    0.27
   2   5  13    0.40    0.29
  -2  -5 -13    0.57    0.40
  -2   5  13    0.17    0.32
   2  -6 -13    4.26    0.67
   2   6  13    2.79    0.66
  -2  -6 -13    4.09    0.81
  -2   6  13    4.14    0.83
   2  -7 -13   -0.03    0.09
   2  -7 -13    0.29    0.31
   2   7  13   -0.30    0.28
  -2   7  13   -0.07    0.35
  -2  -7 -13   -0.50    0.33
   2  -8 -13    0.24    0.13
   2   8  13   -0.08    0.36
   2  -8 -13    0.21    0.34
  -2   8  13   -0.02    0.41
  -2  -8 -13    0.34    0.41
   2  -9 -13    0.28    0.34
   2   9  13   -0.56    0.35
  -2  -9 -13    0.01    0.41
  -2   9  13    0.10    0.49
   2  10  13    0.30    0.46
  -2 -10 -13    1.14    0.55
  -2  10  13    0.63    0.58
   2  11  13    0.61    0.60
  -2 -11 -13    0.85    0.50
  -2  11  13    0.93    0.72
   2  12  13    0.64    0.60
  -2  12  13   -0.16    0.56
  -3   0  13   -0.05    0.04
  -3   0  13   -0.08    0.08
  -3   0 -13   -0.14    0.25
   3   0  13   -0.02    0.08
   3   0 -13    0.12    0.29
   3   1  13    0.78    0.16
   3  -1 -13    0.69    0.34
  -3   1 -13    0.99    0.41
   3   1 -13    1.02    0.36
  -3  -1 -13    1.09    0.40
   3  -1  13    0.78    0.13
  -3   1  13    0.65    0.20
   3   2  13    5.22    0.72
   3  -2 -13    6.42    0.89
  -3   2 -13    5.50    0.88
   3   2 -13    4.08    0.75
  -3  -2 -13    5.30    0.83
  -3   2  13    4.53    0.67
   3  -3 -13    8.10    0.98
   3   3  13    7.36    0.98
  -3   3 -13    7.84    1.10
  -3   3  13    6.86    0.96
  -3  -3 -13    7.25    1.07
  -3   4 -13    6.02    0.88
   3  -4 -13    5.16    0.82
   3   4  13    5.30    0.81
  -3  -4 -13    5.76    0.97
  -3   4  13    6.93    1.00
   3  -5 -13    8.00    1.03
  -3   5 -13    8.25    1.15
   3   5  13    8.12    1.11
  -3   5  13    6.70    1.07
  -3  -5 -13    6.81    1.04
  -3   6 -13    3.30    0.66
   3   6  13    2.79    0.62
   3  -6 -13    3.27    0.61
  -3   6  13    2.34    0.63
  -3  -6 -13    2.50    0.66
   3   7  13    0.66    0.45
   3  -7 -13    1.69    0.23
   3  -7 -13    2.04    0.46
  -3  -7 -13    1.69    0.57
  -3   7  13    1.04    0.53
   3  -8 -13    2.22    0.27
   3  -8 -13    2.10    0.49
   3   8  13    0.47    0.46
  -3   8  13    1.08    0.59
  -3  -8 -13    1.90    0.58
   3   9  13    0.11    0.40
   3  -9 -13    0.04    0.13
  -3  -9 -13   -0.11    0.41
  -3   9  13   -0.15    0.47
   3 -10 -13    0.02    0.16
   3  10  13    0.01    0.44
  -3  10  13   -0.64    0.45
  -3 -10 -13    0.28    0.48
   3 -11 -13    2.71    0.41
   3  11  13    1.38    0.73
  -3  11  13    1.86    0.85
  -3 -11 -13    3.56    0.86
   3  12  13    0.11    0.54
  -3  12  13    0.65    0.62
   4   0  13    0.06    0.09
   4   0 -13    0.06    0.26
  -4   0 -13    0.30    0.33
  -4   0  13   -0.17    0.11
   4  -1 -13   -0.16    0.26
   4   1  13   -0.15    0.09
  -4   1 -13    0.07    0.32
  -4  -1 -13    0.17    0.31
   4   1 -13    0.54    0.33
   4  -1  13   -0.09    0.07
  -4   1  13    0.24    0.19
  -4   2 -13    0.35    0.31
   4  -2 -13    0.01    0.26
   4   2  13   -0.12    0.14
   4  -2  13   -0.02    0.07
  -4  -2 -13    0.64    0.43
  -4   2  13    0.18    0.22
   4  -3 -13   25.37    2.75
  -4   3 -13   27.69    2.81
   4   3  13   25.93    2.96
  -4   3  13   22.49    2.79
  -4  -3 -13   27.78    2.71
   4  -4 -13    0.16    0.27
  -4   4 -13    0.49    0.35
   4   4  13    0.01    0.22
  -4   4  13   -0.23    0.27
  -4  -4 -13    0.68    0.44
   4  -5 -13   15.27    1.76
  -4   5 -13   17.75    1.84
   4   5  13   15.39    1.93
  -4  -5 -13   18.43    1.83
  -4   5  13   12.48    1.85
   4  -6 -13   -0.20    0.24
   4   6  13   -0.31    0.25
  -4   6 -13    0.08    0.30
  -4  -6 -13   -0.11    0.38
  -4   6  13   -0.44    0.31
   4   7  13    0.20    0.36
   4  -7 -13   -0.03    0.28
  -4   7  13   -0.33    0.35
  -4  -7 -13   -0.32    0.38
   4   8  13    0.62    0.45
   4  -8 -13    0.37    0.32
   4  -8 -13    0.73    0.18
  -4  -8 -13    0.18    0.43
  -4   8  13    0.96    0.55
   4  -9 -13    0.48    0.17
   4   9  13    0.42    0.44
  -4  -9 -13    0.06    0.42
  -4   9  13    0.52    0.56
   4  10  13    0.03    0.48
   4 -10 -13   -0.08    0.15
  -4  10  13    0.33    0.56
  -4 -10 -13    0.42    0.51
   4  11  13    2.71    0.78
  -4 -11 -13    4.38    0.95
  -4  11  13    4.25    1.12
   4  12  13    0.50    0.56
  -4  12  13    1.37    0.78
  -5   0 -13    0.32    0.35
  -5   0  13   -0.01    0.15
   5   0  13   -0.14    0.09
  -5  -1  13    1.00    0.22
   5   1  13    0.92    0.19
  -5   1 -13    0.86    0.40
   5  -1 -13    0.52    0.36
   5  -1  13    0.79    0.16
  -5  -1 -13    0.82    0.41
  -5   1  13    0.89    0.28
  -5   2 -13    4.27    0.86
   5   2  13    6.44    0.78
   5  -2 -13    5.60    0.87
  -5  -2 -13    4.96    0.91
  -5   2  13    4.20    0.75
   5  -2  13    5.88    0.52
  -5   3 -13    7.30    1.08
   5  -3 -13    6.96    0.98
   5   3  13    6.78    0.92
  -5  -3 -13    7.23    1.04
  -5   3  13    5.01    0.87
   5  -3  13    5.99    0.57
   5   4  13    0.37    0.26
   5  -4 -13    0.04    0.25
  -5   4 -13    0.11    0.33
  -5   4  13   -0.05    0.26
  -5  -4 -13    0.12    0.41
   5   5  13   13.81    1.82
   5  -5 -13   15.59    1.67
  -5   5 -13   15.73    1.74
  -5  -5 -13   16.81    1.88
  -5   5  13   15.17    2.00
   5  -6 -13   -0.13    0.25
   5   6  13    0.47    0.31
  -5   6 -13    0.00    0.31
  -5   6  13   -0.12    0.35
  -5  -6 -13   -0.04    0.31
   5  -7 -13    0.52    0.33
   5   7  13    1.32    0.47
  -5  -7 -13    0.63    0.50
  -5   7  13    0.67    0.45
   5   8  13    0.79    0.44
  -5  -8 -13    1.28    0.58
  -5   8  13    0.14    0.50
   5   9  13    0.98    0.48
  -5   9  13   -0.47    0.49
  -5  -9 -13    0.14    0.43
   5  10  13    0.03    0.44
  -5  10  13   -0.27    0.52
  -5 -10 -13    0.14    0.50
   5  11  13    0.38    0.53
  -5  11  13    0.02    0.62
  -5 -11 -13   -0.28    0.45
  -5 -12 -13    0.50    0.62
  -5  12  13    1.79    0.94
  -6   0 -13    0.39    0.38
  -6   0  13    0.04    0.18
   6   0  13    0.02    0.11
   6   1  13    0.27    0.14
  -6   1 -13   -0.04    0.33
   6  -1  13    0.14    0.11
  -6   1  13    0.81    0.27
  -6  -1 -13    0.15    0.34
  -6   2 -13    0.69    0.43
   6  -2 -13    1.42    0.42
   6   2  13    1.15    0.31
  -6  -2 -13    1.33    0.50
  -6   2  13    1.30    0.37
   6  -2  13    1.00    0.18
  -6   3 -13    0.47    0.37
   6  -3 -13    0.05    0.28
   6   3  13    0.05    0.23
  -6   3  13    0.13    0.29
   6  -3  13   -0.10    0.10
  -6  -3 -13    0.31    0.40
   6   4  13    1.71    0.43
  -6   4 -13    1.23    0.47
   6  -4 -13    2.36    0.49
  -6  -4 -13    1.27    0.54
   6  -4  13    1.83    0.26
  -6   4  13    1.79    0.50
   6  -5 -13   -0.03    0.27
   6   5  13    0.37    0.31
  -6   5 -13   -0.07    0.34
  -6   5  13    0.01    0.34
  -6  -5 -13    0.06    0.44
   6  -6 -13   -0.18    0.24
  -6   6 -13    0.31    0.34
   6   6  13   -0.48    0.25
  -6  -6 -13   -0.39    0.34
  -6   6  13    0.16    0.42
  -6   7 -13    1.70    0.47
   6   7  13    0.70    0.40
   6  -7 -13    0.52    0.34
  -6  -7 -13    0.31    0.41
  -6   7  13    0.44    0.49
   6   8  13    0.67    0.47
  -6   8  13    0.74    0.55
   6   9  13    0.77    0.51
  -6   9  13    1.72    0.76
   6  10  13    0.08    0.45
  -6  10  13    0.28    0.58
   6  11  13    0.03    0.50
  -6  11  13   -0.07    0.66
  -6 -12 -13   -0.44    0.52
  -7   0 -13    0.11    0.33
  -7   0  13    0.19    0.20
   7   0  13   -0.18    0.11
  -7   1 -13    0.37    0.39
   7   1  13   -0.05    0.13
  -7   1  13    0.04    0.23
  -7  -1 -13   -0.08    0.31
   7  -1  13    0.23    0.13
   7   2  13    6.80    0.75
  -7   2 -13    8.13    1.14
   7   2  13    7.81    0.98
   7  -2  13    7.35    0.69
  -7  -2 -13    6.96    1.12
  -7   2  13    6.21    1.01
  -7   3 -13    0.12    0.37
   7   3  13    0.46    0.28
  -7  -3 -13   -0.09    0.33
   7  -3  13    0.42    0.14
  -7   3  13    0.27    0.33
  -7   4 -13    1.78    0.54
   7   4  13    1.51    0.43
  -7   4  13    2.10    0.56
  -7  -4 -13    1.40    0.60
   7  -4  13    1.62    0.26
   7  -5 -13   -0.06    0.25
  -7   5 -13    0.42    0.36
   7   5  13    0.08    0.29
  -7   5  13   -0.06    0.36
  -7  -5 -13    0.29    0.42
   7  -5  13   -0.01    0.12
   7   6  13    1.55    0.50
  -7   6 -13    2.39    0.57
   7  -6 -13    1.66    0.46
  -7   6  13    0.36    0.48
  -7   7 -13    1.62    0.46
   7   7  13    0.51    0.42
  -7   7  13    0.94    0.58
   7   8  13   -0.02    0.35
  -7   8  13    0.04    0.54
   7   9  13   -0.21    0.36
  -7   9  13    0.01    0.55
   7  10  13    0.49    0.48
  -7  10  13    0.31    0.60
   7  11  13   -0.42    0.43
  -7  11  13    0.18    0.66
  -8   0  13    0.45    0.24
  -8   0 -13    0.33    0.41
   8   0  13    0.01    0.13
  -8   1 -13    0.76    0.45
   8   1  13    0.98    0.23
   8  -1  13    0.62    0.18
  -8   1  13    0.53    0.30
  -8  -1 -13    0.31    0.39
   8   2  13    1.17    0.32
   8   2  13    0.33    0.19
  -8   2 -13    0.67    0.42
  -8  -2 -13    0.25    0.37
[truncated: 101,049 more chars]
