# Supplementary material for: Inverse hydride shuttle catalysis enables the stereoselective one-step synthesis of complex frameworks
Source: Nat Chem. 2022 Oct 20;14(11):1306–10. doi: 10.1038/s41557-022-00991-4 (PMC9630112; doi:10.1038/s41557-022-00991-4)
Supplement: Supplementary file 3 — Crystallographic data for compound 9; CCDC reference 2079162 [file 41557_2022_991_MOESM3_ESM.cif]

data_klose_k2141_p21c
_publ_requested_journal          'Nature chemistry'
_publ_contact_author_name        'Nuno Maulide'
_publ_contact_author_address     
;Institute of Organic Chemistry 
Faculty of Chemistry
University of Vienna
Waehringerstrasse 38
1090 Vienna
Austria
;
_publ_contact_author_email       nuno.maulide@univie.ac.at
_publ_contact_author_phone       +43-1-4277-52155
_publ_contact_author_fax         +43-1-4277-852155
loop_
_publ_author_name
_publ_author_address
'Klose, Immo'
;Institute of Organic Chemistry 
Faculty of Chemistry
University of Vienna
Waehringerstrasse 38
1090 Vienna
Austria
;
'Di Mauro, Giovanni'
;Institute of Organic Chemistry 
Faculty of Chemistry
University of Vienna
Waehringerstrasse 38
1090 Vienna
Austria
;
'Kaldre, Dainis'
;Institute of Organic Chemistry 
Faculty of Chemistry
University of Vienna
Waehringerstrasse 38
1090 Vienna
Austria
;
'Maulide, Nuno'
;Institute of Organic Chemistry 
Faculty of Chemistry
University of Vienna
Waehringerstrasse 38
1090 Vienna
Austria
;
_audit_creation_date             2021-04-21
_audit_creation_method           
;
Olex2 1.3
(compiled 2020.11.12 svn.r5f609507 for OlexSys, GUI svn.r6272)
;
_audit_contact_author_address    ?
_audit_contact_author_email      ?
_audit_contact_author_phone      ?
_publ_contact_author_id_orcid    ?
_publ_section_references         
;
Dolomanov, O.V., Bourhis, L.J., Gildea, R.J, Howard, J.A.K. & Puschmann, H.
 (2009), J. Appl. Cryst. 42, 339-341.

Sheldrick, G.M. (2008). Acta Cryst. A64, 112-122.

Sheldrick, G.M. (2015). Acta Cryst. C71, 3-8.

C. B. Huebschle, G. M. Sheldrick and B. Dittrich
ShelXle: a Qt graphical user interface for SHELXL
J. Appl. Cryst., 44, (2011) 1281-1284.

A.L.Spek, Acta Cryst. 2009, D65, 148-155.
;
_chemical_name_systematic        
(+-)-(R)-((1R,7aS)-2,2-dimethylhexahydro-1H-pyrrolizin-1-yl)(phenyl)methanol
_chemical_name_common            ?
_chemical_formula_moiety         'C16 H24 N O, Cl'
_chemical_formula_sum            'C16 H24 Cl N O'
_chemical_formula_weight         281.81
_chemical_melting_point          ?
_exptl_crystal_description       block
_exptl_crystal_colour            'clear colourless'
_diffrn_ambient_temperature      100.0
loop_
_atom_type_symbol
_atom_type_description
_atom_type_scat_dispersion_real
_atom_type_scat_dispersion_imag
_atom_type_scat_source
C C 0.0033 0.0016 'International Tables Vol C Tables 4.2.6.8 and 6.1.1.4'
H H 0.0000 0.0000 'International Tables Vol C Tables 4.2.6.8 and 6.1.1.4'
Cl Cl 0.1484 0.1585 'International Tables Vol C Tables 4.2.6.8 and 6.1.1.4'
N N 0.0061 0.0033 'International Tables Vol C Tables 4.2.6.8 and 6.1.1.4'
O O 0.0106 0.0060 'International Tables Vol C Tables 4.2.6.8 and 6.1.1.4'

_shelx_space_group_comment       
;
The symmetry employed for this shelxl refinement is uniquely defined
by the following loop, which should always be used as a source of
symmetry information in preference to the above space-group names.
They are only intended as comments.
;
_space_group_crystal_system      monoclinic
_space_group_IT_number           14
_space_group_name_H-M_alt        'P 21/c'
_space_group_name_Hall           '-P 2ybc'
_chemical_absolute_configuration ?
loop_
_space_group_symop_operation_xyz
'x, y, z'
'-x, y+1/2, -z+1/2'
'-x, -y, -z'
'x, -y-1/2, z-1/2'

_cell_length_a                   15.1296(5)
_cell_length_b                   9.6664(3)
_cell_length_c                   10.8136(3)
_cell_angle_alpha                90
_cell_angle_beta                 105.6873(14)
_cell_angle_gamma                90
_cell_volume                     1522.56(9)
_cell_formula_units_Z            4
_cell_measurement_reflns_used    9795
_cell_measurement_temperature    100.0
_cell_measurement_theta_max      30.044
_cell_measurement_theta_min      2.530
_shelx_estimated_absorpt_T_max   0.968
_shelx_estimated_absorpt_T_min   0.930
_exptl_absorpt_coefficient_mu    0.244
_exptl_absorpt_correction_T_max  0.5642
_exptl_absorpt_correction_T_min  0.5445
_exptl_absorpt_correction_type   multi-scan
_exptl_absorpt_process_details   
;
SADABS-2016/2 (Bruker,2016/2) was used for absorption correction.
wR2(int) was 0.0986 before and 0.0406 after correction.
The Ratio of minimum to maximum transmission is 0.9651.
The \l/2 correction factor is Not present.
;
_exptl_crystal_colour_lustre     clear
_exptl_crystal_colour_primary    colourless
_exptl_crystal_density_diffrn    1.229
_exptl_crystal_density_meas      ?
_exptl_crystal_density_method    ?
_exptl_crystal_F_000             608
loop_
_exptl_crystal_face_index_h
_exptl_crystal_face_index_k
_exptl_crystal_face_index_l
_exptl_crystal_face_perp_dist
-1.00 0.00 -1.00 0.0870
1.00 0.00 1.00 0.0620
0.00 -1.00 0.00 0.0770
0.00 1.00 0.00 0.1390
0.00 1.00 1.00 0.1510
0.00 -1.00 -1.00 0.0800
0.00 0.00 -1.00 0.1060
0.00 0.00 1.00 0.1010
1.00 -1.00 1.00 0.0370
-1.00 1.00 -1.00 0.0790
1.00 0.00 0.00 0.0480
-1.00 0.00 0.00 0.0690
-1.00 -1.00 1.00 0.0480
1.00 1.00 -1.00 0.0580
0.00 -1.00 1.00 0.0410
0.00 1.00 -1.00 0.0700
-1.00 -1.00 0.00 0.0890

_exptl_crystal_size_max          0.302
_exptl_crystal_size_mid          0.139
_exptl_crystal_size_min          0.134
_exptl_transmission_factor_max   ?
_exptl_transmission_factor_min   ?
_diffrn_reflns_av_R_equivalents  0.0317
_diffrn_reflns_av_unetI/netI     0.0147
_diffrn_reflns_Laue_measured_fraction_full 1.000
_diffrn_reflns_Laue_measured_fraction_max 1.000
_diffrn_reflns_limit_h_max       21
_diffrn_reflns_limit_h_min       -21
_diffrn_reflns_limit_k_max       13
_diffrn_reflns_limit_k_min       -13
_diffrn_reflns_limit_l_max       15
_diffrn_reflns_limit_l_min       -14
_diffrn_reflns_number            62412
_diffrn_reflns_point_group_measured_fraction_full 1.000
_diffrn_reflns_point_group_measured_fraction_max 1.000
_diffrn_reflns_theta_full        25.242
_diffrn_reflns_theta_max         30.051
_diffrn_reflns_theta_min         2.529
_diffrn_detector_area_resol_mean ?
_diffrn_measured_fraction_theta_full 1.000
_diffrn_measured_fraction_theta_max 1.000
_diffrn_measurement_device_type  'Bruker D8 Venture'
_diffrn_measurement_method       '\f and \w scans'
_diffrn_radiation_probe          x-ray
_diffrn_radiation_type           MoK\a
_diffrn_radiation_wavelength     0.71073
_diffrn_source                   'Sealed xray tube'
_diffrn_source_type              'Incoatec IuS'
_diffrn_source_current           1.0
_diffrn_source_power             0.05
_diffrn_source_voltage           50.0
_diffrn_standards_number         0
_reflns_Friedel_coverage         0.000
_reflns_Friedel_fraction_full    .
_reflns_Friedel_fraction_max     .
_reflns_number_gt                4076
_reflns_number_total             4468
_reflns_special_details          
;
 Reflections were merged by SHELXL according to the crystal
 class for the calculation of statistics and refinement.
 
 _reflns_Friedel_fraction is defined as the number of unique
 Friedel pairs measured divided by the number that would be
 possible theoretically, ignoring centric projections and
 systematic absences.
;
_reflns_threshold_expression     'I > 2\s(I)'
_computing_cell_refinement       'SAINT V8.38A (Bruker, 2018)'
_computing_data_collection       'APEX3'
_computing_data_reduction        'SAINT V8.38A (Bruker, 2018)'
_computing_molecular_graphics    'Olex2 1.3 (Dolomanov et al., 2009)'
_computing_publication_material  'Olex2 1.3 (Dolomanov et al., 2009)'
_computing_structure_refinement  'XL  (Sheldrick, 2008)'
_computing_structure_solution    'XS  (Sheldrick, 2008)'
_refine_diff_density_max         0.347
_refine_diff_density_min         -0.235
_refine_diff_density_rms         0.055
_refine_ls_extinction_coef       .
_refine_ls_extinction_method     none
_refine_ls_goodness_of_fit_ref   1.071
_refine_ls_hydrogen_treatment    mixed
_refine_ls_matrix_type           full
_refine_ls_number_parameters     179
_refine_ls_number_reflns         4468
_refine_ls_number_restraints     0
_refine_ls_R_factor_all          0.0326
_refine_ls_R_factor_gt           0.0300
_refine_ls_restrained_S_all      1.071
_refine_ls_shift/su_max          0.000
_refine_ls_shift/su_mean         0.000
_refine_ls_structure_factor_coef Fsqd
_refine_ls_weighting_details     
'w=1/[\s^2^(Fo^2^)+(0.0499P)^2^+0.3732P] where P=(Fo^2^+2Fc^2^)/3'
_refine_ls_weighting_scheme      calc
_refine_ls_wR_factor_gt          0.0856
_refine_ls_wR_factor_ref         0.0871
_refine_special_details          
;
_olex2_refinement_description
1. Fixed Uiso
 At 1.2 times of:
  All C(H) groups, All C(H,H) groups, All N(H) groups
 At 1.5 times of:
  All C(H,H,H) groups, All O(H) groups
2.a Ternary CH refined with riding coordinates:
 N1(H1A), C1(H1B), C2(H2), C3(H3)
2.b Secondary CH2 refined with riding coordinates:
 C4(H4A,H4B), C5(H5A,H5B), C6(H6A,H6B), C7(H7A,H7B)
2.c Aromatic/amide H refined with riding coordinates:
 C10(H10), C11(H11), C13(H13), C14(H14)
2.d Idealised Me refined as rotating group:
 C15(H15A,H15B,H15C), C16(H16A,H16B,H16C)
2.e Idealised tetrahedral OH refined as rotating group:
 O1(H1)
;
_atom_sites_solution_hydrogens   mixed
_atom_sites_solution_primary     direct
_atom_sites_solution_secondary   ?
loop_
_atom_site_label
_atom_site_type_symbol
_atom_site_fract_x
_atom_site_fract_y
_atom_site_fract_z
_atom_site_U_iso_or_equiv
_atom_site_adp_type
_atom_site_occupancy
_atom_site_site_symmetry_order
_atom_site_calc_flag
_atom_site_refinement_flags_posn
_atom_site_refinement_flags_adp
_atom_site_refinement_flags_occupancy
_atom_site_disorder_assembly
_atom_site_disorder_group
O1 O 0.14615(4) 0.68561(6) 0.50830(6) 0.01875(13) Uani 1 1 d . . . . .
H1 H 0.145595 0.772495 0.507176 0.028 Uiso 1 1 calc R U . . .
N1 N 0.14932(5) 0.38537(7) 0.21801(6) 0.01483(13) Uani 1 1 d . . . . .
H1A H 0.160845 0.428125 0.139603 0.018 Uiso 1 1 calc R U . . .
C1 C 0.23101(5) 0.63675(8) 0.48965(8) 0.01422(15) Uani 1 1 d . . . . .
H1B H 0.250418 0.700064 0.428688 0.017 Uiso 1 1 calc R U . . .
C2 C 0.21132(5) 0.49269(8) 0.42798(8) 0.01292(15) Uani 1 1 d . . . . .
H2 H 0.193210 0.430162 0.490638 0.016 Uiso 1 1 calc R U . . .
C3 C 0.13050(6) 0.49998(8) 0.30565(8) 0.01372(15) Uani 1 1 d . . . . .
H3 H 0.129477 0.592186 0.263368 0.016 Uiso 1 1 calc R U . . .
C4 C 0.03505(6) 0.46577(9) 0.32126(8) 0.01747(16) Uani 1 1 d . . . . .
H4A H 0.032343 0.484564 0.410161 0.021 Uiso 1 1 calc R U . . .
H4B H -0.012836 0.521236 0.261162 0.021 Uiso 1 1 calc R U . . .
C5 C 0.02177(6) 0.31125(9) 0.29016(9) 0.01925(17) Uani 1 1 d . . . . .
H5A H 0.053917 0.253604 0.364381 0.023 Uiso 1 1 calc R U . . .
H5B H -0.044105 0.286101 0.263989 0.023 Uiso 1 1 calc R U . . .
C6 C 0.06490(6) 0.29609(9) 0.17910(9) 0.02005(17) Uani 1 1 d . . . . .
H6A H 0.081299 0.198514 0.168399 0.024 Uiso 1 1 calc R U . . .
H6B H 0.022662 0.329149 0.097766 0.024 Uiso 1 1 calc R U . . .
C7 C 0.23428(6) 0.31167(8) 0.29221(8) 0.01665(15) Uani 1 1 d . . . . .
H7A H 0.269504 0.276369 0.233880 0.020 Uiso 1 1 calc R U . . .
H7B H 0.218486 0.233020 0.340875 0.020 Uiso 1 1 calc R U . . .
C8 C 0.28973(5) 0.42096(8) 0.38380(8) 0.01499(15) Uani 1 1 d . . . . .
C9 C 0.30576(5) 0.63319(8) 0.61563(7) 0.01448(15) Uani 1 1 d . . . . .
C10 C 0.29108(6) 0.56470(9) 0.72228(8) 0.01706(16) Uani 1 1 d . . . . .
H10 H 0.232673 0.525403 0.717362 0.020 Uiso 1 1 calc R U . . .
C11 C 0.36139(6) 0.55363(9) 0.83566(8) 0.01998(17) Uani 1 1 d . . . . .
H11 H 0.351151 0.505608 0.907188 0.024 Uiso 1 1 calc R U . . .
C12 C 0.44681(6) 0.61310(10) 0.84410(8) 0.02065(17) Uani 1 1 d . . . . .
H12 H 0.4979(9) 0.6054(14) 0.9222(13) 0.028(3) Uiso 1 1 d . . . . .
C13 C 0.46069(6) 0.68694(9) 0.74055(9) 0.01945(17) Uani 1 1 d . . . . .
H13 H 0.518020 0.730719 0.747307 0.023 Uiso 1 1 calc R U . . .
C14 C 0.39034(6) 0.69670(9) 0.62667(8) 0.01746(16) Uani 1 1 d . . . . .
H14 H 0.400154 0.747034 0.556090 0.021 Uiso 1 1 calc R U . . .
C15 C 0.36139(6) 0.34767(10) 0.49156(9) 0.02092(17) Uani 1 1 d . . . . .
H15A H 0.395506 0.416510 0.552575 0.031 Uiso 1 1 calc R U . . .
H15B H 0.404014 0.296240 0.454739 0.031 Uiso 1 1 calc R U . . .
H15C H 0.330443 0.283425 0.536220 0.031 Uiso 1 1 calc R U . . .
C16 C 0.33698(6) 0.52027(9) 0.31073(9) 0.01894(16) Uani 1 1 d . . . . .
H16A H 0.372892 0.588609 0.370588 0.028 Uiso 1 1 calc R U . . .
H16B H 0.290377 0.567815 0.243442 0.028 Uiso 1 1 calc R U . . .
H16C H 0.377800 0.467695 0.271571 0.028 Uiso 1 1 calc R U . . .
Cl1 Cl 0.16625(2) 0.49619(2) -0.03431(2) 0.01850(7) Uani 1 1 d . . . . .

loop_
_atom_site_aniso_label
_atom_site_aniso_U_11
_atom_site_aniso_U_22
_atom_site_aniso_U_33
_atom_site_aniso_U_23
_atom_site_aniso_U_13
_atom_site_aniso_U_12
O1 0.0164(3) 0.0147(3) 0.0245(3) -0.0032(2) 0.0045(2) 0.0034(2)
N1 0.0184(3) 0.0123(3) 0.0137(3) -0.0007(2) 0.0042(2) -0.0012(2)
C1 0.0147(3) 0.0121(3) 0.0153(3) -0.0005(3) 0.0031(3) 0.0008(3)
C2 0.0142(3) 0.0111(3) 0.0131(3) 0.0010(2) 0.0030(3) 0.0009(2)
C3 0.0160(3) 0.0103(3) 0.0138(3) -0.0005(2) 0.0022(3) 0.0011(2)
C4 0.0153(3) 0.0159(4) 0.0204(4) -0.0020(3) 0.0035(3) 0.0004(3)
C5 0.0202(4) 0.0154(4) 0.0233(4) -0.0007(3) 0.0079(3) -0.0029(3)
C6 0.0226(4) 0.0168(4) 0.0209(4) -0.0045(3) 0.0062(3) -0.0067(3)
C7 0.0206(4) 0.0124(3) 0.0175(4) 0.0001(3) 0.0061(3) 0.0029(3)
C8 0.0161(3) 0.0133(3) 0.0156(3) 0.0010(3) 0.0043(3) 0.0031(3)
C9 0.0158(3) 0.0129(3) 0.0143(3) -0.0017(3) 0.0034(3) 0.0007(3)
C10 0.0179(4) 0.0168(4) 0.0165(3) -0.0012(3) 0.0045(3) -0.0023(3)
C11 0.0243(4) 0.0202(4) 0.0148(4) 0.0001(3) 0.0042(3) -0.0009(3)
C12 0.0199(4) 0.0222(4) 0.0170(4) -0.0030(3) 0.0002(3) 0.0015(3)
C13 0.0156(3) 0.0210(4) 0.0213(4) -0.0046(3) 0.0042(3) -0.0013(3)
C14 0.0176(4) 0.0179(4) 0.0175(4) -0.0016(3) 0.0056(3) -0.0016(3)
C15 0.0199(4) 0.0203(4) 0.0214(4) 0.0037(3) 0.0036(3) 0.0077(3)
C16 0.0188(4) 0.0182(4) 0.0218(4) 0.0013(3) 0.0088(3) 0.0002(3)
Cl1 0.02436(12) 0.01637(11) 0.01511(11) 0.00030(6) 0.00592(8) -0.00273(7)

_geom_special_details            
;
 All esds (except the esd in the dihedral angle between two l.s. planes)
 are estimated using the full covariance matrix.  The cell esds are taken
 into account individually in the estimation of esds in distances, angles
 and torsion angles; correlations between esds in cell parameters are only
 used when they are defined by crystal symmetry.  An approximate (isotropic)
 treatment of cell esds is used for estimating esds involving l.s. planes.
;
loop_
_geom_bond_atom_site_label_1
_geom_bond_atom_site_label_2
_geom_bond_distance
_geom_bond_site_symmetry_2
_geom_bond_publ_flag
O1 H1 0.8400 . ?
O1 C1 1.4325(10) . ?
N1 H1A 1.0000 . ?
N1 C3 1.5338(10) . ?
N1 C6 1.5042(11) . ?
N1 C7 1.4986(11) . ?
C1 H1B 1.0000 . ?
C1 C2 1.5379(11) . ?
C1 C9 1.5176(11) . ?
C2 H2 1.0000 . ?
C2 C3 1.5412(11) . ?
C2 C8 1.5565(11) . ?
C3 H3 1.0000 . ?
C3 C4 1.5345(12) . ?
C4 H4A 0.9900 . ?
C4 H4B 0.9900 . ?
C4 C5 1.5323(12) . ?
C5 H5A 0.9900 . ?
C5 H5B 0.9900 . ?
C5 C6 1.5210(13) . ?
C6 H6A 0.9900 . ?
C6 H6B 0.9900 . ?
C7 H7A 0.9900 . ?
C7 H7B 0.9900 . ?
C7 C8 1.5334(11) . ?
C8 C15 1.5336(11) . ?
C8 C16 1.5370(12) . ?
C9 C10 1.3987(11) . ?
C9 C14 1.3950(11) . ?
C10 H10 0.9500 . ?
C10 C11 1.3932(12) . ?
C11 H11 0.9500 . ?
C11 C12 1.3948(13) . ?
C12 H12 0.981(13) . ?
C12 C13 1.3909(13) . ?
C13 H13 0.9500 . ?
C13 C14 1.3963(12) . ?
C14 H14 0.9500 . ?
C15 H15A 0.9800 . ?
C15 H15B 0.9800 . ?
C15 H15C 0.9800 . ?
C16 H16A 0.9800 . ?
C16 H16B 0.9800 . ?
C16 H16C 0.9800 . ?

loop_
_geom_angle_atom_site_label_1
_geom_angle_atom_site_label_2
_geom_angle_atom_site_label_3
_geom_angle
_geom_angle_site_symmetry_1
_geom_angle_site_symmetry_3
_geom_angle_publ_flag
C1 O1 H1 109.5 . . ?
C3 N1 H1A 109.2 . . ?
C6 N1 H1A 109.2 . . ?
C6 N1 C3 107.56(6) . . ?
C7 N1 H1A 109.2 . . ?
C7 N1 C3 106.75(6) . . ?
C7 N1 C6 114.68(7) . . ?
O1 C1 H1B 109.0 . . ?
O1 C1 C2 106.48(6) . . ?
O1 C1 C9 111.09(6) . . ?
C2 C1 H1B 109.0 . . ?
C9 C1 H1B 109.0 . . ?
C9 C1 C2 112.25(6) . . ?
C1 C2 H2 108.1 . . ?
C1 C2 C3 110.27(6) . . ?
C1 C2 C8 117.53(7) . . ?
C3 C2 H2 108.1 . . ?
C3 C2 C8 104.52(6) . . ?
C8 C2 H2 108.1 . . ?
N1 C3 C2 105.10(6) . . ?
N1 C3 H3 110.1 . . ?
N1 C3 C4 104.47(6) . . ?
C2 C3 H3 110.1 . . ?
C4 C3 C2 116.59(7) . . ?
C4 C3 H3 110.1 . . ?
C3 C4 H4A 110.8 . . ?
C3 C4 H4B 110.8 . . ?
H4A C4 H4B 108.8 . . ?
C5 C4 C3 104.91(7) . . ?
C5 C4 H4A 110.8 . . ?
C5 C4 H4B 110.8 . . ?
C4 C5 H5A 111.4 . . ?
C4 C5 H5B 111.4 . . ?
H5A C5 H5B 109.2 . . ?
C6 C5 C4 102.03(7) . . ?
C6 C5 H5A 111.4 . . ?
C6 C5 H5B 111.4 . . ?
N1 C6 C5 103.71(7) . . ?
N1 C6 H6A 111.0 . . ?
N1 C6 H6B 111.0 . . ?
C5 C6 H6A 111.0 . . ?
C5 C6 H6B 111.0 . . ?
H6A C6 H6B 109.0 . . ?
N1 C7 H7A 110.7 . . ?
N1 C7 H7B 110.7 . . ?
N1 C7 C8 104.99(6) . . ?
H7A C7 H7B 108.8 . . ?
C8 C7 H7A 110.7 . . ?
C8 C7 H7B 110.7 . . ?
C7 C8 C2 100.13(6) . . ?
C7 C8 C15 108.87(7) . . ?
C7 C8 C16 110.33(7) . . ?
C15 C8 C2 114.42(7) . . ?
C15 C8 C16 110.34(7) . . ?
C16 C8 C2 112.24(6) . . ?
C10 C9 C1 120.33(7) . . ?
C14 C9 C1 120.70(7) . . ?
C14 C9 C10 118.97(7) . . ?
C9 C10 H10 119.7 . . ?
C11 C10 C9 120.55(8) . . ?
C11 C10 H10 119.7 . . ?
C10 C11 H11 120.0 . . ?
C10 C11 C12 119.97(8) . . ?
C12 C11 H11 120.0 . . ?
C11 C12 H12 121.7(8) . . ?
C13 C12 C11 119.85(8) . . ?
C13 C12 H12 118.4(8) . . ?
C12 C13 H13 120.0 . . ?
C12 C13 C14 119.98(8) . . ?
C14 C13 H13 120.0 . . ?
C9 C14 C13 120.57(8) . . ?
C9 C14 H14 119.7 . . ?
C13 C14 H14 119.7 . . ?
C8 C15 H15A 109.5 . . ?
C8 C15 H15B 109.5 . . ?
C8 C15 H15C 109.5 . . ?
H15A C15 H15B 109.5 . . ?
H15A C15 H15C 109.5 . . ?
H15B C15 H15C 109.5 . . ?
C8 C16 H16A 109.5 . . ?
C8 C16 H16B 109.5 . . ?
C8 C16 H16C 109.5 . . ?
H16A C16 H16B 109.5 . . ?
H16A C16 H16C 109.5 . . ?
H16B C16 H16C 109.5 . . ?

loop_
_geom_torsion_atom_site_label_1
_geom_torsion_atom_site_label_2
_geom_torsion_atom_site_label_3
_geom_torsion_atom_site_label_4
_geom_torsion
_geom_torsion_site_symmetry_1
_geom_torsion_site_symmetry_2
_geom_torsion_site_symmetry_3
_geom_torsion_site_symmetry_4
_geom_torsion_publ_flag
O1 C1 C2 C3 54.22(8) . . . . ?
O1 C1 C2 C8 173.81(6) . . . . ?
O1 C1 C9 C10 52.52(10) . . . . ?
O1 C1 C9 C14 -128.14(8) . . . . ?
N1 C3 C4 C5 21.81(8) . . . . ?
N1 C7 C8 C2 41.93(7) . . . . ?
N1 C7 C8 C15 162.26(7) . . . . ?
N1 C7 C8 C16 -76.52(8) . . . . ?
C1 C2 C3 N1 150.10(6) . . . . ?
C1 C2 C3 C4 -94.78(8) . . . . ?
C1 C2 C8 C7 -162.07(7) . . . . ?
C1 C2 C8 C15 81.70(9) . . . . ?
C1 C2 C8 C16 -45.04(9) . . . . ?
C1 C9 C10 C11 175.94(8) . . . . ?
C1 C9 C14 C13 -176.54(8) . . . . ?
C2 C1 C9 C10 -66.58(10) . . . . ?
C2 C1 C9 C14 112.76(8) . . . . ?
C2 C3 C4 C5 -93.66(8) . . . . ?
C3 N1 C6 C5 -27.71(8) . . . . ?
C3 N1 C7 C8 -28.79(8) . . . . ?
C3 C2 C8 C7 -39.48(7) . . . . ?
C3 C2 C8 C15 -155.71(7) . . . . ?
C3 C2 C8 C16 77.55(8) . . . . ?
C3 C4 C5 C6 -38.75(8) . . . . ?
C4 C5 C6 N1 40.63(8) . . . . ?
C6 N1 C3 C2 126.84(7) . . . . ?
C6 N1 C3 C4 3.58(8) . . . . ?
C6 N1 C7 C8 -147.81(7) . . . . ?
C7 N1 C3 C2 3.30(8) . . . . ?
C7 N1 C3 C4 -119.97(7) . . . . ?
C7 N1 C6 C5 90.85(8) . . . . ?
C8 C2 C3 N1 22.90(8) . . . . ?
C8 C2 C3 C4 138.02(7) . . . . ?
C9 C1 C2 C3 175.99(7) . . . . ?
C9 C1 C2 C8 -64.41(9) . . . . ?
C9 C10 C11 C12 1.05(13) . . . . ?
C10 C9 C14 C13 2.80(12) . . . . ?
C10 C11 C12 C13 1.96(14) . . . . ?
C11 C12 C13 C14 -2.56(13) . . . . ?
C12 C13 C14 C9 0.16(13) . . . . ?
C14 C9 C10 C11 -3.41(12) . . . . ?

_shelx_res_file                  
;
TITL Klose_K2141_p21c in P21/c #14
    klose_k2141_p21c.res
    created by SHELXL-2018/3 at 11:29:15 on 21-Apr-2021
REM reset to P21/c #14
CELL 0.71073 15.12962 9.66636 10.81357 90 105.6873 90
ZERR 4 0.00052 0.00034 0.00034 0 0.0014 0
LATT 1
SYMM -X,0.5+Y,0.5-Z
SFAC C H Cl N O
UNIT 64 96 4 4 4

L.S. 20
PLAN  4
SIZE 0.134 0.139 0.302
TEMP -173.15
CONF
MORE -1
BOND $H
fmap 2 53
acta
REM <olex2.extras>
REM <HklSrc "%.\\Klose_K2141_p21c.hkl">
REM </olex2.extras>

WGHT    0.049900    0.373200
FVAR       0.22746
O1    5    0.146146    0.685605    0.508299    11.00000    0.01643    0.01466 =
         0.02455   -0.00324    0.00449    0.00338
AFIX 147
H1    2    0.145595    0.772495    0.507176    11.00000   -1.50000
AFIX   0
N1    4    0.149321    0.385370    0.218010    11.00000    0.01843    0.01227 =
         0.01371   -0.00069    0.00420   -0.00122
AFIX  13
H1A   2    0.160845    0.428125    0.139603    11.00000   -1.20000
AFIX   0
C1    1    0.231008    0.636755    0.489649    11.00000    0.01468    0.01213 =
         0.01526   -0.00049    0.00306    0.00080
AFIX  13
H1B   2    0.250418    0.700064    0.428688    11.00000   -1.20000
AFIX   0
C2    1    0.211325    0.492693    0.427979    11.00000    0.01418    0.01105 =
         0.01312    0.00103    0.00299    0.00090
AFIX  13
H2    2    0.193210    0.430162    0.490638    11.00000   -1.20000
AFIX   0
C3    1    0.130496    0.499976    0.305654    11.00000    0.01604    0.01029 =
         0.01378   -0.00051    0.00222    0.00109
AFIX  13
H3    2    0.129477    0.592186    0.263368    11.00000   -1.20000
AFIX   0
C4    1    0.035052    0.465774    0.321263    11.00000    0.01529    0.01590 =
         0.02043   -0.00198    0.00345    0.00038
AFIX  23
H4A   2    0.032343    0.484564    0.410161    11.00000   -1.20000
H4B   2   -0.012836    0.521236    0.261162    11.00000   -1.20000
AFIX   0
C5    1    0.021773    0.311255    0.290164    11.00000    0.02023    0.01539 =
         0.02328   -0.00072    0.00786   -0.00291
AFIX  23
H5A   2    0.053917    0.253604    0.364381    11.00000   -1.20000
H5B   2   -0.044105    0.286101    0.263989    11.00000   -1.20000
AFIX   0
C6    1    0.064902    0.296090    0.179098    11.00000    0.02262    0.01685 =
         0.02086   -0.00450    0.00617   -0.00670
AFIX  23
H6A   2    0.081299    0.198514    0.168399    11.00000   -1.20000
H6B   2    0.022662    0.329149    0.097766    11.00000   -1.20000
AFIX   0
C7    1    0.234281    0.311675    0.292211    11.00000    0.02065    0.01239 =
         0.01749    0.00012    0.00614    0.00293
AFIX  23
H7A   2    0.269504    0.276369    0.233880    11.00000   -1.20000
H7B   2    0.218486    0.233020    0.340875    11.00000   -1.20000
AFIX   0
C8    1    0.289728    0.420958    0.383801    11.00000    0.01613    0.01330 =
         0.01559    0.00097    0.00435    0.00310
C9    1    0.305762    0.633193    0.615631    11.00000    0.01584    0.01287 =
         0.01434   -0.00170    0.00344    0.00072
C10   1    0.291076    0.564702    0.722279    11.00000    0.01789    0.01677 =
         0.01647   -0.00121    0.00454   -0.00229
AFIX  43
H10   2    0.232673    0.525403    0.717362    11.00000   -1.20000
AFIX   0
C11   1    0.361386    0.553634    0.835662    11.00000    0.02433    0.02020 =
         0.01478    0.00008    0.00421   -0.00090
AFIX  43
H11   2    0.351151    0.505608    0.907188    11.00000   -1.20000
AFIX   0
C12   1    0.446810    0.613101    0.844103    11.00000    0.01988    0.02221 =
         0.01705   -0.00301    0.00016    0.00151
H12   2    0.497889    0.605447    0.922162    11.00000    0.02767
C13   1    0.460690    0.686940    0.740552    11.00000    0.01562    0.02095 =
         0.02130   -0.00462    0.00418   -0.00131
AFIX  43
H13   2    0.518020    0.730719    0.747307    11.00000   -1.20000
AFIX   0
C14   1    0.390338    0.696704    0.626667    11.00000    0.01757    0.01785 =
         0.01747   -0.00159    0.00559   -0.00161
AFIX  43
H14   2    0.400154    0.747034    0.556090    11.00000   -1.20000
AFIX   0
C15   1    0.361390    0.347669    0.491559    11.00000    0.01990    0.02032 =
         0.02135    0.00372    0.00357    0.00768
AFIX 137
H15A  2    0.395506    0.416510    0.552575    11.00000   -1.50000
H15B  2    0.404014    0.296240    0.454739    11.00000   -1.50000
H15C  2    0.330443    0.283425    0.536220    11.00000   -1.50000
AFIX   0
C16   1    0.336980    0.520267    0.310730    11.00000    0.01876    0.01819 =
         0.02181    0.00126    0.00883    0.00020
AFIX 137
H16A  2    0.372892    0.588609    0.370588    11.00000   -1.50000
H16B  2    0.290377    0.567815    0.243442    11.00000   -1.50000
H16C  2    0.377800    0.467695    0.271571    11.00000   -1.50000
AFIX   0

CL1   3    0.166252    0.496187   -0.034311    11.00000    0.02436    0.01637 =
         0.01511    0.00030    0.00592   -0.00273
HKLF 4


REM  Klose_K2141_p21c in P21/c #14
REM wR2 = 0.087137, GooF = S = 1.07130, Restrained GooF = 1.07130 for all data
REM R1 = 0.030028 for 4076 Fo > 4sig(Fo) and 0.032587 for all 4468 data
REM 179 parameters refined using 0 restraints

END

WGHT      0.0499      0.3732

REM Highest difference peak  0.347,  deepest hole -0.235,  1-sigma level  0.055
Q1    1   0.0428  0.3027  0.2357  11.00000  0.05    0.35
Q2    1   0.2649  0.6362  0.5486  11.00000  0.05    0.35
Q3    1   0.0822  0.4840  0.3139  11.00000  0.05    0.34
Q4    1   0.3235  0.3840  0.4337  11.00000  0.05    0.33
;
_shelx_res_checksum              29042
_shelx_hkl_file                  
;
   0   1   0    0.01    0.01
   0   1   0    0.01    0.01
   0  -1   0    0.02    0.01
   0  -1   0    0.00    0.01
   0   2   0  218.91    7.42
   0   2   0  284.64    7.43
   0  -2   0  336.71    9.46
   0  -2   0  298.14    9.43
   0  -2   0  325.85    9.44
   0   3   0    0.00    0.04
   0   3   0    0.10    0.04
   0   3   0    0.05    0.02
   0   3   0   -0.04    0.04
   0   3   0   -0.04    0.02
   0  -3   0    0.01    0.04
   0  -3   0    0.05    0.03
   0  -3   0   -0.02    0.04
   0  -3   0    0.00    0.02
   0   4   0  114.70    3.37
   0   4   0  111.43    3.34
   0   4   0  113.53    3.36
   0   4   0  111.80    3.36
   0   4   0  113.24    3.34
   0  -4   0  110.61    3.32
   0  -4   0  111.92    3.32
   0   5   0    0.09    0.04
   0   5   0    0.19    0.08
   0   5   0    0.09    0.07
   0   5   0    0.14    0.08
   0   5   0    0.12    0.04
   0   5   0    0.21    0.08
   0  -5   0    0.11    0.04
   0  -5   0    0.06    0.04
   0  -5   0    0.04    0.07
   0  -5   0    0.13    0.07
   0   6   0  277.28    8.29
   0   6   0  283.03    8.28
   0   6   0  273.33    8.29
   0   6   0  282.95    8.30
   0   6   0  279.10    8.26
   0   6   0  282.19    8.25
   0  -6   0  281.27    8.29
   0  -6   0  277.48    8.29
   0  -6   0  284.47    8.33
   0  -6   0  280.31    8.33
   0   7   0    0.20    0.13
   0   7   0    0.28    0.11
   0   7   0    0.22    0.10
   0   7   0    0.51    0.12
   0  -7   0    0.13    0.12
   0  -7   0    0.38    0.12
   0   8   0    7.00    0.28
   0   8   0    7.48    0.27
   0   8   0    7.59    0.35
   0   8   0    7.09    0.37
   0   8   0    7.12    0.35
   0   8   0    7.46    0.38
   0  -8   0    7.27    0.36
   0  -8   0    7.81    0.28
   0  -8   0    7.56    0.45
   0  -8   0    7.83    0.28
   0   9   0    0.00    0.10
   0   9   0   -0.18    0.08
   0   9   0    0.09    0.19
   0   9   0    0.05    0.16
   0   9   0   -0.02    0.17
   0   9   0   -0.11    0.17
   0  -9   0    0.05    0.16
   0  -9   0    0.04    0.10
   0  -9   0   -0.01    0.19
   0  -9   0    0.02    0.09
   0  10   0   96.88    3.00
   0  10   0   95.68    3.00
   0  10   0   97.98    2.92
   0  10   0   99.10    2.92
   0 -10   0   94.12    2.93
   0 -10   0   98.37    2.93
   0 -10   0  100.01    3.01
   0 -10   0   98.48    3.01
   0  11   0   -0.01    0.25
   0  11   0    0.02    0.12
   0  11   0    0.08    0.28
   0  11   0    0.10    0.58
   0  11   0    0.06    0.31
   0  11   0    0.01    0.17
   0 -11   0    0.25    0.25
   0 -11   0    0.09    0.16
   0 -11   0   -0.06    0.14
   0 -11   0    0.16    0.31
   0  12   0    3.89    0.53
   0  12   0    3.85    0.29
   0 -12   0    4.26    0.62
   0 -12   0    4.11    0.31
   0 -12   0    3.29    0.39
   0  13   0    0.00    0.41
   0  13   0    0.06    0.20
   0 -13   0   -0.10    0.39
   0 -13   0    0.01    0.22
   0 -13  -1    3.88    0.48
   0 -13  -1    3.23    0.44
   0 -13  -1    3.45    0.36
   0  13   1    3.53    0.35
   0  13   1    3.14    0.47
   0 -12  -1    4.82    0.33
   0 -12  -1    5.17    0.56
   0  12   1    4.24    0.56
   0  12   1    5.21    0.55
   0  12   1    4.50    0.58
   0  12   1    4.97    0.31
   0 -11  -1    5.00    0.57
   0 -11  -1    5.11    0.29
   0 -11  -1    5.23    0.31
   0 -11  -1    5.60    0.47
   0  11   1    5.21    0.28
   0  11   1    4.75    0.33
   0  11   1    5.55    0.56
   0  11   1    4.64    0.55
   0  11   1    4.73    0.45
   0  11   1    4.92    0.54
   0 -10  -1    3.10    0.50
   0 -10  -1    2.48    0.35
   0 -10  -1    2.39    0.20
   0 -10  -1    2.05    0.21
   0  10   1    2.29    0.25
   0  10   1    2.34    0.32
   0  10   1    2.52    0.20
   0  10   1    1.58    0.27
   0  10   1    2.35    0.23
   0  10   1    2.93    0.35
   0  -9  -1   33.43    1.04
   0  -9  -1   32.71    1.04
   0  -9  -1   34.69    1.12
   0  -9  -1   34.03    1.12
   0   9   1   33.63    1.11
   0   9   1   33.20    1.03
   0   9   1   32.76    1.02
   0   9   1   33.69    1.11
   0   9   1   32.34    1.10
   0   9   1   33.29    1.08
   0  -8  -1    4.97    0.31
   0  -8  -1    5.86    0.33
   0  -8  -1    5.65    0.22
   0  -8  -1    5.47    0.23
   0   8   1    5.38    0.22
   0   8   1    5.21    0.23
   0   8   1    4.64    0.47
   0   8   1    5.49    0.31
   0   8   1    5.83    0.34
   0  -7  -1    8.18    0.35
   0  -7  -1    8.12    0.35
   0  -7  -1    7.65    0.28
   0   7   1    8.71    0.36
   0   7   1    8.25    0.36
   0   7   1    7.81    0.33
   0   7   1    8.42    0.28
   0   7   1    7.76    0.35
   0  -6  -1   36.78    1.09
   0  -6  -1   37.16    1.13
   0  -6  -1   33.21    1.14
   0  -6  -1   36.95    1.09
   0   6   1   35.48    1.16
   0   6   1   37.95    1.17
   0   6   1   36.71    1.12
   0   6   1   36.95    1.16
   0   6   1   36.79    1.12
   0   6   1   39.00    1.15
   0  -5  -1    0.32    0.09
   0  -5  -1    0.19    0.07
   0  -5  -1    0.23    0.04
   0  -5  -1    0.23    0.04
   0   5   1    0.12    0.07
   0   5   1    0.24    0.04
   0   5   1    0.17    0.07
   0   5   1    0.25    0.05
   0   5   1    0.24    0.07
   0   5   1    0.31    0.08
   0  -4  -1   23.46    0.72
   0  -4  -1   25.51    0.75
   0  -4  -1   24.49    0.73
   0  -4  -1   22.86    0.75
   0   4   1   23.24    0.73
   0   4   1   25.67    0.75
   0   4   1   24.41    0.76
   0   4   1   24.56    0.73
   0   4   1   23.84    0.76
   0   4   1   23.31    0.76
   0  -3  -1  461.67   13.38
   0  -3  -1  457.77   13.39
   0  -3  -1  443.05   13.37
   0   3   1  429.41   14.11
   0   3   1  527.14   14.11
   0   3   1  450.71   14.13
   0   3   1  508.74   14.13
   0   2   1  884.63   26.00
   0   2   1  882.01   26.01
   0  -1  -1   71.82    2.08
   0  -1  -1   72.56    2.08
   0  -1  -1   68.67    2.08
   0  -1  -1   71.54    2.09
   0  -1  -1   67.99    2.09
   0  -1  -1   70.56    2.08
   0   1   1   68.08    2.05
   0   1   1   68.94    2.05
   0   1   1   68.11    2.04
   0   1   1   70.16    2.04
   0   1   1   69.20    2.04
   0   1   1   68.47    2.05
   0   1   1   71.71    2.05
   0   0   1    0.00    0.01
   0   0   1    0.01    0.01
   0   0   1   -0.01    0.01
   0   0   1    0.00    0.01
   0   1  -1   71.90    2.08
   0   1  -1   69.82    2.07
   0   1  -1   68.47    2.08
   0   1  -1   70.72    2.07
   0  -1   1   69.28    2.05
   0  -1   1   67.85    2.05
   0  -1   1   69.89    2.06
   0  -1   1   70.76    2.06
   0  -1   1   69.62    2.06
   0   2  -1 1000.00   29.44
   0   3  -1  545.15   16.11
   0   3  -1  529.42   16.11
   0   3  -1  564.92   16.11
   0  -3   1  459.38   13.39
   0  -3   1  450.13   13.39
   0   4  -1   25.09    0.76
   0   4  -1   24.21    0.73
   0   4  -1   24.34    0.73
   0   4  -1   23.49    0.75
   0   4  -1   24.08    0.76
   0  -4   1   23.09    0.74
   0  -4   1   24.03    0.71
   0  -4   1   23.85    0.71
   0  -4   1   23.36    0.74
   0   5  -1    0.19    0.05
   0   5  -1    0.19    0.08
   0   5  -1    0.16    0.07
   0   5  -1    0.31    0.08
   0  -5   1    0.29    0.05
   0  -5   1    0.29    0.05
   0  -5   1    0.30    0.09
   0  -5   1    0.21    0.07
   0   6  -1   36.75    1.14
   0   6  -1   35.44    1.15
   0   6  -1   36.36    1.13
   0   6  -1   36.55    1.13
   0   6  -1   35.96    1.10
   0   6  -1   37.13    1.10
   0  -6   1   36.51    1.12
   0  -6   1   35.84    1.16
   0  -6   1   38.67    1.12
   0  -6   1   37.37    1.16
   0   7  -1    8.51    0.35
   0   7  -1    8.16    0.28
   0   7  -1    8.50    0.35
   0   7  -1    8.16    0.36
   0   7  -1    8.25    0.36
   0  -7   1    8.03    0.34
   0  -7   1    7.78    0.35
   0  -7   1    8.19    0.28
   0   8  -1    5.53    0.31
   0   8  -1    4.93    0.30
   0   8  -1    5.42    0.21
   0   8  -1    5.55    0.32
   0   8  -1    5.05    0.23
   0   8  -1    5.59    0.34
   0  -8   1    5.11    0.34
   0  -8   1    5.82    0.23
   0  -8   1    6.24    0.31
   0  -8   1    5.39    0.23
   0   9  -1   32.49    1.05
   0   9  -1   33.35    1.12
   0   9  -1   36.07    1.12
   0   9  -1   34.23    1.04
   0   9  -1   33.50    1.14
   0   9  -1   32.91    1.11
   0  -9   1   33.68    1.04
   0  -9   1   32.95    1.11
   0  -9   1   33.93    1.04
   0  -9   1   34.00    1.13
   0  10  -1    2.60    0.32
   0  10  -1    2.51    0.23
   0  10  -1    2.27    0.27
   0  10  -1    2.58    0.18
   0  10  -1    1.87    0.24
   0  10  -1    2.34    0.29
   0 -10   1    2.43    0.30
   0 -10   1    2.24    0.23
   0 -10   1    2.46    0.27
   0 -10   1    2.52    0.24
   0  11  -1    5.86    0.33
   0  11  -1    5.58    0.56
   0  11  -1    5.79    0.65
   0  11  -1    5.24    0.53
   0  11  -1    5.15    0.46
   0  11  -1    5.23    0.27
   0 -11   1    5.42    0.56
   0 -11   1    5.23    0.32
   0 -11   1    5.43    0.46
   0 -11   1    5.12    0.29
   0  12  -1    5.10    0.55
   0  12  -1    5.68    0.31
   0  12  -1    5.22    0.67
   0 -12   1    4.68    0.51
   0 -12   1    4.83    0.46
   0 -12   1    4.87    0.33
   0 -12   1    5.58    0.54
   0  13  -1    4.07    0.34
   0  13  -1    3.44    0.46
   0 -13   1    2.87    0.36
   0 -13   1    3.57    0.39
   0 -13  -2    0.14    0.45
   0 -13  -2    0.38    0.23
   0 -13  -2    0.38    0.41
   0  13   2    0.72    0.42
   0  13   2    0.57    0.23
   0 -12  -2   21.58    0.90
   0 -12  -2   22.47    0.77
   0 -12  -2   23.77    0.96
   0  12   2   21.34    0.90
   0  12   2   21.59    1.03
   0  12   2   23.93    0.77
   0  12   2   22.69    0.95
   0 -11  -2    0.18    0.15
   0 -11  -2    0.05    0.14
   0 -11  -2   -0.21    0.32
   0 -11  -2    0.07    0.26
   0 -11  -2    0.09    0.23
   0  11   2    0.14    0.22
   0  11   2   -0.28    0.25
   0  11   2    0.07    0.32
   0  11   2    0.05    0.25
   0  11   2    0.04    0.14
   0  11   2   -0.03    0.33
   0 -10  -2    0.18    0.24
   0 -10  -2    0.10    0.12
   0 -10  -2    0.14    0.22
   0 -10  -2    0.15    0.12
   0 -10  -2    0.15    0.18
   0  10   2    0.20    0.11
   0  10   2    0.28    0.17
   0  10   2    0.23    0.26
   0  10   2    0.20    0.22
   0  10   2    0.01    0.25
   0  10   2    0.13    0.21
   0  -9  -2    0.50    0.10
   0  -9  -2    0.44    0.20
   0  -9  -2    0.73    0.20
   0  -9  -2    0.58    0.10
   0   9   2    0.55    0.18
   0   9   2    0.43    0.21
   0   9   2    0.41    0.12
   0   9   2    0.76    0.21
   0   9   2    0.74    0.10
   0   9   2    0.45    0.17
   0  -8  -2   65.49    2.08
   0  -8  -2   68.54    2.07
   0  -8  -2   68.92    2.02
   0  -8  -2   65.55    2.01
   0   8   2   67.76    2.05
   0   8   2   65.91    2.05
   0   8   2   67.28    1.99
   0   8   2   65.23    1.99
   0   8   2   65.18    2.04
   0   8   2   65.39    2.01
   0  -7  -2   14.24    0.53
   0  -7  -2   14.50    0.47
   0  -7  -2   15.18    0.46
   0  -7  -2   14.23    0.53
   0   7   2   14.45    0.50
   0   7   2   14.14    0.54
   0   7   2   14.99    0.53
   0   7   2   14.41    0.48
   0   7   2   14.59    0.47
   0   7   2   14.56    0.53
   0  -6  -2   70.60    2.13
   0  -6  -2   72.11    2.17
   0  -6  -2   71.46    2.18
   0  -6  -2   71.86    2.13
   0   6   2   71.00    2.17
   0   6   2   70.92    2.17
   0   6   2   73.03    2.15
   0   6   2   70.75    2.13
   0   6   2   70.44    2.13
   0   6   2   72.10    2.17
   0  -5  -2    0.09    0.04
   0  -5  -2   -0.06    0.07
   0  -5  -2    0.11    0.08
   0   5   2    0.12    0.08
   0   5   2    0.12    0.07
   0   5   2    0.09    0.04
   0   5   2    0.20    0.05
   0   5   2    0.05    0.06
   0   5   2    0.06    0.08
   0  -4  -2    5.40    0.21
   0  -4  -2    5.35    0.21
   0  -4  -2    5.21    0.18
   0  -4  -2    4.73    0.17
   0  -4  -2    5.09    0.19
   0   4   2    5.11    0.18
   0   4   2    5.00    0.21
   0   4   2    5.63    0.20
   0   4   2    5.74    0.22
   0  -3  -2    7.67    0.25
   0  -3  -2    7.66    0.26
   0  -3  -2    7.60    0.27
   0  -3  -2    7.38    0.24
   0  -3  -2    8.07    0.24
   0   3   2    7.59    0.27
   0   3   2    7.66    0.26
   0   3   2    7.35    0.24
   0   3   2    7.73    0.25
   0  -2  -2   13.21    0.40
   0  -2  -2   13.31    0.40
   0  -2  -2   13.56    0.42
   0  -2  -2   13.40    0.41
   0  -2  -2   13.12    0.41
   0   2   2   13.19    0.44
   0   2   2   13.95    0.43
   0   2   2   13.86    0.43
   0   2   2   13.91    0.42
   0   2   2   13.44    0.43
   0   2   2   14.33    0.42
   0   2   2   14.01    0.42
   0  -1  -2   41.01    1.22
   0  -1  -2   41.41    1.21
   0  -1  -2   40.28    1.22
   0   1   2   36.80    1.19
   0   1   2   39.56    1.18
   0   1   2   40.00    1.18
   0   1   2   40.62    1.17
   0   1   2   40.10    1.18
   0   1   2   40.70    1.17
   0   0  -2   53.93    1.57
   0   0  -2   51.45    1.57
   0   0  -2   52.61    1.57
   0   0  -2   52.84    1.57
   0   0  -2   54.76    1.59
   0   0  -2   53.16    1.57
   0   0   2   52.44    1.54
   0   0   2   51.74    1.55
   0   0   2   52.06    1.55
   0   0   2   53.14    1.54
   0   0   2   52.06    1.55
   0   0   2   52.26    1.55
   0   1  -2   40.97    1.19
   0   1  -2   40.35    1.19
   0   1  -2   40.19    1.20
   0   1  -2   41.75    1.20
   0   1  -2   38.28    1.21
   0  -1   2   40.42    1.22
   0  -1   2   40.32    1.22
   0  -1   2   45.20    1.24
   0  -1   2   39.96    1.22
   0  -1   2   39.97    1.23
   0   2  -2   13.76    0.41
   0   2  -2   13.70    0.40
   0   2  -2   13.22    0.42
   0   2  -2   13.19    0.42
   0  -2   2   13.54    0.41
   0  -2   2   13.22    0.42
   0  -2   2   13.54    0.41
   0  -2   2   13.34    0.42
   0  -2   2   13.62    0.42
   0   3  -2    7.37    0.25
   0   3  -2    7.25    0.25
   0   3  -2    7.47    0.23
   0   3  -2    7.62    0.24
   0   3  -2    7.47    0.26
   0  -3   2    7.25    0.26
   0  -3   2    7.41    0.26
   0  -3   2    7.56    0.24
   0  -3   2    7.36    0.26
   0  -3   2    7.50    0.23
   0   4  -2    4.72    0.17
   0   4  -2    4.87    0.16
   0   4  -2    4.96    0.21
   0   4  -2    4.68    0.19
   0   4  -2    4.95    0.20
   0  -4   2    5.13    0.21
   0  -4   2    4.85    0.20
   0  -4   2    4.90    0.17
   0   5  -2    0.00    0.04
   0   5  -2    0.17    0.04
   0   5  -2    0.15    0.07
   0   5  -2    0.07    0.08
   0   5  -2    0.15    0.07
   0  -5   2    0.12    0.04
   0  -5   2    0.14    0.07
   0  -5   2    0.12    0.05
   0  -5   2    0.20    0.08
   0   6  -2   73.11    2.18
   0   6  -2   70.98    2.18
   0   6  -2   71.88    2.18
   0   6  -2   71.27    2.13
   0   6  -2   71.07    2.17
   0   6  -2   71.94    2.14
   0  -6   2   72.03    2.18
   0  -6   2   71.10    2.18
   0  -6   2   72.05    2.14
   0  -6   2   71.90    2.14
   0   7  -2   14.42    0.46
   0   7  -2   14.38    0.53
   0   7  -2   14.54    0.53
   0   7  -2   15.19    0.50
   0   7  -2   14.79    0.52
   0  -7   2   13.71    0.53
   0  -7   2   14.41    0.52
   0  -7   2   14.59    0.46
   0   8  -2   65.76    2.06
   0   8  -2   69.18    2.01
   0   8  -2   67.18    2.06
   0   8  -2   67.39    2.00
   0   8  -2   64.48    2.07
   0   8  -2   67.53    2.06
   0  -8   2   67.07    2.07
   0  -8   2   66.22    2.00
   0  -8   2   66.83    2.00
   0  -8   2   66.58    2.06
   0   9  -2    0.40    0.17
   0   9  -2    0.72    0.12
   0   9  -2    0.31    0.18
   0   9  -2    0.85    0.10
   0   9  -2    0.44    0.19
   0   9  -2    0.80    0.23
   0  -9   2    0.76    0.18
   0  -9   2    0.66    0.21
   0  -9   2    0.78    0.12
   0  -9   2    0.61    0.11
   0  10  -2    0.11    0.26
   0  10  -2    0.23    0.10
   0  10  -2    0.04    0.21
   0  10  -2    0.33    0.14
   0  10  -2    0.21    0.21
   0  10  -2    0.39    0.26
   0 -10   2    0.12    0.14
   0 -10   2    0.05    0.26
   0 -10   2    0.27    0.12
   0 -10   2    0.17    0.21
   0 -10   2    0.18    0.18
   0  11  -2    0.06    0.27
   0  11  -2    0.01    0.31
   0  11  -2   -0.10    0.25
   0  11  -2    0.14    0.12
   0  11  -2    0.21    0.33
   0  11  -2   -0.01    0.17
   0 -11   2    0.14    0.21
   0 -11   2    0.24    0.36
   0 -11   2    0.24    0.14
   0 -11   2    0.04    0.23
   0 -11   2    0.06    0.19
   0  12  -2   23.92    1.05
   0  12  -2   22.06    0.98
   0  12  -2   22.55    0.75
   0 -12   2   23.02    1.07
   0 -12   2   23.58    0.89
   0 -12   2   22.42    0.78
   0  13  -2    0.31    0.42
   0  13  -2    0.29    0.20
   0 -13   2    0.25    0.33
   0 -13   2    0.80    0.30
   0 -13   2    0.69    0.42
   0 -13  -3    6.90    0.73
   0 -13  -3    8.16    0.44
   0 -13  -3    7.44    0.79
   0  13   3    9.05    0.79
   0  13   3    8.30    0.54
   0 -12  -3    3.11    0.31
   0 -12  -3    3.19    0.35
   0 -12  -3    2.60    0.42
   0  12   3    3.51    0.38
   0  12   3    3.04    0.30
   0  12   3    2.38    0.47
   0  12   3    2.74    0.40
   0 -11  -3   29.33    1.07
   0 -11  -3   29.43    1.12
   0 -11  -3   31.66    0.96
   0 -11  -3   30.01    1.11
   0 -11  -3   29.95    1.04
   0  11   3   31.28    1.17
   0  11   3   31.01    1.01
   0  11   3   32.34    1.14
   0 -10  -3    0.78    0.13
   0 -10  -3    0.61    0.13
   0 -10  -3    0.81    0.20
   0 -10  -3    0.62    0.25
   0 -10  -3    0.66    0.24
   0  10   3    0.63    0.26
   0  10   3    0.38    0.29
   0  10   3    0.86    0.24
   0  10   3    0.81    0.18
   0  10   3    1.19    0.22
   0  10   3    0.98    0.14
   0  -9  -3   19.00    0.71
   0  -9  -3   19.51    0.62
   0  -9  -3   19.24    0.67
   0  -9  -3   18.76    0.72
   0  -9  -3   18.65    0.62
   0   9   3   20.01    0.63
   0   9   3   19.91    0.73
   0   9   3   19.37    0.76
   0   9   3   19.23    0.72
   0   9   3   18.15    0.67
   0  -8  -3    0.53    0.17
   0  -8  -3    0.47    0.09
   0  -8  -3    0.41    0.08
   0  -8  -3    0.46    0.17
   0  -8  -3    0.52    0.13
   0   8   3    0.45    0.08
   0   8   3    0.33    0.17
   0   8   3    0.47    0.14
   0   8   3    0.19    0.17
   0   8   3    0.45    0.15
   0   8   3    0.55    0.10
   0  -7  -3   19.54    0.64
   0  -7  -3   20.33    0.67
   0  -7  -3   19.46    0.61
   0  -7  -3   18.74    0.61
   0  -7  -3   19.56    0.68
   0   7   3   19.15    0.61
   0   7   3   18.19    0.63
   0   7   3   20.87    0.69
   0   7   3   19.06    0.67
   0   7   3   19.81    0.61
   0   7   3   18.78    0.67
   0  -6  -3   13.72    0.44
   0  -6  -3   14.05    0.48
   0  -6  -3   13.70    0.46
   0  -6  -3   14.72    0.50
   0  -6  -3   13.00    0.43
   0   6   3   13.44    0.48
   0   6   3   13.87    0.49
   0   6   3   14.16    0.44
   0   6   3   13.69    0.45
   0   6   3   13.25    0.50
   0   6   3   13.30    0.44
   0  -5  -3  148.74    4.40
   0  -5  -3  147.02    4.43
   0  -5  -3  151.32    4.39
   0  -5  -3  145.19    4.42
   0  -5  -3  150.96    4.41
   0   5   3  150.11    4.42
   0   5   3  144.20    4.46
   0   5   3  151.89    4.43
   0   5   3  150.98    4.45
   0   5   3  150.30    4.46
   0  -4  -3   17.18    0.52
   0  -4  -3   16.75    0.55
   0  -4  -3   17.21    0.54
   0  -4  -3   16.80    0.55
   0  -4  -3   17.19    0.52
   0   4   3   16.64    0.52
   0   4   3   16.96    0.55
   0   4   3   17.19    0.52
   0   4   3   17.46    0.52
   0   4   3   16.30    0.56
   0  -3  -3  531.03   14.15
   0  -3  -3  437.94   14.17
   0  -3  -3  454.45   14.15
   0  -3  -3  517.23   14.17
   0  -3  -3  461.11   14.16
   0   3   3  472.29   14.39
   0   3   3  515.85   14.41
   0   3   3  473.47   14.39
   0   3   3  558.68   14.42
   0   3   3  471.36   14.39
   0   3   3  453.37   14.42
   0   3   3  475.48   14.41
   0  -2  -3   12.09    0.38
   0  -2  -3   11.74    0.37
   0  -2  -3   12.10    0.38
   0  -2  -3   11.99    0.38
   0  -2  -3   12.13    0.36
   0   2   3   12.60    0.40
   0   2   3   12.33    0.38
   0   2   3   12.47    0.38
   0   2   3   12.42    0.39
   0   2   3   12.43    0.39
   0   2   3   12.39    0.39
   0  -1  -3  122.72    3.59
   0  -1  -3  121.71    3.61
   0  -1  -3  121.40    3.60
   0  -1  -3  123.81    3.61
   0  -1  -3  120.08    3.60
   0   1   3  120.99    3.61
   0   1   3  123.15    3.61
   0   1   3  122.42    3.62
   0   1   3  122.30    3.62
   0   1   3  123.16    3.63
   0   1   3  123.13    3.63
   0   0  -3   -0.01    0.02
   0   0  -3    0.01    0.02
   0   0  -3   -0.01    0.02
   0   0  -3    0.01    0.01
   0   0  -3   -0.03    0.03
   0   0   3   -0.05    0.02
   0   0   3    0.00    0.02
   0   0   3   -0.01    0.02
   0   0   3    0.02    0.02
   0   0   3    0.00    0.02
   0   1  -3  121.41    3.58
   0   1  -3  121.67    3.58
   0   1  -3  120.26    3.57
   0   1  -3  117.62    3.60
   0   1  -3  125.49    3.59
   0  -1   3  120.93    3.62
   0  -1   3  123.99    3.63
   0  -1   3  121.23    3.64
   0  -1   3  124.77    3.62
   0  -1   3  123.43    3.63
   0   2  -3   11.82    0.36
   0   2  -3   12.27    0.39
   0   2  -3   11.90    0.36
   0   2  -3   11.98    0.38
   0  -2   3   12.42    0.39
   0  -2   3   12.27    0.37
   0  -2   3   11.68    0.39
   0  -2   3   12.09    0.37
   0  -2   3   12.72    0.40
   0   3  -3  429.21   13.50
   0   3  -3  461.54   13.48
   0   3  -3  488.39   13.51
   0   3  -3  452.45   13.51
   0  -3   3  479.67   13.88
   0  -3   3  516.17   13.88
   0  -3   3  472.90   13.90
   0  -3   3  445.24   13.90
   0  -3   3  441.67   13.89
   0   4  -3   16.65    0.54
   0   4  -3   16.57    0.51
   0   4  -3   17.04    0.55
   0   4  -3   17.31    0.52
   0   4  -3   17.30    0.53
   0  -4   3   17.53    0.53
   0  -4   3   17.79    0.56
   0  -4   3   17.38    0.56
   0  -4   3   15.60    0.57
   0  -4   3   17.36    0.52
   0   5  -3  152.54    4.49
   0   5  -3  149.12    4.48
   0   5  -3  148.88    4.45
   0   5  -3  151.13    4.47
   0   5  -3  150.97    4.45
   0  -5   3  157.84    4.54
   0  -5   3  151.84    4.53
   0  -5   3  145.86    4.50
   0  -5   3  152.86    4.50
   0   6  -3   13.53    0.43
   0   6  -3   14.25    0.44
   0   6  -3   14.18    0.47
   0   6  -3   14.08    0.50
   0   6  -3   12.95    0.48
   0  -6   3   13.10    0.44
   0  -6   3   14.10    0.50
   0  -6   3   14.04    0.48
   0   7  -3   18.99    0.60
   0   7  -3   19.38    0.67
   0   7  -3   20.05    0.61
   0   7  -3   19.04    0.66
   0   7  -3   19.62    0.65
   0   7  -3   18.93    0.68
   0  -7   3   19.92    0.62
   0  -7   3   19.02    0.66
   0  -7   3   19.33    0.68
   0  -7   3   19.72    0.66
   0  -7   3   19.00    0.61
   0   8  -3    0.55    0.18
   0   8  -3    0.53    0.18
   0   8  -3    0.45    0.10
   0   8  -3    0.40    0.15
   0   8  -3    0.11    0.13
   0   8  -3    0.35    0.07
   0  -8   3    0.57    0.14
   0  -8   3    0.49    0.18
   0  -8   3    0.46    0.10
   0  -8   3    0.41    0.09
   0   9  -3   19.36    0.63
   0   9  -3   18.91    0.71
   0   9  -3   21.25    0.86
   0   9  -3   18.72    0.74
   0   9  -3   19.83    0.71
   0   9  -3   19.14    0.62
   0  -9   3   18.97    0.66
   0  -9   3   18.61    0.61
   0  -9   3   18.41    0.73
   0  -9   3   18.60    0.68
   0  10  -3    1.16    0.45
   0  10  -3    0.63    0.22
   0  10  -3    0.28    0.26
   0  10  -3    0.86    0.15
   0  10  -3    0.68    0.11
   0  10  -3    1.08    0.23
   0 -10   3    0.95    0.29
   0 -10   3    0.65    0.19
   0 -10   3    0.64    0.13
   0  11  -3   31.04    0.98
   0  11  -3   33.51    1.12
   0  11  -3   30.20    1.01
   0  11  -3   30.67    1.23
   0  11  -3   32.03    1.12
   0 -11   3   31.34    1.18
   0 -11   3   31.78    1.10
   0 -11   3   30.28    0.98
   0 -11   3   29.26    1.13
   0  12  -3    2.56    0.41
   0  12  -3    2.59    0.41
   0  12  -3    2.85    0.26
   0 -12   3    2.88    0.31
   0 -12   3    3.28    0.40
   0 -12   3    2.71    0.54
   0 -12   3    2.86    0.34
   0  13  -3    8.89    0.75
   0  13  -3    7.99    0.42
   0 -13   3    8.42    0.64
   0 -13   3    8.04    0.47
   0 -13   3    8.38    0.73
   0 -13  -4    0.77    0.44
   0 -13  -4    0.51    0.48
   0 -13  -4    0.62    0.24
   0  13   4    0.70    0.49
   0  13   4    0.42    0.50
   0  13   4    0.77    0.25
   0 -12  -4    7.20    0.39
   0 -12  -4    6.09    0.60
   0 -12  -4    8.20    0.70
   0  12   4    6.67    0.54
   0  12   4    7.14    0.65
   0  12   4    7.52    0.40
   0  12   4    8.34    0.79
   0 -11  -4    6.74    0.56
   0 -11  -4    6.38    0.33
   0 -11  -4    6.78    0.47
   0 -11  -4    6.45    0.33
   0  11   4    6.07    0.53
   0  11   4    6.15    0.33
   0  11   4    7.14    0.61
   0  11   4    6.20    0.43
   0 -10  -4    6.80    0.30
   0 -10  -4    6.59    0.39
   0 -10  -4    7.01    0.48
   0 -10  -4    6.38    0.49
   0  10   4    7.75    0.47
   0  10   4    7.23    0.55
   0  10   4    5.81    0.49
   0  10   4    7.13    0.35
   0  10   4    5.94    0.30
   0  10   4    6.35    0.37
   0  -9  -4    9.03    0.46
   0  -9  -4    8.06    0.45
   0  -9  -4    8.06    0.32
   0  -9  -4    8.18    0.38
   0   9   4    7.93    0.44
   0   9   4    8.15    0.32
   0   9   4    8.46    0.45
   0   9   4    8.04    0.50
   0   9   4    8.03    0.34
   0   9   4    7.86    0.37
   0  -8  -4    1.79    0.14
   0  -8  -4    1.90    0.20
   0  -8  -4    2.16    0.15
   0  -8  -4    2.28    0.28
   0  -8  -4    2.00    0.22
   0   8   4    2.07    0.15
   0   8   4    1.97    0.20
   0   8   4    1.98    0.23
   0   8   4    2.01    0.18
   0   8   4    2.28    0.27
   0   8   4    1.63    0.21
   0  -7  -4    5.05    0.27
   0  -7  -4    4.88    0.20
   0  -7  -4    4.59    0.29
   0  -7  -4    4.67    0.19
   0  -7  -4    4.74    0.24
   0   7   4    4.36    0.20
   0   7   4    4.92    0.21
   0   7   4    5.05    0.23
   0   7   4    5.08    0.29
   0   7   4    4.75    0.28
   0   7   4    5.03    0.32
   0  -6  -4   89.17    2.69
   0  -6  -4   89.59    2.64
   0  -6  -4   88.74    2.67
   0  -6  -4   88.01    2.64
   0   6   4   89.67    2.66
   0   6   4   92.13    2.70
   0   6   4   89.63    2.66
   0   6   4   86.35    2.75
   0   6   4   89.04    2.71
   0   6   4   89.67    2.66
   0  -5  -4    0.65    0.06
   0  -5  -4    0.67    0.09
   0  -5  -4    0.56    0.11
   0  -5  -4    0.94    0.11
   0  -5  -4    0.54    0.06
   0   5   4    0.60    0.07
   0   5   4    0.48    0.10
   0   5   4    0.45    0.11
   0   5   4    0.48    0.09
   0   5   4    0.62    0.06
   0  -4  -4   11.55    0.40
   0  -4  -4   11.01    0.35
   0  -4  -4   11.54    0.36
   0  -4  -4   11.70    0.38
   0  -4  -4   11.27    0.38
   0   4   4   11.71    0.37
   0   4   4   12.06    0.40
   0   4   4   11.91    0.37
   0   4   4   11.45    0.42
   0   4   4   11.76    0.40
   0  -3  -4   19.95    0.62
   0  -3  -4   18.90    0.63
   0  -3  -4   20.58    0.60
   0  -3  -4   19.96    0.62
   0  -3  -4   20.30    0.60
   0   3   4   21.04    0.65
   0   3   4   20.39    0.63
   0   3   4   19.76    0.63
   0   3   4   19.88    0.61
   0   3   4   20.26    0.62
   0  -2  -4    0.99    0.07
   0  -2  -4    0.96    0.08
   0  -2  -4    0.98    0.08
   0  -2  -4    0.90    0.05
   0  -2  -4    0.97    0.05
   0   2   4    0.87    0.06
   0   2   4    0.82    0.10
   0   2   4    0.88    0.05
   0   2   4    0.83    0.08
   0   2   4    1.08    0.08
   0   2   4    1.01    0.08
   0  -1  -4    2.69    0.12
   0  -1  -4    3.10    0.11
   0  -1  -4    2.69    0.09
   0  -1  -4    2.84    0.10
   0  -1  -4    2.83    0.13
   0   1   4    2.93    0.12
   0   1   4    2.86    0.13
   0   1   4    2.90    0.11
   0   1   4    2.95    0.10
   0   1   4    2.99    0.12
   0   0  -4  265.16    7.89
   0   0  -4  267.66    7.88
   0   0  -4  273.03    7.91
   0   0  -4  264.30    7.88
   0   0   4  316.71    8.10
   0   0   4  272.99    8.09
   0   0   4  272.17    8.09
   0   0   4  273.30    8.11
   0   0   4  242.82    8.09
   0   0   4  269.86    8.10
   0   1  -4    2.90    0.10
   0   1  -4    2.90    0.12
   0   1  -4    2.80    0.09
   0   1  -4    3.40    0.15
   0   1  -4    2.59    0.11
   0  -1   4    2.89    0.10
   0  -1   4    3.06    0.10
   0  -1   4    3.02    0.12
   0  -1   4    2.97    0.11
   0   2  -4    1.04    0.09
   0   2  -4    0.81    0.10
   0   2  -4    0.81    0.07
   0   2  -4    0.91    0.04
   0   2  -4    0.97    0.05
   0  -2   4    0.91    0.05
   0  -2   4    0.94    0.07
   0  -2   4    0.79    0.08
   0  -2   4    0.99    0.09
   0  -2   4    0.95    0.06
   0   3  -4   20.04    0.60
   0   3  -4   19.49    0.63
   0   3  -4   20.35    0.62
   0   3  -4   19.65    0.60
   0   3  -4   19.81    0.60
   0  -3   4   18.01    0.64
   0  -3   4   20.17    0.58
   0  -3   4   18.11    0.59
   0  -3   4   20.56    0.61
   0   4  -4   11.82    0.39
   0   4  -4   11.92    0.37
   0   4  -4   11.24    0.36
   0   4  -4   11.01    0.40
   0   4  -4   11.17    0.35
   0  -4   4   11.65    0.40
   0  -4   4   11.28    0.37
   0  -4   4   12.37    0.37
   0  -4   4   11.23    0.40
   0  -4   4   11.55    0.39
   0   5  -4    0.60    0.09
   0   5  -4    0.39    0.06
   0   5  -4    0.47    0.11
   0   5  -4    0.51    0.07
   0   5  -4    0.57    0.06
   0  -5   4    0.51    0.08
   0  -5   4    0.48    0.06
   0  -5   4    0.52    0.09
   0  -5   4    0.58    0.11
   0  -5   4    0.49    0.06
   0   6  -4   89.56    2.64
   0   6  -4   86.54    2.69
   0   6  -4   90.53    2.65
   0   6  -4   89.87    2.67
   0   6  -4   89.27    2.75
   0  -6   4   87.50    2.68
   0  -6   4   89.49    2.65
   0  -6   4   88.91    2.65
   0  -6   4   89.59    2.69
   0  -6   4   88.68    2.68
   0   7  -4    4.44    0.20
   0   7  -4    4.98    0.31
   0   7  -4    4.29    0.30
   0   7  -4    4.95    0.18
   0   7  -4    5.16    0.25
   0   7  -4    4.36    0.30
   0  -7   4    4.49    0.21
   0  -7   4    4.89    0.31
   0  -7   4    4.69    0.26
   0  -7   4    4.97    0.27
   0  -7   4    4.65    0.20
   0   8  -4    1.61    0.22
   0   8  -4    1.79    0.24
   0   8  -4    2.23    0.17
   0   8  -4    2.43    0.13
   0   8  -4    1.91    0.24
   0   8  -4    1.63    0.24
   0  -8   4    2.09    0.24
   0  -8   4    2.24    0.24
   0  -8   4    1.56    0.22
   0  -8   4    2.08    0.15
   0  -8   4    1.46    0.17
   0   9  -4    7.80    0.48
   0   9  -4    7.95    0.48
   0   9  -4    7.52    0.40
   0   9  -4    7.68    0.40
   0   9  -4    8.24    0.32
   0   9  -4    7.63    0.29
   0  -9   4    7.56    0.40
   0  -9   4    8.15    0.32
   0  -9   4    8.07    0.41
   0  -9   4    7.84    0.34
   0  -9   4    8.55    0.49
   0  10  -4    6.45    0.53
   0  10  -4    6.15    0.43
   0  10  -4    6.84    0.55
   0  10  -4    6.62    0.27
   0  10  -4    6.34    0.32
   0  10  -4    6.92    0.43
   0 -10   4    7.12    0.56
   0 -10   4    7.26    0.42
   0 -10   4    6.58    0.31
   0 -10   4    7.09    0.43
   0 -10   4    6.20    0.34
   0  11  -4    6.32    0.29
   0  11  -4    5.98    0.35
   0  11  -4    6.36    0.49
   0 -11   4    6.34    0.46
   0 -11   4    7.23    0.34
   0 -11   4    6.39    0.48
   0 -11   4    6.27    0.67
   0  12  -4    7.22    0.60
   0  12  -4    7.09    0.39
   0  12  -4    6.28    0.63
   0 -12   4    6.88    0.58
   0 -12   4    7.05    0.39
   0 -12   4    6.89    0.55
   0 -12   4    6.80    0.87
   0  13  -4    0.58    0.21
   0  13  -4    0.67    0.43
   0 -13   4    0.69    0.37
   0 -13   4    0.31    0.25
   0 -12  -5    0.29    0.21
   0 -12  -5    0.30    0.35
   0 -12  -5    0.24    0.59
   0  12   5    0.13    0.48
   0  12   5    0.37    0.34
   0  12   5    0.28    0.40
   0 -11  -5    0.10    0.33
   0 -11  -5   -0.01    0.26
   0 -11  -5    0.04    0.16
   0  11   5    0.11    0.37
   0  11   5   -0.07    0.32
   0  11   5    0.02    0.23
   0  11   5   -0.03    0.16
   0 -10  -5    6.24    0.29
   0 -10  -5    5.59    0.40
   0 -10  -5    6.23    0.48
   0 -10  -5    5.58    0.48
   0  10   5    5.61    0.34
   0  10   5    5.16    0.57
   0  10   5    5.50    0.29
   0  10   5    5.41    0.50
   0  10   5    6.22    0.47
   0  10   5    5.34    0.34
   0  -9  -5   30.67    1.04
   0  -9  -5   28.61    1.06
   0  -9  -5   31.34    0.96
   0  -9  -5   32.18    0.95
   0  -9  -5   30.67    1.01
   0   9   5   30.18    1.08
   0   9   5   32.25    1.07
   0   9   5   30.72    0.99
   0   9   5   31.70    0.99
   0   9   5   31.65    0.98
   0   9   5   30.46    1.24
   0  -8  -5    0.15    0.21
   0  -8  -5    0.03    0.17
   0  -8  -5    0.04    0.14
   0  -8  -5    0.05    0.09
   0  -8  -5    0.02    0.07
   0   8   5    0.06    0.11
   0   8   5    0.01    0.17
   0   8   5   -0.04    0.08
   0   8   5   -0.03    0.11
   0   8   5   -0.05    0.17
   0  -7  -5    0.02    0.07
   0  -7  -5    0.16    0.13
   0  -7  -5    0.02    0.10
   0  -7  -5   -0.01    0.14
   0  -7  -5    0.16    0.06
   0   7   5    0.13    0.13
   0   7   5    0.10    0.17
   0   7   5    0.04    0.09
   0   7   5    0.00    0.14
   0   7   5    0.15    0.07
   0  -6  -5    0.09    0.10
   0  -6  -5   -0.04    0.06
   0  -6  -5   -0.15    0.12
   0  -6  -5    0.01    0.05
   0  -6  -5    0.03    0.09
   0   6   5    0.13    0.06
   0   6   5    0.10    0.12
   0   6   5    0.12    0.07
   0   6   5   -0.08    0.11
   0   6   5    0.00    0.13
   0  -5  -5   29.30    0.92
   0  -5  -5   29.64    0.89
   0  -5  -5   29.55    0.92
   0  -5  -5   29.95    0.94
   0  -5  -5   28.90    0.88
   0   5   5   27.33    0.93
   0   5   5   29.60    0.89
   0   5   5   29.35    0.94
   0   5   5   30.28    0.92
   0   5   5   29.27    0.89
   0  -4  -5   20.32    0.66
   0  -4  -5   20.26    0.67
   0  -4  -5   20.10    0.62
   0  -4  -5   20.98    0.65
   0  -4  -5   21.77    0.63
   0   4   5   20.88    0.66
   0   4   5   20.87    0.68
   0   4   5   20.53    0.66
   0   4   5   18.99    0.68
   0   4   5   20.96    0.63
   0   4   5   20.86    0.63
   0  -3  -5   26.08    0.80
   0  -3  -5   26.16    0.81
   0  -3  -5   26.43    0.78
   0  -3  -5   26.79    0.79
   0  -3  -5   25.25    0.82
   0   3   5   24.96    0.82
   0   3   5   26.13    0.80
   0   3   5   26.99    0.82
   0   3   5   26.18    0.82
   0   3   5   26.99    0.80
   0   3   5   27.37    0.83
   0  -2  -5    6.86    0.21
   0  -2  -5    6.39    0.24
   0  -2  -5    7.03    0.23
   0  -2  -5    6.97    0.25
   0  -2  -5    6.84    0.22
   0   2   5    7.24    0.26
   0   2   5    6.88    0.22
   0   2   5    6.96    0.25
   0   2   5    7.26    0.25
   0   2   5    6.37    0.24
   0   2   5    6.82    0.22
   0  -1  -5    4.52    0.14
   0  -1  -5    4.46    0.17
   0  -1  -5    4.43    0.14
   0  -1  -5    4.41    0.16
   0  -1  -5    4.34    0.18
   0   1   5    4.71    0.16
   0   1   5    4.76    0.18
   0   1   5    4.68    0.17
   0   1   5    4.58    0.19
   0   0  -5    0.10    0.04
   0   0  -5    0.00    0.04
   0   0  -5    0.01    0.06
   0   0   5    0.01    0.04
   0   0   5   -0.02    0.02
   0   0   5    0.01    0.03
   0   0   5   -0.02    0.05
   0   0   5    0.04    0.03
   0   0   5    0.03    0.03
   0   1  -5    4.43    0.16
   0   1  -5    4.27    0.17
   0   1  -5    4.65    0.14
   0  -1   5    4.37    0.15
   0  -1   5    3.69    0.20
   0  -1   5    4.47    0.15
   0  -1   5    5.42    0.24
   0  -1   5    4.54    0.17
   0   2  -5    6.79    0.21
   0   2  -5    6.82    0.23
   0   2  -5    6.76    0.21
   0   2  -5    6.70    0.27
   0   2  -5    6.75    0.25
   0  -2   5    7.29    0.24
   0  -2   5    6.50    0.22
   0  -2   5    6.97    0.22
   0  -2   5    6.56    0.32
   0   3  -5   26.74    0.82
   0   3  -5   26.89    0.80
   0   3  -5   26.55    0.85
   0   3  -5   26.28    0.83
   0   3  -5   27.09    0.80
   0  -3   5   26.34    0.82
   0  -3   5   26.37    0.80
   0  -3   5   26.94    0.83
   0  -3   5   25.57    0.83
   0  -3   5   27.03    0.80
   0   4  -5   20.30    0.62
   0   4  -5   21.46    0.67
   0   4  -5   20.35    0.63
   0   4  -5   20.26    0.65
   0   4  -5   20.98    0.63
   0  -4   5   20.93    0.64
   0  -4   5   20.33    0.68
   0  -4   5   20.63    0.68
   0  -4   5   21.32    0.64
   0  -4   5   21.41    0.67
   0   5  -5   28.11    0.93
   0   5  -5   29.57    0.87
   0   5  -5   28.72    0.88
   0   5  -5   29.19    0.86
   0   5  -5   28.08    0.90
   0  -5   5   28.00    0.92
   0  -5   5   27.69    0.92
   0  -5   5   28.81    0.87
   0  -5   5   29.30    0.88
   0  -5   5   29.64    0.91
   0   6  -5    0.00    0.08
   0   6  -5    0.05    0.13
   0   6  -5    0.12    0.07
   0   6  -5    0.04    0.05
   0   6  -5    0.14    0.10
   0  -6   5    0.05    0.07
   0  -6   5    0.14    0.13
   0  -6   5    0.01    0.06
   0  -6   5    0.04    0.09
   0  -6   5   -0.08    0.10
   0   7  -5    0.00    0.15
   0   7  -5   -0.06    0.16
   0   7  -5    0.09    0.16
   0   7  -5    0.00    0.08
   0   7  -5    0.11    0.06
   0   7  -5    0.09    0.10
   0  -7   5    0.18    0.17
   0  -7   5   -0.03    0.08
   0  -7   5    0.04    0.11
   0  -7   5    0.07    0.12
   0  -7   5    0.10    0.08
   0   8  -5   -0.01    0.10
   0   8  -5    0.00    0.07
   0   8  -5    0.12    0.13
   0   8  -5   -0.06    0.14
   0  -8   5    0.02    0.09
   0  -8   5   -0.03    0.21
   0  -8   5   -0.01    0.15
   0  -8   5    0.04    0.14
   0  -8   5    0.07    0.11
   0   9  -5   31.36    0.98
   0   9  -5   31.98    1.03
   0   9  -5   33.39    1.06
   0   9  -5   31.38    1.13
   0   9  -5   28.94    1.28
   0   9  -5   32.08    0.97
   0  -9   5   32.53    1.11
   0  -9   5   31.99    1.06
   0  -9   5   30.68    0.98
   0  -9   5   30.46    0.99
   0  10  -5    5.62    0.25
   0  10  -5    6.25    0.58
   0  10  -5    5.69    0.41
   0  10  -5    5.59    0.42
   0  10  -5    5.35    0.55
   0  10  -5    5.43    0.30
   0 -10   5    5.78    0.41
   0 -10   5    5.90    0.42
   0 -10   5    5.39    0.58
   0 -10   5    5.87    0.29
   0 -10   5    5.44    0.35
   0  11  -5    0.13    0.27
   0  11  -5   -0.02    0.19
   0  11  -5    0.05    0.13
   0  11  -5   -0.06    0.27
   0 -11   5   -0.17    0.26
   0 -11   5   -0.07    0.26
   0 -11   5   -0.19    0.41
   0 -11   5    0.03    0.16
   0  12  -5    0.08    0.37
   0  12  -5    0.20    0.36
   0  12  -5    0.30    0.16
   0 -12   5    0.30    0.32
   0 -12   5    0.05    0.26
   0 -12   5    0.16    0.58
   0 -12   5    0.26    0.35
   0 -12  -6    1.77    0.24
   0 -12  -6    1.52    0.48
   0  12   6    2.02    0.81
   0  12   6    1.63    0.45
   0  12   6    1.22    0.25
   0 -11  -6   -0.12    0.35
   0 -11  -6    0.26    0.17
   0 -11  -6    0.35    0.29
   0  11   6    0.08    0.18
   0  11   6    0.17    0.39
   0  11   6   -0.06    0.34
   0 -10  -6    0.12    0.29
   0 -10  -6    0.00    0.14
   0 -10  -6   -0.01    0.13
   0 -10  -6   -0.14    0.22
   0  10   6    0.02    0.23
   0  10   6    0.08    0.30
   0  10   6    0.16    0.27
   0  10   6    0.04    0.14
   0  -9  -6    1.45    0.27
   0  -9  -6    1.12    0.24
   0  -9  -6    1.73    0.21
   0  -9  -6    1.54    0.16
   0  -9  -6    1.49    0.14
   0   9   6    1.36    0.29
   0   9   6    1.52    0.27
   0   9   6    1.74    0.23
   0   9   6    1.56    0.19
   0   9   6    1.82    0.27
   0  -8  -6    0.96    0.19
   0  -8  -6    0.86    0.09
   0  -8  -6    0.78    0.16
   0  -8  -6    0.90    0.11
   0  -8  -6    0.75    0.21
   0   8   6    0.65    0.24
   0   8   6    0.99    0.20
   0   8   6    1.15    0.21
   0   8   6    0.81    0.11
   0   8   6    0.97    0.14
   0  -7  -6   30.29    0.97
   0  -7  -6   30.33    0.91
   0  -7  -6   30.35    0.92
   0  -7  -6   30.85    1.01
   0  -7  -6   28.75    0.96
   0   7   6   28.54    0.93
   0   7   6   29.87    0.93
   0   7   6   31.71    0.98
   0   7   6   28.65    1.01
   0   7   6   30.97    1.00
   0  -6  -6   16.09    0.58
   0  -6  -6   16.07    0.54
   0  -6  -6   15.35    0.54
   0  -6  -6   15.68    0.50
   0  -6  -6   15.46    0.49
   0   6   6   16.80    0.57
   0   6   6   16.02    0.58
   0   6   6   16.03    0.60
   0   6   6   15.67    0.52
   0   6   6   15.47    0.51
   0  -5  -6    2.70    0.12
   0  -5  -6    2.59    0.19
   0  -5  -6    2.75    0.18
   0  -5  -6    3.22    0.13
   0  -5  -6    3.13    0.22
   0   5   6    2.58    0.30
   0   5   6    2.88    0.13
   0   5   6    2.61    0.15
   0   5   6    2.99    0.20
   0   5   6    3.20    0.21
   0  -4  -6    0.75    0.08
   0  -4  -6    0.91    0.12
   0  -4  -6    1.08    0.14
   0  -4  -6    0.84    0.10
   0  -4  -6    0.93    0.06
   0   4   6    0.65    0.10
   0   4   6    0.84    0.08
   0   4   6    1.04    0.10
   0   4   6    0.90    0.13
   0   4   6    0.87    0.10
   0   4   6    1.08    0.11
   0  -3  -6    4.80    0.15
   0  -3  -6    4.32    0.16
   0  -3  -6    4.61    0.21
   0  -3  -6    4.74    0.19
   0  -3  -6    4.68    0.21
   0   3   6    4.66    0.22
   0   3   6    4.77    0.17
   0   3   6    4.54    0.21
   0   3   6    4.97    0.20
   0   3   6    4.63    0.20
   0   3   6    4.41    0.16
   0  -2  -6    1.15    0.06
   0  -2  -6    1.00    0.09
   0  -2  -6    1.12    0.11
   0  -2  -6    1.14    0.12
   0   2   6    1.09    0.12
   0   2   6    1.12    0.08
   0   2   6    1.32    0.10
   0   2   6    1.06    0.12
   0   2   6    1.20    0.07
   0   2   6    1.02    0.10
   0  -1  -6    0.10    0.07
   0  -1  -6    0.03    0.05
   0  -1  -6    0.09    0.05
   0   1   6    0.01    0.06
   0   1   6   -0.05    0.05
   0   1   6    0.00    0.03
   0   1   6    0.05    0.05
   0   0  -6  101.95    3.11
   0   0  -6  107.34    3.11
   0   0  -6  104.39    3.13
   0   0   6  106.13    3.13
   0   0   6  104.37    3.13
   0   0   6  104.67    3.12
   0   0   6  104.71    3.14
   0   0   6  107.06    3.16
   0   0   6  107.44    3.14
   0   1  -6    0.07    0.06
   0   1  -6    0.10    0.07
   0   1  -6    0.07    0.04
   0  -1   6    0.04    0.04
   0  -1   6    0.00    0.06
   0  -1   6    0.05    0.03
   0  -1   6    0.01    0.03
   0  -1   6    0.11    0.06
   0   2  -6    0.86    0.09
   0   2  -6    1.02    0.15
   0   2  -6    1.30    0.12
   0  -2   6    1.22    0.09
   0  -2   6    1.14    0.07
   0  -2   6    1.09    0.07
   0  -2   6    1.07    0.11
   0   3  -6    4.53    0.19
   0   3  -6    4.56    0.15
   0   3  -6    4.43    0.15
   0  -3   6    4.57    0.17
   0  -3   6    4.28    0.21
   0  -3   6    4.67    0.21
   0  -3   6    4.49    0.16
   0  -3   6    4.69    0.19
   0   4  -6    1.08    0.08
   0   4  -6    0.84    0.06
   0   4  -6    1.11    0.13
   0   4  -6    1.06    0.12
   0  -4   6    1.21    0.09
   0  -4   6    1.07    0.12
   0  -4   6    0.92    0.13
   0  -4   6    0.98    0.09
   0   5  -6    2.82    0.11
   0   5  -6    3.01    0.23
   0   5  -6    3.08    0.18
   0   5  -6    2.77    0.13
   0  -5   6    2.72    0.14
   0  -5   6    2.88    0.14
   0  -5   6    2.86    0.21
   0  -5   6    2.83    0.23
   0  -5   6    3.15    0.18
   0   6  -6   16.39    0.51
   0   6  -6   15.72    0.59
   0   6  -6   15.15    0.55
   0   6  -6   17.14    0.60
   0   6  -6   15.98    0.49
   0   6  -6   15.96    0.51
   0  -6   6   15.61    0.49
   0  -6   6   14.80    0.53
   0  -6   6   14.70    0.55
   0  -6   6   15.53    0.57
   0   7  -6   30.83    1.02
   0   7  -6   30.30    0.94
   0   7  -6   29.98    0.98
   0   7  -6   29.35    0.92
   0   7  -6   30.73    1.02
   0  -7   6   28.63    0.91
   0  -7   6   29.29    0.97
   0  -7   6   29.53    0.96
   0  -7   6   30.65    1.00
   0  -7   6   28.86    0.91
   0   8  -6    0.75    0.11
   0   8  -6    0.99    0.14
   0   8  -6    0.94    0.12
   0   8  -6    1.24    0.18
   0   8  -6    0.75    0.24
   0   8  -6    0.63    0.23
   0  -8   6    0.95    0.25
   0  -8   6    0.81    0.14
   0  -8   6    0.84    0.17
   0  -8   6    0.93    0.18
   0  -8   6    0.65    0.11
   0   9  -6    1.67    0.14
   0   9  -6    1.23    0.22
   0   9  -6    1.58    0.15
   0   9  -6    1.53    0.32
   0   9  -6    1.82    0.19
   0   9  -6    1.44    0.31
   0  -9   6    1.58    0.18
   0  -9   6    1.57    0.19
   0  -9   6    1.37    0.24
   0  -9   6    1.12    0.22
   0  -9   6    1.76    0.31
   0  10  -6    0.03    0.21
   0  10  -6   -0.07    0.11
   0  10  -6    0.22    0.24
   0  10  -6    0.11    0.15
   0 -10   6    0.02    0.14
   0 -10   6   -0.06    0.19
   0 -10   6   -0.04    0.22
   0 -10   6   -0.11    0.22
   0 -10   6   -0.23    0.36
   0  11  -6    0.06    0.13
   0  11  -6    0.24    0.19
   0  11  -6    0.17    0.28
   0  11  -6    0.39    0.30
   0 -11   6    0.20    0.29
   0 -11   6    0.22    0.28
   0 -11   6   -0.02    0.47
   0 -11   6    0.10    0.18
   0  12  -6    0.73    0.40
   0  12  -6    1.82    0.39
   0  12  -6    1.47    0.18
   0 -12   6    1.38    0.49
   0 -12   6    2.01    0.39
   0 -12   6    2.29    0.25
   0 -12   6    1.30    0.67
   0 -11  -7    9.08    0.74
   0 -11  -7    8.89    0.62
   0 -11  -7    8.34    0.40
   0  11   7   10.00    0.71
   0  11   7    7.76    0.81
   0 -10  -7    0.57    0.17
   0 -10  -7    0.73    0.15
   0 -10  -7    1.05    0.34
   0 -10  -7    0.77    0.32
   0  10   7    0.48    0.31
   0  10   7    0.31    0.35
   0  10   7    0.32    0.16
   0  -9  -7    0.26    0.21
   0  -9  -7    0.22    0.27
   0  -9  -7    0.11    0.10
   0  -9  -7    0.20    0.26
   0  -9  -7    0.23    0.12
   0   9   7    0.26    0.25
   0   9   7    0.11    0.18
   0   9   7    0.20    0.13
   0   9   7    0.31    0.33
   0   9   7    0.44    0.27
   0  -8  -7    0.07    0.18
   0  -8  -7   -0.02    0.22
   0  -8  -7    0.09    0.17
   0  -8  -7    0.14    0.10
   0  -8  -7    0.20    0.09
   0   8   7    0.13    0.14
   0   8   7    0.09    0.11
   0   8   7    0.11    0.21
   0   8   7    0.10    0.20
   0   8   7    0.06    0.26
   0  -7  -7    1.23    0.17
   0  -7  -7    1.20    0.17
   0  -7  -7    1.66    0.23
   0  -7  -7    1.72    0.12
   0   7   7    1.71    0.20
   0   7   7    1.20    0.25
   0   7   7    1.87    0.19
   0  -6  -7    1.67    0.12
   0  -6  -7    1.72    0.24
   0  -6  -7    1.77    0.11
   0  -6  -7    1.48    0.20
   0  -6  -7    1.71    0.20
   0   6   7    2.08    0.23
   0   6   7    1.68    0.16
   0   6   7    1.65    0.21
   0   6   7    1.95    0.14
   0   6   7    1.49    0.17
   0  -5  -7   21.36    0.69
   0  -5  -7   21.30    0.65
   0  -5  -7   19.89    0.71
   0  -5  -7   21.20    0.70
   0  -5  -7   21.52    0.64
   0   5   7   20.68    0.71
   0   5   7   22.25    0.73
   0   5   7   21.29    0.67
   0   5   7   22.23    0.74
   0   5   7   21.41    0.68
   0   5   7   21.36    0.71
   0  -4  -7    0.22    0.08
   0  -4  -7    0.09    0.04
   0  -4  -7    0.05    0.11
   0  -4  -7    0.10    0.05
   0  -4  -7    0.20    0.10
   0   4   7    0.09    0.09
   0   4   7    0.22    0.12
   0   4   7    0.06    0.10
   0   4   7    0.29    0.06
   0   4   7    0.11    0.10
   0   4   7    0.12    0.07
   0  -3  -7   67.42    2.00
   0  -3  -7   65.63    2.02
   0  -3  -7   66.85    2.02
   0   3   7   64.90    1.97
   0   3   7   65.30    1.94
   0   3   7   65.63    1.98
   0   3   7   64.79    1.97
   0   3   7   65.12    1.96
   0   3   7   64.81    1.94
   0  -2  -7    3.28    0.17
   0  -2  -7    3.15    0.19
   0  -2  -7    2.95    0.15
   0   2   7    3.07    0.18
   0   2   7    3.24    0.16
   0   2   7    3.31    0.14
   0   2   7    3.42    0.16
   0   2   7    3.12    0.19
   0   2   7    3.08    0.12
   0  -1  -7   11.45    0.38
   0  -1  -7   11.56    0.37
   0  -1  -7   10.74    0.40
   0   1   7   12.06    0.37
   0   1   7   11.99    0.39
   0   1   7   11.73    0.39
   0   1   7   11.10    0.39
   0   1   7   11.62    0.41
   0   0  -7    0.02    0.09
   0   0  -7    0.02    0.06
   0   0  -7    0.06    0.06
   0   0   7   -0.03    0.06
   0   0   7    0.06    0.04
   0   0   7    0.08    0.07
   0   0   7    0.08    0.05
   0   0   7    0.06    0.04
   0   0   7    0.10    0.05
   0   1  -7   12.01    0.40
   0   1  -7   11.45    0.43
   0   1  -7   11.70    0.39
   0  -1   7   10.88    0.41
   0  -1   7   11.27    0.38
   0  -1   7   11.85    0.39
   0  -1   7   12.18    0.36
   0  -1   7   11.85    0.36
   0   2  -7    3.24    0.18
   0   2  -7    3.08    0.15
   0   2  -7    3.54    0.23
   0  -2   7    3.30    0.15
   0  -2   7    3.23    0.18
   0  -2   7    3.19    0.13
   0  -2   7    3.18    0.13
   0  -2   7    2.92    0.19
   0   3  -7   64.47    1.95
   0   3  -7   65.45    1.99
   0  -3   7   66.34    1.94
   0  -3   7   66.00    1.98
   0  -3   7   65.48    1.94
   0  -3   7   65.53    1.96
   0  -3   7   62.43    1.99
   0   4  -7    0.27    0.12
   0   4  -7    0.01    0.08
   0  -4   7    0.17    0.10
   0  -4   7    0.22    0.06
   0  -4   7    0.05    0.11
   0  -4   7    0.12    0.06
   0  -4   7    0.17    0.08
   0   5  -7   20.82    0.64
   0   5  -7   21.25    0.63
   0   5  -7   20.52    0.68
   0   5  -7   21.22    0.72
   0  -5   7   21.65    0.66
   0  -5   7   20.97    0.65
   0  -5   7   20.02    0.72
   0  -5   7   21.01    0.69
   0  -5   7   21.17    0.72
   0   6  -7    1.61    0.21
   0   6  -7    1.48    0.19
   0   6  -7    1.61    0.09
   0   6  -7    1.57    0.12
   0   6  -7    1.39    0.21
   0  -6   7    1.43    0.20
   0  -6   7    1.77    0.16
   0  -6   7    1.48    0.18
   0  -6   7    1.60    0.14
   0  -6   7    1.69    0.19
   0   7  -7    1.47    0.11
   0   7  -7    1.32    0.24
   0   7  -7    1.55    0.15
   0   7  -7    1.85    0.23
   0   7  -7    2.11    0.15
   0   7  -7    1.90    0.51
   0  -7   7    1.82    0.23
   0  -7   7    1.78    0.19
   0  -7   7    1.42    0.19
   0  -7   7    1.83    0.20
   0  -7   7    1.46    0.25
   0   8  -7    0.13    0.42
   0   8  -7    0.03    0.07
   0   8  -7    0.16    0.12
   0   8  -7    0.09    0.10
   0   8  -7    0.24    0.26
   0   8  -7    0.18    0.17
   0  -8   7    0.13    0.16
   0  -8   7    0.18    0.23
   0  -8   7    0.09    0.11
   0  -8   7    0.26    0.14
   0  -8   7    0.17    0.26
   0   9  -7    0.30    0.21
   0   9  -7    0.22    0.13
   0   9  -7    0.13    0.51
   0   9  -7    0.07    0.33
   0   9  -7    0.14    0.09
   0   9  -7    0.32    0.15
   0  -9   7    0.08    0.32
   0  -9   7    0.42    0.13
   0  -9   7    0.37    0.18
   0  -9   7    0.21    0.21
   0  -9   7    0.07    0.20
   0  10  -7    0.85    0.21
   0  10  -7    0.52    0.16
   0  10  -7    0.70    0.12
   0  10  -7    0.64    0.27
   0 -10   7    0.79    0.28
   0 -10   7    0.97    0.25
   0 -10   7    0.81    0.42
   0 -10   7    0.47    0.16
   0  11  -7    8.46    0.52
   0  11  -7    8.22    0.34
   0  11  -7    8.68    0.41
   0  11  -7    8.12    0.61
   0 -11   7    9.17    0.62
   0 -11   7    8.46    0.48
   0 -11   7    7.11    0.93
   0 -11   7    9.31    0.59
   0 -11  -8    0.82    0.48
   0 -11  -8    1.02    0.41
   0  11   8    1.36    0.25
   0  11   8    1.10    0.58
   0  11   8    0.86    0.70
   0 -10  -8    6.87    0.33
   0 -10  -8    7.47    0.57
   0 -10  -8    6.64    0.66
   0  10   8    7.51    0.38
   0  10   8    7.69    0.62
   0  10   8    6.57    0.67
   0  -9  -8    8.00    0.53
   0  -9  -8    9.15    0.61
   0  -9  -8   10.01    0.36
   0   9   8    7.86    0.56
   0   9   8    7.99    0.43
   0   9   8    9.20    0.38
   0   9   8    8.59    0.56
   0  -8  -8    8.28    0.46
   0  -8  -8    8.26    0.45
   0  -8  -8    8.48    0.32
   0  -8  -8    8.59    0.30
   0  -8  -8    8.95    0.52
   0   8   8    8.61    0.59
   0   8   8    8.48    0.50
   0   8   8    8.27    0.35
   0   8   8    9.02    0.39
   0  -7  -8    1.47    0.26
   0  -7  -8    1.62    0.20
   0  -7  -8    1.39    0.31
   0  -7  -8    1.60    0.15
   0  -7  -8    1.68    0.13
   0   7   8    1.55    0.22
   0   7   8    1.40    0.26
   0   7   8    1.34    0.21
   0   7   8    1.77    0.17
   0   7   8    2.05    0.22
   0  -6  -8    5.21    0.20
   0  -6  -8    5.40    0.21
   0  -6  -8    5.19    0.36
   0  -6  -8    5.83    0.33
   0  -6  -8    5.78    0.30
   0   6   8    5.40    0.25
   0   6   8    4.45    0.38
   0   6   8    5.16    0.24
   0   6   8    5.14    0.31
   0   6   8    5.30    0.33
   0  -5  -8    0.64    0.12
   0  -5  -8    0.85    0.17
   0  -5  -8    0.63    0.14
   0   5   8    0.56    0.14
   0   5   8    0.61    0.08
   0   5   8    0.74    0.10
   0   5   8    0.54    0.13
   0   5   8    0.64    0.18
   0   5   8    0.80    0.14
   0  -4  -8   81.44    2.46
   0  -4  -8   82.35    2.43
   0  -4  -8   78.88    2.45
   0   4   8   83.90    2.47
   0   4   8   80.24    2.42
   0   4   8   81.89    2.45
   0   4   8   80.12    2.46
   0   4   8   80.40    2.47
   0   4   8   81.18    2.43
   0  -3  -8    2.31    0.21
   0  -3  -8    2.30    0.20
   0  -3  -8    2.55    0.17
   0   3   8    2.59    0.20
   0   3   8    2.68    0.14
   0   3   8    2.86    0.18
   0   3   8    2.88    0.22
   0   3   8    2.66    0.13
   0   3   8    2.74    0.19
   0  -2  -8   52.87    1.77
   0  -2  -8   53.59    1.62
   0  -2  -8   53.99    1.63
   0   2   8   55.51    1.66
   0   2   8   56.08    1.67
   0   2   8   56.54    1.71
   0   2   8   56.12    1.69
   0   2   8   54.91    1.69
   0   2   8   55.11    1.69
   0  -1  -8   12.28    0.40
   0  -1  -8   13.74    0.43
   0  -1  -8   12.41    0.48
   0  -1  -8   12.45    0.43
   0   1   8   12.80    0.42
   0   1   8   12.41    0.45
   0   1   8   12.31    0.40
   0   1   8   13.03    0.43
   0   1   8   12.36    0.39
   0   1   8   12.59    0.42
   0   0  -8    0.77    0.10
   0   0  -8    0.97    0.13
   0   0  -8    1.14    0.13
   0   0  -8    0.96    0.13
   0   0   8    0.89    0.08
   0   0   8    0.96    0.13
   0   0   8    1.03    0.09
   0   0   8    1.00    0.11
   0   0   8    1.07    0.16
   0   0   8    0.99    0.09
   0   1  -8   12.44    0.44
   0   1  -8   13.07    0.48
   0   1  -8   12.76    0.42
   0  -1   8   13.23    0.41
   0  -1   8   12.94    0.41
   0  -1   8   13.30    0.45
   0  -1   8   12.99    0.43
   0  -1   8   12.34    0.47
   0   2  -8   55.30    1.69
   0   2  -8   54.28    1.68
   0   2  -8   57.01    1.73
   0  -2   8   56.96    1.71
   0  -2   8   55.53    1.67
   0  -2   8   55.35    1.67
   0  -2   8   56.70    1.73
   0  -2   8   55.31    1.69
   0   3  -8    2.60    0.26
   0   3  -8    2.81    0.17
   0  -3   8    2.28    0.21
   0  -3   8    2.34    0.16
   0  -3   8    2.57    0.13
   0  -3   8    2.93    0.22
   0  -3   8    2.48    0.13
   0   4  -8   81.16    2.48
   0   4  -8   80.92    2.48
   0   4  -8   82.74    2.45
   0  -4   8   78.09    2.45
   0  -4   8   80.31    2.44
   0  -4   8   80.04    2.42
   0  -4   8   82.56    2.40
   0  -4   8   80.86    2.40
   0   5  -8    0.54    0.11
   0   5  -8    0.91    0.19
   0   5  -8    0.91    0.20
   0  -5   8    0.60    0.17
   0  -5   8    0.71    0.09
   0  -5   8    0.32    0.13
   0  -5   8    0.76    0.10
   0  -5   8    0.46    0.11
   0   6  -8    5.13    0.39
   0   6  -8    5.29    0.28
   0   6  -8    5.28    0.39
   0  -6   8    4.97    0.23
   0  -6   8    5.19    0.25
   0  -6   8    6.30    0.39
   0  -6   8    5.50    0.33
   0  -6   8    5.30    0.28
   0   7  -8    1.78    0.25
   0   7  -8    1.75    0.28
   0  -7   8    1.95    0.17
   0  -7   8    1.68    0.24
   0  -7   8    1.49    0.15
   0  -7   8    1.64    0.28
   0  -7   8    1.46    0.21
   0   8  -8    8.27    0.43
   0   8  -8    8.43    0.58
   0   8  -8    9.14    0.60
   0  -8   8    8.03    0.39
   0  -8   8    8.61    0.59
   0  -8   8    8.20    0.47
   0  -8   8    9.22    0.35
   0  -8   8    8.89    0.43
   0   9  -8    8.61    0.48
   0  -9   8    8.69    0.70
   0  -9   8    8.68    0.44
   0  -9   8    7.97    0.52
   0  -9   8    8.34    0.36
   0  -9   8    8.49    0.47
   0  10  -8    7.10    0.37
   0  10  -8    7.60    0.53
   0 -10   8    7.82    0.50
   0 -10   8    6.77    0.83
   0 -10   8    6.72    0.36
   0 -10   8    6.42    0.56
   0  11  -8    1.30    0.37
   0  11  -8   -0.13    0.24
   0 -11   8    1.03    0.37
   0 -11   8    0.89    0.35
   0 -11   8    1.88    0.68
   0 -10  -9    2.57    0.49
   0 -10  -9    3.06    0.41
   0  10   9    2.39    0.50
   0  10   9    3.38    0.34
   0  10   9    2.63    0.45
   0  -9  -9    3.29    0.36
   0  -9  -9    3.51    0.43
   0   9   9    3.57    0.40
   0   9   9    2.69    0.37
   0   9   9    3.55    0.30
   0  -8  -9    0.32    0.30
   0  -8  -9    0.19    0.30
   0   8   9    0.35    0.26
   0   8   9    0.68    0.15
   0   8   9    0.26    0.19
   0   8   9    0.26    0.26
   0   8   9    0.27    0.36
   0  -7  -9    2.79    0.37
   0  -7  -9    2.36    0.32
   0   7   9    2.40    0.26
   0   7   9    2.28    0.27
   0   7   9    2.43    0.20
   0   7   9    2.33    0.33
   0   7   9    2.71    0.35
   0  -6  -9    0.79    0.20
   0  -6  -9    0.63    0.17
   0  -6  -9    0.65    0.22
   0   6   9    0.64    0.18
   0   6   9    0.67    0.14
   0   6   9    0.65    0.25
   0   6   9    0.27    0.18
   0   6   9    0.57    0.10
   0  -5  -9    8.05    0.41
   0  -5  -9    8.32    0.36
   0  -5  -9    8.45    0.42
   0   5   9    8.90    0.33
   0   5   9    8.71    0.38
   0   5   9    8.06    0.40
   0   5   9    8.95    0.45
   0   5   9    8.92    0.40
   0  -4  -9    0.43    0.17
   0  -4  -9    0.63    0.17
   0   4   9    0.69    0.14
   0   4   9    0.81    0.09
   0   4   9    0.64    0.10
   0   4   9    0.70    0.15
   0   4   9    0.97    0.18
   0   4   9    0.70    0.13
   0  -3  -9   29.39    0.93
   0  -3  -9   30.29    0.96
   0  -3  -9   29.45    0.98
   0   3   9   30.49    0.97
   0   3   9   30.03    0.96
   0   3   9   29.75    0.97
   0   3   9   31.34    0.93
   0   3   9   30.08    0.98
   0   3   9   29.90    0.92
   0  -2  -9    0.34    0.14
   0  -2  -9    0.38    0.12
   0  -2  -9    0.50    0.11
   0   2   9    0.64    0.11
   0   2   9    0.38    0.08
   0   2   9    0.18    0.12
   0   2   9    0.51    0.06
   0   2   9    0.47    0.11
   0   2   9    0.35    0.11
   0  -1  -9   56.99    1.76
   0  -1  -9   57.29    1.71
   0  -1  -9   55.09    1.72
   0   1   9   56.10    1.70
   0   1   9   55.02    1.70
   0   1   9   56.70    1.73
   0   1   9   55.94    1.67
   0   1   9   56.58    1.68
   0   1   9   55.07    1.67
   0   0  -9    0.09    0.09
   0   0  -9   -0.03    0.09
   0   0  -9    0.07    0.13
   0   0  -9   -0.10    0.10
   0   0   9    0.04    0.06
   0   0   9   -0.03    0.10
   0   0   9    0.02    0.08
   0   0   9   -0.01    0.05
   0   0   9    0.00    0.06
   0   0   9   -0.05    0.10
   0   1  -9   55.49    1.70
   0   1  -9   56.40    1.70
   0   1  -9   57.92    1.72
   0   1  -9   54.96    1.75
   0  -1   9   55.38    1.68
   0  -1   9   54.04    1.66
   0  -1   9   56.36    1.69
   0  -1   9   55.35    1.72
   0  -1   9   56.19    1.66
   0   2  -9    0.48    0.14
   0   2  -9    0.44    0.10
   0   2  -9    0.43    0.17
   0   2  -9    0.36    0.14
   0  -2   9    0.71    0.08
   0  -2   9    0.38    0.07
   0  -2   9    0.55    0.13
   0  -2   9    0.65    0.10
   0  -2   9    0.40    0.13
   0   3  -9   29.47    0.93
   0   3  -9   29.90    1.01
   0   3  -9   29.50    0.96
   0  -3   9   29.70    0.98
   0  -3   9   29.75    0.91
   0  -3   9   29.72    0.91
   0  -3   9   30.02    0.94
   0  -3   9   29.65    0.97
   0   4  -9    0.69    0.19
   0   4  -9    0.73    0.12
   0   4  -9    0.72    0.21
   0  -4   9    0.80    0.18
   0  -4   9    0.72    0.09
   0  -4   9    0.64    0.15
   0  -4   9    0.73    0.11
   0  -4   9    0.59    0.11
   0   5  -9    8.99    0.35
   0   5  -9    8.46    0.45
   0   5  -9    8.02    0.46
   0  -5   9    9.09    0.33
   0  -5   9    9.56    0.45
   0  -5   9    8.46    0.41
   0  -5   9    8.10    0.33
   0  -5   9    8.19    0.35
   0   6  -9    0.22    0.32
   0   6  -9    0.53    0.15
   0   6  -9    1.20    0.27
   0  -6   9    0.74    0.11
   0  -6   9    0.52    0.14
   0  -6   9    0.55    0.15
   0  -6   9    0.61    0.19
   0  -6   9    0.39    0.25
   0   7  -9    2.37    0.34
   0   7  -9    1.99    0.39
   0   7  -9    2.66    0.28
   0  -7   9    2.83    0.27
   0  -7   9    2.33    0.27
   0  -7   9    2.67    0.21
   0  -7   9    2.47    0.34
   0  -7   9    2.90    0.35
   0   8  -9    0.38    0.21
   0   8  -9   -0.06    0.49
   0  -8   9    0.28    0.37
   0  -8   9    0.49    0.14
   0  -8   9    0.55    0.20
   0  -8   9    0.44    0.21
   0  -8   9    0.35    0.24
   0   9  -9    3.74    0.43
   0  -9   9    3.89    0.48
   0  -9   9    3.57    0.29
   0  -9   9    2.93    0.51
   0  -9   9    3.56    0.40
   0  10  -9    2.61    0.36
   0 -10   9    2.47    0.42
   0 -10   9    2.65    0.32
   0 -10   9    2.65    0.38
   0 -10   9    2.23    0.62
   0  -9 -10   10.65    0.75
   0  -9 -10   10.90    0.80
   0   9  10   13.12    0.53
   0   9  10   11.72    0.75
   0   9  10   12.26    0.75
   0  -8 -10    1.42    0.37
   0  -8 -10    2.12    0.38
   0   8  10    2.56    0.26
   0   8  10    1.74    0.33
   0   8  10    1.41    0.33
   0  -7 -10   11.74    0.78
   0  -7 -10   13.70    0.64
   0   7  10   14.28    0.62
   0   7  10   14.69    0.64
   0   7  10   14.09    0.54
   0   7  10   13.07    0.74
   0   7  10   14.14    0.51
   0  -6 -10    1.60    0.26
   0  -6 -10    1.67    0.22
   0  -6 -10    1.49    0.28
   0   6  10    1.91    0.24
   0   6  10    1.59    0.24
   0   6  10    2.01    0.30
   0   6  10    1.66    0.19
   0   6  10    2.30    0.33
   0   6  10    1.98    0.19
   0  -5 -10    0.71    0.17
   0  -5 -10    0.87    0.22
   0  -5 -10    0.44    0.21
   0   5  10    0.68    0.18
   0   5  10    0.59    0.11
   0   5  10    0.71    0.14
   0   5  10    0.87    0.19
   0   5  10    0.99    0.25
   0   5  10    0.79    0.20
   0  -4 -10    7.71    0.41
   0  -4 -10    8.06    0.44
   0  -4 -10    7.78    0.36
   0   4  10    7.68    0.37
   0   4  10    8.60    0.41
   0   4  10    8.21    0.39
   0   4  10    8.48    0.33
   0   4  10    8.46    0.30
   0   4  10    8.03    0.43
   0  -3 -10    0.11    0.19
   0  -3 -10   -0.17    0.15
   0  -3 -10    0.06    0.13
   0   3  10    0.05    0.15
   0   3  10    0.02    0.14
   0   3  10   -0.03    0.10
   0   3  10    0.00    0.07
   0   3  10    0.03    0.13
   0   3  10   -0.08    0.13
   0  -2 -10    8.66    0.40
   0  -2 -10    8.93    0.38
   0  -2 -10    8.79    0.44
   0   2  10    9.40    0.38
   0   2  10    9.30    0.38
   0   2  10    9.56    0.42
   0   2  10    9.18    0.32
   0   2  10    9.98    0.38
   0  -1 -10   31.30    0.99
   0  -1 -10   30.92    1.04
   0  -1 -10   31.01    0.99
   0   1  10   30.14    0.99
   0   1  10   30.64    0.95
   0   1  10   31.50    0.97
   0   1  10   33.46    1.03
   0   1  10   31.35    0.99
   0   1  10   30.97    0.96
   0   0 -10   10.13    0.48
   0   0 -10   10.23    0.40
   0   0 -10   10.06    0.37
   0   0 -10   10.02    0.39
   0   0  10   10.52    0.34
   0   0  10   10.28    0.38
   0   0  10   10.27    0.44
   0   0  10   10.11    0.40
   0   0  10   10.15    0.35
   0   1 -10   31.40    0.98
   0   1 -10   31.60    1.11
   0   1 -10   30.92    0.99
   0   1 -10   30.24    0.98
   0  -1  10   30.51    0.97
   0  -1  10   31.24    0.94
   0  -1  10   31.51    0.99
   0  -1  10   29.64    0.94
   0  -1  10   31.29    1.02
   0   2 -10    8.98    0.39
   0   2 -10    9.06    0.35
   0   2 -10    8.31    0.48
   0  -2  10    9.44    0.42
   0  -2  10    9.21    0.40
   0  -2  10    9.00    0.31
   0  -2  10    8.03    0.33
   0  -2  10    9.46    0.35
   0   3 -10   -0.03    0.19
   0   3 -10    0.00    0.17
   0   3 -10   -0.04    0.11
   0  -3  10    0.02    0.15
   0  -3  10    0.00    0.10
   0  -3  10   -0.04    0.09
   0  -3  10    0.02    0.08
   0  -3  10   -0.01    0.17
   0   4 -10    8.55    0.45
   0   4 -10    7.79    0.34
   0   4 -10    7.51    0.44
   0  -4  10    8.13    0.32
   0  -4  10    8.32    0.31
   0  -4  10    8.87    0.35
   0  -4  10    7.60    0.42
   0  -4  10    8.73    0.45
   0   5 -10    0.68    0.15
   0   5 -10    0.74    0.27
   0   5 -10    0.66    0.27
   0  -5  10    0.66    0.14
   0  -5  10    0.68    0.14
   0  -5  10    0.60    0.25
   0  -5  10    0.74    0.11
   0  -5  10    0.89    0.21
   0   6 -10    1.80    0.34
   0   6 -10    1.89    0.27
   0   6 -10    2.13    0.33
   0  -6  10    1.90    0.19
   0  -6  10    1.85    0.26
   0  -6  10    1.85    0.32
   0  -6  10    1.77    0.19
   0  -6  10    2.07    0.25
   0   7 -10   14.01    0.75
   0   7 -10   13.89    0.56
   0  -7  10   13.42    0.75
   0  -7  10   13.80    0.63
   0  -7  10   13.50    0.49
   0  -7  10   13.77    0.55
   0   8 -10    1.51    0.42
   0  -8  10    1.90    0.25
   0  -8  10    1.92    0.32
   0  -8  10    2.00    0.33
   0  -8  10    1.87    0.19
   0   9 -10   10.58    0.58
   0  -9  10   12.08    0.71
   0  -9  10   11.81    0.98
   0  -9  10   12.56    0.61
   0  -9  10   12.05    0.50
   0   9  11   14.24    0.87
   0  -8 -11    2.86    0.46
   0  -8 -11    0.09    0.42
   0   8  11    3.13    0.48
   0   8  11    2.06    0.41
   0   8  11    3.45    0.32
   0  -7 -11   54.01    1.77
   0  -7 -11   52.51    1.76
   0   7  11   55.43    1.76
   0   7  11   53.68    1.65
   0   7  11   53.66    1.86
   0   7  11   51.47    1.74
   0  -6 -11    0.10    0.31
   0  -6 -11    0.03    0.38
   0   6  11    0.24    0.52
   0   6  11   -0.08    0.19
   0   6  11    0.08    0.25
   0   6  11    0.02    0.13
   0   6  11   -0.05    0.23
   0   6  11    0.12    0.24
   0  -5 -11    5.66    0.49
   0  -5 -11    5.90    0.46
   0   5  11    6.10    0.40
   0   5  11    5.75    0.32
   0   5  11    6.18    0.42
   0   5  11    6.24    0.53
   0   5  11    6.75    0.60
   0   5  11    5.63    0.27
   0  -4 -11    7.81    0.51
   0  -4 -11    7.44    0.39
   0  -4 -11    7.99    0.45
   0   4  11    8.09    0.43
   0   4  11    8.62    0.46
   0   4  11    8.78    0.32
   0   4  11    7.65    0.41
   0   4  11    8.55    0.46
   0   4  11    8.31    0.35
   0  -3 -11   20.57    0.80
   0  -3 -11   19.85    0.71
   0  -3 -11   21.39    0.74
   0   3  11   21.46    0.70
   0   3  11   20.86    0.78
   0   3  11   22.12    0.69
   0   3  11   22.26    0.75
   0   3  11   21.82    0.76
   0   3  11   21.83    0.77
   0  -2 -11    4.36    0.32
   0  -2 -11    4.41    0.43
   0   2  11    4.60    0.21
   0   2  11    4.69    0.34
   0   2  11    4.63    0.30
   0   2  11    4.88    0.28
   0   2  11    4.92    0.31
   0   2  11    4.36    0.24
   0  -1 -11   32.58    1.04
   0  -1 -11   32.71    1.05
   0  -1 -11   32.19    1.12
   0   1  11   33.03    1.00
   0   1  11   30.46    1.07
   0   1  11   32.96    1.00
   0   1  11   33.21    1.04
   0   1  11   32.93    1.05
   0   1  11   32.12    0.99
   0   0 -11   -0.14    0.23
   0   0 -11    0.10    0.12
   0   0 -11    0.00    0.17
   0   0 -11    0.17    0.15
   0   0  11    0.10    0.12
   0   0  11    0.02    0.10
   0   0  11    0.11    0.19
   0   0  11    0.03    0.16
   0   1 -11   32.56    1.05
   0   1 -11   32.70    1.13
   0   1 -11   31.88    1.02
   0   1 -11   31.61    1.02
   0  -1  11   33.04    1.04
   0  -1  11   33.49    1.07
   0  -1  11   33.36    1.01
   0  -1  11   32.48    1.10
   0  -1  11   32.24    1.01
   0   2 -11    4.30    0.54
   0   2 -11    4.77    0.28
   0   2 -11    4.46    0.47
   0   2 -11    5.21    0.34
   0  -2  11    4.12    0.25
   0  -2  11    4.34    0.20
   0  -2  11    4.70    0.23
   0  -2  11    4.72    0.35
   0  -2  11    4.27    0.34
   0   3 -11   21.00    0.86
   0   3 -11   21.07    0.78
   0   3 -11   20.65    0.76
   0   3 -11   21.50    0.71
   0  -3  11   20.48    0.71
   0  -3  11   20.48    0.68
   0  -3  11   21.04    0.67
   0  -3  11   23.14    0.79
   0  -3  11   20.54    0.78
   0   4 -11    8.67    0.38
   0   4 -11    8.76    0.51
   0   4 -11    7.79    0.53
   0  -4  11    8.43    0.37
   0  -4  11    8.70    0.33
   0  -4  11    8.35    0.35
   0  -4  11    8.58    0.51
   0  -4  11    8.34    0.47
   0   5 -11    6.32    0.52
   0   5 -11    5.48    0.34
   0  -5  11    4.21    0.51
   0  -5  11    5.72    0.27
   0  -5  11    5.07    0.43
   0  -5  11    5.57    0.32
   0  -5  11    5.84    0.32
   0   6 -11    0.21    0.37
   0   6 -11    0.29    0.20
   0  -6  11   -0.28    0.25
   0  -6  11    0.01    0.18
   0  -6  11    0.16    0.14
   0  -6  11    0.09    0.35
   0   7 -11   50.97    1.61
   0  -7  11   54.19    1.66
   0  -7  11   52.85    1.69
   0  -7  11   53.72    1.79
   0  -7  11   56.58    1.71
   0  -7  11   53.25    1.84
   0   8 -11    0.08    0.28
   0  -8  11    2.76    0.57
   0  -8  11    2.62    0.34
   0  -8  11    2.79    0.30
   0  -8  11    2.49    0.38
   0  -9  11   13.28    0.67
   0  -7 -12    0.21    0.43
   0   7  12    1.23    0.44
   0   7  12    1.62    0.22
   0   7  12    1.58    0.39
   0  -6 -12   -0.03    0.37
   0   6  12    3.05    0.37
   0   6  12    4.11    0.29
   0   6  12    3.34    0.45
   0   6  12    3.72    0.51
   0   6  12    3.75    0.50
   0  -5 -12    0.82    0.33
   0  -5 -12    1.49    0.38
   0   5  12    0.87    0.21
   0   5  12    0.76    0.33
   0   5  12    0.71    0.28
   0   5  12    1.06    0.16
   0   5  12    1.20    0.28
   0   5  12    1.16    0.28
   0  -4 -12    7.79    0.52
   0  -4 -12    8.17    0.63
   0   4  12    7.61    0.32
   0   4  12    6.57    0.46
   0   4  12    8.50    0.50
   0   4  12    7.89    0.37
   0   4  12    7.05    0.49
   0   4  12    7.42    0.47
   0  -3 -12    3.93    0.42
   0  -3 -12    4.04    0.54
   0   3  12    4.22    0.36
   0   3  12    4.69    0.38
   0   3  12    3.86    0.40
   0   3  12    3.91    0.23
   0   3  12    3.61    0.36
   0   3  12    4.20    0.36
   0  -2 -12    7.05    0.43
   0  -2 -12    8.17    0.58
   0  -2 -12    6.77    0.42
   0   2  12    7.64    0.36
   0   2  12    7.10    0.45
   0   2  12    7.60    0.34
   0   2  12    7.53    0.40
   0   2  12    7.67    0.30
   0   2  12    7.11    0.42
   0  -1 -12    0.73    0.22
   0  -1 -12    0.23    0.29
   0  -1 -12    0.24    0.20
   0   1  12    0.32    0.17
   0   1  12    0.24    0.10
   0   1  12    0.31    0.21
   0   1  12    0.27    0.12
   0   1  12    0.07    0.21
   0   1  12    0.23    0.14
   0   0 -12   11.91    0.67
   0   0 -12   11.42    0.54
   0   0 -12   11.97    0.50
   0   0  12   12.01    0.44
   0   0  12   11.85    0.41
   0   0  12   11.77    0.55
   0   0  12   12.47    0.48
   0   0  12   11.77    0.53
   0   1 -12    0.46    0.32
   0   1 -12    0.25    0.25
   0   1 -12    0.50    0.18
   0   1 -12    0.36    0.18
   0  -1  12    0.25    0.10
   0  -1  12    0.34    0.16
   0  -1  12    0.28    0.22
   0  -1  12    0.32    0.21
   0  -1  12    0.15    0.14
   0   2 -12    7.98    0.39
   0   2 -12    6.57    0.50
   0  -2  12    8.34    0.49
   0  -2  12    7.56    0.30
   0  -2  12    7.20    0.34
   0  -2  12    7.08    0.36
   0  -2  12    8.49    0.47
   0   3 -12    4.12    0.44
   0   3 -12    3.72    0.32
   0  -3  12    3.45    0.29
   0  -3  12    3.55    0.40
   0  -3  12    4.77    0.47
   0  -3  12    4.19    0.23
   0   4 -12    8.24    0.41
   0   4 -12    8.18    0.65
   0  -4  12    7.81    0.38
   0  -4  12    7.82    0.59
   0  -4  12    7.96    0.33
   0  -4  12    8.22    0.52
   0  -4  12    7.51    0.39
   0   5 -12    1.25    0.44
   0   5 -12    0.98    0.22
   0  -5  12    0.98    0.16
   0  -5  12    0.69    0.19
   0  -5  12    1.18    0.29
   0  -5  12    1.20    0.39
   0  -5  12    1.16    0.24
   0   6 -12    3.49    0.48
   0  -6  12    3.78    0.49
   0  -6  12    3.52    0.52
   0  -6  12    3.44    0.28
   0  -6  12    3.84    0.37
   0  -6  12    3.45    0.40
   0   7 -12    0.09    0.28
   0  -7  12    1.49    0.45
   0  -7  12    1.12    0.31
   0  -7  12    1.43    0.21
   0  -7  12    1.14    0.56
   0  -6 -13    0.27    0.47
   0   6  13    1.27    0.37
   0   6  13    1.22    0.22
   0   6  13    1.50    0.40
   0   6  13    0.64    0.42
   0  -5 -13    0.05    0.39
   0   5  13   22.97    1.21
   0   5  13   21.55    0.71
   0   5  13   18.24    1.25
   0   5  13   19.43    0.87
   0   5  13   19.99    0.86
   0  -4 -13   -0.05    0.34
   0   4  13   -0.03    0.30
   0   4  13   -0.07    0.29
   0   4  13    0.10    0.16
   0   4  13    0.07    0.23
   0   4  13    0.05    0.30
   0   4  13    0.18    0.31
   0  -3 -13   -0.07    0.30
   0   3  13    4.79    0.48
   0   3  13    4.24    0.27
   0   3  13    4.82    0.42
   0   3  13    4.86    0.44
   0   3  13    4.38    0.36
   0   3  13    5.33    0.49
   0  -2 -13   -0.08    0.27
   0   2  13    1.01    0.20
   0   2  13    1.79    0.29
   0   2  13    1.49    0.30
   0   2  13    1.20    0.24
   0   2  13    1.09    0.15
   0   2  13    1.04    0.19
   0  -1 -13    0.77    0.26
   0   1  13    1.41    0.23
   0   1  13    1.39    0.20
   0   1  13    1.35    0.29
   0   1  13    1.68    0.29
   0   1  13    1.24    0.14
   0   0 -13    0.17    0.24
   0   0  13    0.04    0.25
   0   0  13    0.07    0.27
   0   0  13    0.22    0.18
   0   0  13    0.11    0.20
   0   0  13    0.15    0.12
   0   1 -13    1.65    0.23
   0   1 -13    0.91    0.24
   0  -1  13    1.61    0.29
   0  -1  13    1.35    0.22
   0  -1  13    1.15    0.31
   0  -1  13    1.24    0.19
   0   2 -13    1.46    0.27
   0   2 -13   -0.02    0.22
   0  -2  13    1.58    0.30
   0  -2  13    1.10    0.20
   0  -2  13    1.06    0.34
   0  -2  13    1.33    0.21
   0  -2  13    1.19    0.15
   0  -3  13    4.32    0.28
   0  -3  13    4.95    0.35
   0  -3  13    4.96    0.60
   0  -3  13    5.34    0.51
   0  -3  13    4.24    0.44
   0   4 -13    0.16    0.24
   0   4 -13   -0.14    0.38
   0  -4  13   -0.08    0.20
   0  -4  13   -0.05    0.15
   0  -4  13   -0.12    0.41
   0  -4  13    0.19    0.24
   0  -4  13    0.11    0.31
   0  -5  13   20.36    1.05
   0  -5  13   23.20    1.03
   0  -5  13   20.72    0.73
   0   6 -13   -0.08    0.29
   0  -6  13    1.37    0.40
   0  -6  13    0.97    0.27
   0  -6  13    1.24    0.21
   0  -6  13    0.25    0.58
   0  -4 -14   -0.11    0.45
   0   4  14   18.04    0.91
   0   4  14   17.97    0.95
   0   4  14   20.17    0.69
   0   4  14   19.75    0.91
   0   4  14   19.54    0.88
   0  -3 -14   -0.01    0.40
   0   3  14    2.27    0.31
   0   3  14    2.04    0.35
   0   3  14    1.83    0.40
   0   3  14    2.57    0.29
   0   3  14    2.00    0.40
   0  -2 -14   -0.03    0.36
   0   2  14   14.09    0.55
   0   2  14   14.28    0.76
   0   2  14   15.24    0.54
   0   2  14   13.66    0.70
   0   2  14   16.31    0.76
   0   1  14    2.67    0.32
   0   1  14    3.14    0.40
   0   1  14    2.69    0.28
   0   1  14    2.99    0.38
   0   0  14    2.19    0.40
   0   0  14    2.27    0.29
   0   0  14    3.08    0.30
   0   0  14    2.35    0.27
   0   0  14    2.39    0.35
   0   1 -14    0.01    0.23
   0  -1  14    2.99    0.40
   0  -1  14    3.64    0.40
   0  -1  14    2.78    0.38
   0  -1  14    2.78    0.44
   0   2 -14   13.76    0.66
   0  -2  14   13.96    0.85
   0  -2  14   14.97    0.90
   0  -2  14   14.10    0.62
   0   3 -14    2.39    0.42
   0  -3  14    2.79    0.29
   0  -3  14    1.99    0.51
   0  -3  14    2.86    0.40
   0  -3  14    1.85    0.39
   0   4 -14   -0.01    0.32
   0  -4  14   19.96    0.76
   0  -4  14   18.51    0.68
   0  -4  14   18.86    0.91
   0  -4  14   19.03    1.11
   1  -3  14    0.52    0.38
   1  -3  14    0.43    0.54
   1  -3  14    0.83    0.20
   1  -3  14    0.32    0.26
  -1   3 -14   -0.24    0.32
   1  -2  14    8.10    0.66
   1  -2  14    8.39    0.51
   1  -2  14    7.24    0.38
   1  -2  14    7.97    0.81
   1  -1  14    0.12    0.17
   1  -1  14    0.09    0.45
   1  -1  14   -0.03    0.28
  -1   1 -14   -0.02    0.26
  -1   1 -14    0.05    0.33
   1   0  14    0.79    0.43
   1   0  14    0.66    0.17
   1   0  14    0.98    0.38
   1   0  14    0.83    0.36
  -1   0 -14    0.01    0.34
   1   1  14    0.01    0.17
   1   1  14    0.04    0.40
   1   1  14   -0.01    0.30
   1   1  14    0.04    0.33
  -1  -1 -14   -0.01    0.35
   1   2  14    7.67    0.71
   1   2  14    8.13    0.42
   1   2  14    8.05    0.57
   1   2  14    8.83    0.67
   1   2  14    8.12    0.39
  -1  -2 -14   -0.35    0.38
   1   3  14    0.59    0.31
   1   3  14    0.58    0.44
   1   3  14    0.76    0.40
   1   3  14    0.46    0.34
   1   3  14    0.29    0.19
  -1  -3 -14   -0.23    0.43
   1  -5  13    0.23    0.35
   1  -5  13    0.01    0.18
   1  -5  13    0.12    0.53
   1  -5  13    0.13    0.24
  -1   5 -13    0.16    0.28
  -1   5 -13    0.29    0.53
   1  -4  13    0.27    0.22
   1  -4  13    0.00    0.32
   1  -4  13   -0.08    0.45
  -1   4 -13    0.12    0.42
  -1   4 -13   -0.03    0.26
   1  -3  13    0.06    0.14
   1  -3  13    0.02    0.40
   1  -3  13   -0.01    0.21
   1  -3  13    0.04    0.28
   1  -3  13    0.06    0.22
  -1   3 -13   -0.05    0.24
  -1   3 -13    0.26    0.35
   1  -2  13    0.26    0.21
   1  -2  13   -0.06    0.36
   1  -2  13    0.29    0.20
   1  -2  13    0.15    0.28
  -1   2 -13    0.09    0.29
  -1   2 -13   -0.09    0.23
   1  -1  13    0.92    0.21
   1  -1  13    0.50    0.33
   1  -1  13    0.87    0.28
   1  -1  13    0.85    0.22
   1  -1  13    0.62    0.14
  -1   1 -13   -0.08    0.24
  -1   1 -13    0.77    0.24
   1   0  13   -0.03    0.20
   1   0  13   -0.09    0.13
   1   0  13    0.08    0.30
   1   0  13    0.11    0.29
   1   0  13   -0.17    0.24
  -1   0 -13   -0.12    0.25
   1   1  13    0.58    0.20
   1   1  13    0.75    0.23
   1   1  13    0.57    0.30
   1   1  13    0.62    0.28
   1   1  13    0.88    0.14
  -1  -1 -13   -0.17    0.27
   1   2  13    0.24    0.31
   1   2  13    0.33    0.19
   1   2  13    0.19    0.14
   1   2  13    0.33    0.24
   1   2  13    0.53    0.27
   1   2  13    0.18    0.21
  -1  -2 -13    0.10    0.30
   1   3  13   -0.01    0.31
   1   3  13    0.45    0.30
   1   3  13   -0.04    0.25
   1   3  13    0.00    0.26
   1   3  13    0.03    0.22
   1   3  13    0.08    0.15
  -1  -3 -13   -0.26    0.32
   1   4  13   -0.14    0.53
   1   4  13    0.07    0.29
   1   4  13   -0.17    0.34
   1   4  13    0.06    0.29
   1   4  13    0.30    0.33
  -1  -4 -13    0.26    0.37
   1   5  13    0.20    0.19
   1   5  13    0.24    0.40
   1   5  13    0.35    0.33
   1   5  13    0.19    0.35
  -1  -5 -13   -0.07    0.41
   1  -7  12    2.63    0.39
   1  -7  12    2.69    0.32
   1  -7  12    2.85    0.31
   1  -7  12    3.21    0.63
  -1   7 -12    0.13    0.30
   1  -6  12    0.21    0.22
   1  -6  12    0.32    0.48
   1  -6  12    0.14    0.30
  -1   6 -12    0.09    0.25
   1  -5  12    1.18    0.30
   1  -5  12    1.57    0.17
   1  -5  12    1.58    0.24
   1  -5  12    1.41    0.43
   1  -5  12    1.09    0.22
  -1   5 -12    1.21    0.43
  -1   5 -12    0.99    0.24
   1  -4  12    0.74    0.36
   1  -4  12    0.74    0.19
   1  -4  12    0.67    0.14
   1  -4  12    0.58    0.26
   1  -4  12    0.91    0.28
  -1   4 -12    0.69    0.21
  -1   4 -12    0.63    0.35
   1  -3  12    1.62    0.27
   1  -3  12    1.30    0.19
   1  -3  12    1.70    0.19
   1  -3  12    1.96    0.20
   1  -3  12    2.11    0.33
  -1   3 -12    1.81    0.31
  -1   3 -12    1.58    0.22
   1  -2  12    2.40    0.19
   1  -2  12    2.27    0.26
   1  -2  12    1.86    0.27
   1  -2  12    2.14    0.31
   1  -2  12    2.88    0.27
  -1   2 -12    2.25    0.31
  -1   2 -12    2.74    0.28
   1  -1  12    1.35    0.19
   1  -1  12    1.43    0.27
   1  -1  12    1.93    0.26
  -1   1 -12    1.42    0.22
  -1   1 -12    1.11    0.21
   1   0  12    2.43    0.28
   1   0  12    2.16    0.18
   1   0  12    3.00    0.37
   1   0  12    2.24    0.27
  -1   0 -12    2.11    0.25
  -1   0 -12    2.46    0.33
  -1   0 -12    1.73    0.34
   1   1  12    1.60    0.25
   1   1  12    1.50    0.21
   1   1  12    1.30    0.21
   1   1  12    1.41    0.25
   1   1  12    1.55    0.17
   1   1  12    1.43    0.14
  -1  -1 -12    1.42    0.23
  -1  -1 -12    1.10    0.35
   1   2  12    2.08    0.26
   1   2  12    2.45    0.32
   1   2  12    2.35    0.28
   1   2  12    2.57    0.38
   1   2  12    2.49    0.20
   1   2  12    2.29    0.26
  -1  -2 -12    2.01    0.27
  -1  -2 -12    2.34    0.38
   1   3  12    1.41    0.24
   1   3  12    1.75    0.26
   1   3  12    1.71    0.19
   1   3  12    1.55    0.24
   1   3  12    1.89    0.19
   1   3  12    1.43    0.27
  -1  -3 -12    1.23    0.28
  -1  -3 -12    1.60    0.36
   1   4  12    0.46    0.27
   1   4  12    0.95    0.20
   1   4  12    0.57    0.27
   1   4  12    0.73    0.25
   1   4  12    0.83    0.26
   1   4  12    0.89    0.14
  -1  -4 -12    0.80    0.31
   1   5  12    1.77    0.31
   1   5  12    1.09    0.30
   1   5  12    1.42    0.31
   1   5  12    1.13    0.17
   1   5  12    0.90    0.34
   1   5  12    1.38    0.23
  -1  -5 -12    1.16    0.35
   1   6  12    0.39    0.40
   1   6  12    0.21    0.34
   1   6  12    0.15    0.32
   1   6  12    0.12    0.32
   1   6  12    0.13    0.29
  -1  -6 -12   -0.35    0.38
   1   7  12    2.75    0.43
   1   7  12    3.48    0.34
   1   7  12    2.59    0.44
  -1  -7 -12   -0.11    0.45
   1  -8  11    0.85    0.42
   1  -8  11    0.41    0.35
   1  -8  11    0.45    0.20
   1  -8  11    1.08    0.59
  -1   8 -11    0.01    0.29
   1  -7  11    3.95    0.28
   1  -7  11    2.65    0.36
   1  -7  11    3.09    0.54
   1  -7  11    3.05    0.36
   1  -6  11    0.07    0.19
   1  -6  11   -0.03    0.21
   1  -6  11    0.16    0.26
   1  -6  11    0.09    0.38
   1  -6  11   -0.05    0.14
  -1   6 -11    0.03    0.21
  -1   6 -11    0.11    0.40
   1  -5  11    1.73    0.20
   1  -5  11    2.07    0.29
   1  -5  11    1.99    0.27
   1  -5  11    2.13    0.36
   1  -5  11    1.89    0.20
  -1   5 -11    2.06    0.35
  -1   5 -11    1.72    0.21
   1  -4  11    5.90    0.27
   1  -4  11    5.52    0.49
   1  -4  11    5.92    0.32
   1  -4  11    6.92    0.44
   1  -4  11    5.85    0.35
  -1   4 -11    5.85    0.51
  -1   4 -11    6.18    0.49
  -1   4 -11    5.97    0.34
   1  -3  11    1.04    0.11
   1  -3  11    0.80    0.14
   1  -3  11    0.89    0.21
   1  -3  11    0.73    0.25
   1  -3  11    1.06    0.16
  -1   3 -11    1.16    0.26
  -1   3 -11    1.15    0.17
  -1   3 -11    1.14    0.32
   1  -2  11    0.62    0.22
   1  -2  11    0.12    0.18
   1  -2  11    0.48    0.10
   1  -2  11    0.81    0.13
   1  -2  11    0.50    0.14
  -1   2 -11    0.39    0.22
  -1   2 -11    0.44    0.15
  -1   2 -11    0.39    0.26
  -1   2 -11    0.25    0.20
   1  -1  11    7.23    0.41
   1  -1  11    7.49    0.31
   1  -1  11    7.44    0.34
   1  -1  11    8.70    0.43
   1  -1  11    7.66    0.29
  -1   1 -11    8.02    0.43
  -1   1 -11    6.97    0.35
  -1   1 -11    7.07    0.37
  -1   1 -11    7.64    0.51
   1   0  11   -0.03    0.18
   1   0  11    0.09    0.17
   1   0  11    0.03    0.13
   1   0  11    0.04    0.08
   1   0  11   -0.05    0.11
  -1   0 -11    0.23    0.24
  -1   0 -11   -0.01    0.15
  -1   0 -11    0.06    0.14
  -1   0 -11    0.11    0.44
   1   1  11    7.97    0.39
   1   1  11    8.37    0.42
   1   1  11    7.08    0.28
   1   1  11    7.44    0.31
   1   1  11    7.70    0.31
   1   1  11    7.11    0.35
  -1  -1 -11    6.80    0.37
  -1  -1 -11    7.13    0.37
  -1  -1 -11    6.69    0.52
   1   2  11    0.30    0.16
   1   2  11    0.56    0.13
   1   2  11    0.44    0.09
   1   2  11    0.43    0.18
   1   2  11    0.42    0.18
   1   2  11    0.32    0.15
  -1  -2 -11    0.39    0.19
  -1  -2 -11    0.92    0.27
  -1  -2 -11    0.47    0.18
   1   3  11    1.26    0.16
   1   3  11    0.88    0.19
   1   3  11    0.99    0.20
   1   3  11    1.44    0.15
   1   3  11    1.13    0.20
   1   3  11    0.78    0.20
  -1  -3 -11    1.28    0.23
  -1  -3 -11    1.28    0.20
  -1  -3 -11    1.61    0.38
   1   4  11    5.73    0.38
   1   4  11    5.26    0.26
   1   4  11    5.91    0.38
   1   4  11    5.84    0.42
   1   4  11    5.96    0.30
   1   4  11    5.47    0.42
  -1  -4 -11    5.60    0.40
  -1  -4 -11    5.94    0.53
  -1  -4 -11    5.67    0.43
   1   5  11    2.03    0.20
   1   5  11    1.94    0.25
   1   5  11    1.96    0.26
   1   5  11    1.64    0.29
   1   5  11    1.74    0.22
   1   5  11    1.79    0.25
  -1  -5 -11    1.49    0.30
  -1  -5 -11    1.52    0.30
   1   6  11   -0.11    0.25
   1   6  11    0.02    0.20
   1   6  11   -0.09    0.14
   1   6  11   -0.23    0.32
   1   6  11    0.30    0.27
   1   6  11   -0.09    0.26
  -1  -6 -11    0.19    0.39
  -1  -6 -11   -0.01    0.31
   1   7  11    3.71    0.51
   1   7  11    3.02    0.29
   1   7  11    3.21    0.37
  -1  -7 -11    3.06    0.43
  -1  -7 -11    3.79    0.44
   1   8  11    0.59    0.42
   1   8  11    0.56    0.62
   1   8  11    0.68    0.21
  -1  -8 -11    0.62    0.45
   1  -9  10    0.69    0.20
   1  -9  10    0.35    0.35
   1  -9  10    0.76    0.58
  -1   9 -10    0.78    0.30
   1  -8  10    0.43    0.17
   1  -8  10    0.29    0.23
   1  -8  10    0.37    0.29
   1  -8  10    0.23    0.46
  -1   8 -10    0.17    0.25
   1  -7  10    0.04    0.37
   1  -7  10    0.03    0.20
   1  -7  10   -0.03    0.23
   1  -7  10    0.11    0.14
   1  -7  10    0.03    0.19
  -1   7 -10    0.08    0.40
  -1   7 -10    0.06    0.24
   1  -6  10    3.38    0.38
   1  -6  10    2.52    0.28
   1  -6  10    2.72    0.35
   1  -6  10    2.85    0.22
   1  -6  10    3.13    0.28
  -1   6 -10    2.48    0.29
  -1   6 -10    2.81    0.40
   1  -5  10    0.79    0.16
   1  -5  10    0.74    0.12
   1  -5  10    0.81    0.16
   1  -5  10    0.90    0.20
   1  -5  10    1.09    0.27
  -1   5 -10    0.78    0.48
  -1   5 -10    1.02    0.28
  -1   5 -10    1.07    0.17
   1  -4  10    0.74    0.13
   1  -4  10    0.53    0.18
   1  -4  10    0.39    0.23
   1  -4  10    0.35    0.10
   1  -4  10    0.46    0.13
  -1   4 -10    0.43    0.28
  -1   4 -10    0.73    0.15
  -1   4 -10    0.69    0.23
  -1   4 -10    0.53    0.30
   1  -3  10   11.13    0.39
   1  -3  10    9.81    0.68
   1  -3  10   11.40    0.49
   1  -3  10   10.70    0.38
  -1   3 -10   11.48    0.45
  -1   3 -10   11.84    0.52
  -1   3 -10   11.86    0.52
  -1   3 -10   13.22    0.58
   1  -2  10    1.86    0.27
   1  -2  10    2.27    0.19
   1  -2  10    2.20    0.14
   1  -2  10    2.29    0.17
   1  -2  10    2.46    0.28
  -1   2 -10    2.47    0.21
  -1   2 -10    2.02    0.27
  -1   2 -10    2.78    0.30
   1  -1  10    3.20    0.22
   1  -1  10    4.27    0.29
   1  -1  10    4.45    0.20
   1  -1  10    4.13    0.18
   1  -1  10    3.83    0.29
  -1   1 -10    4.44    0.27
  -1   1 -10    4.08    0.29
  -1   1 -10    3.57    0.37
  -1   1 -10    3.88    0.24
   1   0  10    4.80    0.21
   1   0  10    4.52    0.30
   1   0  10    4.22    0.28
   1   0  10    5.00    0.19
   1   0  10    4.87    0.25
  -1   0 -10    4.54    0.26
  -1   0 -10    4.84    0.25
  -1   0 -10    4.22    0.48
  -1   0 -10    4.10    0.28
   1   1  10    3.83    0.21
   1   1  10    4.08    0.20
   1   1  10    3.31    0.29
   1   1  10    4.12    0.26
   1   1  10    4.07    0.18
   1   1  10    4.26    0.24
  -1  -1 -10    4.12    0.27
  -1  -1 -10    4.06    0.27
  -1  -1 -10    4.38    0.47
   1   2  10    2.07    0.17
   1   2  10    2.65    0.26
   1   2  10    1.89    0.22
   1   2  10    2.41    0.22
   1   2  10    2.41    0.14
   1   2  10    1.97    0.23
  -1  -2 -10    2.28    0.30
  -1  -2 -10    1.86    0.23
  -1  -2 -10    2.62    0.25
   1   3  10   11.70    0.40
   1   3  10   11.91    0.54
   1   3  10   12.15    0.46
   1   3  10   11.59    0.49
   1   3  10   11.67    0.41
  -1  -3 -10   11.53    0.45
  -1  -3 -10   11.94    0.49
   1   4  10    0.59    0.13
   1   4  10    0.46    0.20
   1   4  10    0.86    0.19
   1   4  10    0.56    0.17
   1   4  10    0.68    0.17
   1   4  10    0.70    0.10
  -1  -4 -10    0.77    0.21
  -1  -4 -10    0.60    0.20
  -1  -4 -10    0.65    0.20
   1   5  10    1.09    0.12
   1   5  10    1.04    0.20
   1   5  10    0.96    0.24
   1   5  10    0.90    0.19
   1   5  10    0.93    0.21
  -1  -5 -10    0.53    0.23
  -1  -5 -10    0.89    0.24
  -1  -5 -10    0.96    0.19
   1   6  10    3.24    0.36
   1   6  10    2.76    0.22
   1   6  10    3.53    0.35
   1   6  10    2.57    0.37
   1   6  10    2.91    0.27
  -1  -6 -10    3.20    0.44
  -1  -6 -10    2.27    0.45
   1   7  10    0.02    0.14
   1   7  10   -0.17    0.26
   1   7  10   -0.01    0.19
   1   7  10    0.07    0.33
   1   7  10    0.04    0.26
  -1  -7 -10    0.04    0.31
  -1  -7 -10   -0.40    0.53
   1   8  10    0.41    0.17
   1   8  10    0.59    0.32
   1   8  10    0.63    0.33
  -1  -8 -10    0.34    0.37
  -1  -8 -10    0.47    0.36
   1   9  10    0.80    0.62
   1   9  10    0.58    0.21
   1   9  10    0.47    0.65
  -1  -9 -10    0.90    0.64
  -1  -9 -10    0.69    0.47
   1 -10   9    0.12    0.34
   1 -10   9    0.19    0.62
   1 -10   9    0.26    0.21
   1 -10   9   -0.05    0.53
  -1  10  -9    0.20    0.33
   1  -9   9   16.50    0.61
   1  -9   9   16.89    0.77
   1  -9   9   16.18    0.98
   1  -9   9   18.53    0.71
  -1   9  -9   16.69    0.71
   1  -8   9    0.17    0.21
   1  -8   9    0.23    0.24
   1  -8   9    0.07    0.14
   1  -8   9   -0.01    0.37
   1  -8   9    0.13    0.20
  -1   8  -9   -0.09    0.21
   1  -7   9   18.08    0.65
   1  -7   9   17.10    0.79
   1  -7   9   16.77    0.59
   1  -7   9   17.68    0.62
   1  -7   9   18.71    0.71
  -1   7  -9   15.74    0.76
  -1   7  -9   17.15    0.61
  -1   7  -9   15.71    0.79
   1  -6   9   13.11    0.52
   1  -6   9   14.68    0.58
   1  -6   9   13.50    0.63
   1  -6   9   13.30    0.50
   1  -6   9   14.09    0.47
  -1   6  -9   13.24    0.63
  -1   6  -9   13.67    0.51
  -1   6  -9   12.90    0.63
   1  -5   9   23.82    0.92
   1  -5   9   24.83    0.87
   1  -5   9   23.59    0.77
   1  -5   9   25.68    0.78
  -1   5  -9   23.66    0.78
  -1   5  -9   23.93    0.85
   1  -4   9    4.07    0.33
   1  -4   9    4.15    0.21
   1  -4   9    4.20    0.23
   1  -4   9    4.03    0.30
   1  -4   9    3.97    0.19
  -1   4  -9    3.81    0.33
  -1   4  -9    4.19    0.24
  -1   4  -9    4.27    0.39
   1  -3   9   23.25    0.75
   1  -3   9   24.00    0.79
   1  -3   9   23.59    0.72
   1  -3   9   21.98    0.80
   1  -3   9   23.48    0.73
  -1   3  -9   23.21    0.83
  -1   3  -9   23.47    0.75
  -1   3  -9   23.15    0.79
   1  -2   9    0.03    0.07
   1  -2   9    0.00    0.13
   1  -2   9   -0.04    0.12
   1  -2   9    0.01    0.08
   1  -2   9   -0.02    0.06
  -1   2  -9    0.15    0.14
  -1   2  -9    0.03    0.10
  -1   2  -9    0.01    0.16
   1  -1   9  113.17    3.33
   1  -1   9  113.84    3.37
   1  -1   9  113.19    3.39
   1  -1   9  107.83    3.35
   1  -1   9  112.92    3.33
  -1   1  -9  111.63    3.40
  -1   1  -9  116.57    3.44
  -1   1  -9  112.17    3.39
   1   0   9   -0.05    0.12
   1   0   9   -0.02    0.08
   1   0   9   -0.02    0.05
   1   0   9   -0.04    0.06
   1   0   9    0.00    0.07
   1   0   9    0.15    0.11
  -1   0  -9    0.14    0.15
  -1   0  -9    0.10    0.10
  -1   0  -9   -0.02    0.11
   1   1   9  111.64    3.34
   1   1   9  112.80    3.35
   1   1   9  111.79    3.37
   1   1   9  114.78    3.40
   1   1   9  112.73    3.37
   1   1   9  112.72    3.35
  -1  -1  -9  116.19    3.46
  -1  -1  -9  113.03    3.42
  -1  -1  -9  113.74    3.42
   1   2   9    0.03    0.11
   1   2   9    0.07    0.10
   1   2   9    0.01    0.06
   1   2   9   -0.06    0.11
   1   2   9    0.01    0.08
   1   2   9    0.10    0.12
  -1  -2  -9   -0.06    0.10
  -1  -2  -9    0.05    0.14
  -1  -2  -9    0.15    0.12
   1   3   9   22.62    0.76
   1   3   9   23.45    0.72
   1   3   9   23.77    0.77
   1   3   9   24.18    0.76
   1   3   9   22.54    0.72
   1   3   9   22.23    0.78
  -1  -3  -9   22.57    0.75
  -1  -3  -9   23.48    0.78
  -1  -3  -9   23.64    0.80
   1   4   9    4.90    0.28
   1   4   9    4.21    0.19
   1   4   9    4.04    0.21
   1   4   9    3.96    0.26
   1   4   9    4.31    0.30
   1   4   9    4.46    0.32
  -1  -4  -9    4.81    0.32
  -1  -4  -9    4.40    0.26
  -1  -4  -9    4.67    0.32
   1   5   9   24.81    0.78
   1   5   9   24.48    0.79
   1   5   9   25.70    0.86
   1   5   9   25.58    0.87
   1   5   9   24.69    0.84
  -1  -5  -9   24.71    0.85
  -1  -5  -9   24.37    0.85
  -1  -5  -9   24.35    0.81
   1   6   9   13.28    0.45
   1   6   9   14.43    0.54
   1   6   9   13.30    0.63
   1   6   9   12.88    0.56
   1   6   9   11.53    0.58
  -1  -6  -9   13.20    0.52
  -1  -6  -9   12.32    0.83
  -1  -6  -9   14.26    0.58
   1   7   9   17.61    0.66
   1   7   9   18.70    0.93
   1   7   9   17.41    0.69
   1   7   9   16.73    0.58
   1   7   9   16.55    0.70
  -1  -7  -9   16.28    0.68
  -1  -7  -9   16.48    0.72
  -1  -7  -9   17.52    0.69
  -1  -7  -9   16.90    0.54
   1   8   9   -0.15    0.39
   1   8   9    0.02    0.19
   1   8   9    0.00    0.14
   1   8   9    0.07    0.26
   1   8   9    0.08    0.28
  -1  -8  -9    0.07    0.11
  -1  -8  -9    0.00    0.30
  -1  -8  -9   -0.03    0.12
  -1  -8  -9    0.01    0.27
   1   9   9   17.74    0.82
   1   9   9   16.99    0.88
   1   9   9   17.75    0.63
  -1  -9  -9   16.63    0.78
  -1  -9  -9   16.10    0.55
  -1  -9  -9   17.53    0.85
   1  10   9    0.62    0.23
   1  10   9    0.35    0.46
  -1 -10  -9    0.58    0.42
  -1 -10  -9    0.40    0.47
  -1 -10  -9    0.28    0.18
   1 -11   8    8.24    0.63
   1 -11   8    8.83    0.46
   1 -11   8    9.87    1.23
   1 -11   8    9.35    0.69
   1 -10   8    2.06    0.31
   1 -10   8    2.57    0.30
   1 -10   8    1.70    0.66
   1 -10   8    2.67    0.34
  -1  10  -8    2.78    0.29
  -1  10  -8    2.50    0.21
  -1  10  -8    2.82    0.34
  -1  10  -8    2.43    0.31
   1  -9   8    1.04    0.42
   1  -9   8    0.83    0.16
   1  -9   8    1.26    0.24
   1  -9   8    0.97    0.26
  -1   9  -8    1.41    0.26
  -1   9  -8    1.10    0.14
   1  -8   8   28.53    1.07
   1  -8   8   26.60    0.93
   1  -8   8   26.90    0.87
   1  -8   8   27.85    0.97
  -1   8  -8   27.85    0.90
  -1   8  -8   25.74    1.02
  -1   8  -8   26.79    0.82
  -1   8  -8   23.38    1.08
  -1   8  -8   26.71    0.80
   1  -7   8    0.18    0.22
   1  -7   8    0.09    0.15
   1  -7   8    0.01    0.10
   1  -7   8    0.09    0.17
   1  -7   8    0.09    0.26
  -1   7  -8    0.03    0.15
  -1   7  -8    0.16    0.27
  -1   7  -8    0.11    0.28
  -1   7  -8    0.07    0.10
  -1   7  -8    0.12    0.07
   1  -6   8    0.70    0.18
   1  -6   8    0.65    0.11
   1  -6   8    0.83    0.14
   1  -6   8    0.83    0.24
   1  -6   8    0.88    0.13
  -1   6  -8    0.78    0.10
  -1   6  -8    0.94    0.12
  -1   6  -8    0.67    0.14
  -1   6  -8    0.89    0.23
   1  -5   8    2.59    0.30
   1  -5   8    2.40    0.25
   1  -5   8    2.28    0.17
   1  -5   8    2.44    0.20
   1  -5   8    2.59    0.15
  -1   5  -8    2.52    0.31
  -1   5  -8    2.54    0.14
  -1   5  -8    2.23    0.11
  -1   5  -8    2.08    0.20
   1  -4   8   -0.02    0.07
   1  -4   8   -0.09    0.11
   1  -4   8   -0.06    0.14
   1  -4   8   -0.05    0.09
  -1   4  -8    0.05    0.05
  -1   4  -8    0.05    0.15
  -1   4  -8    0.07    0.09
  -1   4  -8    0.05    0.17
   1  -3   8    4.86    0.20
   1  -3   8    5.53    0.28
   1  -3   8    5.09    0.23
   1  -3   8    5.34    0.28
   1  -3   8    4.97    0.20
  -1   3  -8    4.81    0.31
  -1   3  -8    4.45    0.22
  -1   3  -8    5.16    0.28
   1  -2   8   50.92    1.54
   1  -2   8   51.37    1.58
   1  -2   8   53.10    1.56
   1  -2   8   51.02    1.54
   1  -2   8   50.08    1.59
  -1   2  -8   49.83    1.56
  -1   2  -8   49.64    1.53
  -1   2  -8   50.04    1.51
   1  -1   8   29.88    0.92
   1  -1   8   30.16    0.94
   1  -1   8   29.98    0.97
   1  -1   8   30.75    0.91
   1  -1   8   30.24    0.95
  -1   1  -8   29.70    0.93
  -1   1  -8   29.91    0.94
  -1   1  -8   30.03    0.97
   1   0   8    3.90    0.20
   1   0   8    3.77    0.16
   1   0   8    3.83    0.23
   1   0   8    3.54    0.18
   1   0   8    3.81    0.15
   1   0   8    3.71    0.16
  -1   0  -8    3.58    0.19
  -1   0  -8    3.84    0.25
  -1   0  -8    3.75    0.20
   1   1   8   30.75    0.93
   1   1   8   30.69    0.94
   1   1   8   29.58    0.96
   1   1   8   29.35    0.94
   1   1   8   30.11    0.91
   1   1   8   30.35    0.91
  -1  -1  -8   29.98    0.96
  -1  -1  -8   30.30    0.93
  -1  -1  -8   29.10    0.93
   1   2   8   51.68    1.52
   1   2   8   49.32    1.55
   1   2   8   51.84    1.54
   1   2   8   49.60    1.57
   1   2   8   51.57    1.54
   1   2   8   50.03    1.52
  -1  -2  -8   49.89    1.56
  -1  -2  -8   50.25    1.53
  -1  -2  -8   50.54    1.54
   1   3   8    4.98    0.27
   1   3   8    5.18    0.20
   1   3   8    5.27    0.27
   1   3   8    5.12    0.21
   1   3   8    5.51    0.25
   1   3   8    5.22    0.25
  -1  -3  -8    5.21    0.18
  -1  -3  -8    4.70    0.28
  -1  -3  -8    5.02    0.26
  -1  -3  -8    5.01    0.23
  -1  -3  -8    4.97    0.18
   1   4   8    0.24    0.17
   1   4   8    0.10    0.06
   1   4   8   -0.03    0.11
   1   4   8    0.07    0.11
   1   4   8    0.16    0.09
   1   4   8   -0.01    0.12
  -1  -4  -8    0.02    0.06
  -1  -4  -8    0.20    0.13
  -1  -4  -8    0.14    0.05
  -1  -4  -8    0.08    0.13
  -1  -4  -8    0.04    0.10
   1   5   8    2.46    0.30
   1   5   8    2.28    0.24
   1   5   8    2.66    0.23
   1   5   8    2.54    0.17
   1   5   8    2.41    0.15
   1   5   8    2.85    0.25
  -1  -5  -8    2.46    0.27
  -1  -5  -8    2.53    0.13
  -1  -5  -8    2.04    0.23
  -1  -5  -8    2.43    0.14
  -1  -5  -8    2.32    0.26
   1   6   8    0.75    0.17
   1   6   8    0.57    0.21
   1   6   8    0.89    0.17
   1   6   8    0.79    0.10
   1   6   8    0.60    0.12
  -1  -6  -8    0.72    0.09
  -1  -6  -8    0.67    0.08
  -1  -6  -8    0.89    0.18
  -1  -6  -8    0.96    0.15
  -1  -6  -8    1.00    0.26
   1   7   8    0.04    0.13
   1   7   8    0.14    0.19
   1   7   8    0.11    0.19
   1   7   8    0.07    0.10
   1   7   8    0.03    0.24
  -1  -7  -8    0.09    0.08
  -1  -7  -8   -0.05    0.12
  -1  -7  -8   -0.03    0.18
  -1  -7  -8    0.08    0.22
  -1  -7  -8   -0.04    0.17
   1   8   8   26.18    0.99
   1   8   8   27.19    0.89
   1   8   8   28.44    0.97
   1   8   8   27.56    0.88
   1   8   8   27.45    1.04
  -1  -8  -8   26.50    0.95
  -1  -8  -8   26.15    0.99
  -1  -8  -8   28.38    0.85
  -1  -8  -8   26.82    0.96
  -1  -8  -8   26.88    0.83
   1   9   8    1.12    0.17
   1   9   8    0.57    0.30
   1   9   8    1.24    0.33
  -1  -9  -8    0.73    0.34
  -1  -9  -8    1.14    0.16
  -1  -9  -8    1.38    0.29
   1  10   8    2.82    0.31
   1  10   8    2.52    0.42
   1  10   8    2.68    0.40
  -1 -10  -8    2.48    0.37
  -1 -10  -8    2.17    0.44
  -1 -10  -8    2.79    0.29
   1  11   8    8.46    0.48
   1  11   8    7.66    0.86
   1  11   8    8.87    0.81
  -1 -11  -8    8.55    0.43
  -1 -11  -8    8.76    0.76
  -1 -11  -8    6.81    0.85
   1 -11   7   19.26    0.68
   1 -11   7   17.75    0.81
   1 -11   7   17.83    1.19
   1 -11   7   19.79    0.85
  -1  11  -7   19.32    0.77
  -1  11  -7   19.48    0.63
  -1  11  -7   17.77    0.70
  -1  11  -7   19.76    0.85
   1 -10   7    0.29    0.16
   1 -10   7    0.27    0.46
   1 -10   7   -0.03    0.25
   1 -10   7    0.10    0.25
  -1  10  -7    0.32    0.12
  -1  10  -7    0.10    0.22
  -1  10  -7    0.11    0.26
   1  -9   7    2.91    0.32
   1  -9   7    3.82    0.24
   1  -9   7    3.27    0.41
   1  -9   7    3.71    0.39
   1  -9   7    3.00    0.35
  -1   9  -7    3.80    0.26
  -1   9  -7    3.61    0.20
  -1   9  -7    3.38    0.30
  -1   9  -7    3.67    0.37
   1  -8   7    0.57    0.12
   1  -8   7    0.84    0.17
   1  -8   7    0.56    0.42
   1  -8   7    0.93    0.23
   1  -8   7    0.72    0.15
  -1   8  -7    0.70    0.30
  -1   8  -7    0.49    0.13
  -1   8  -7    0.67    0.09
  -1   8  -7    0.85    0.14
  -1   8  -7    0.45    0.18
  -1   8  -7    1.17    0.29
   1  -7   7    4.51    0.28
   1  -7   7    4.68    0.32
   1  -7   7    4.65    0.22
   1  -7   7    4.94    0.41
   1  -7   7    4.71    0.25
  -1   7  -7    4.65    0.19
  -1   7  -7    4.55    0.22
  -1   7  -7    4.96    0.22
  -1   7  -7    4.46    0.29
  -1   7  -7    4.53    0.42
  -1   7  -7    4.26    0.41
   1  -6   7   23.62    0.78
   1  -6   7   24.07    0.83
   1  -6   7   24.50    0.75
   1  -6   7   23.34    0.81
   1  -6   7   23.05    0.74
  -1   6  -7   23.90    0.71
  -1   6  -7   22.72    0.77
  -1   6  -7   23.59    0.82
  -1   6  -7   23.37    0.77
   1  -5   7   21.60    0.69
   1  -5   7   21.71    0.73
   1  -5   7   22.24    0.75
   1  -5   7   22.04    0.73
   1  -5   7   23.57    0.77
  -1   5  -7   22.04    0.76
  -1   5  -7   22.01    0.67
  -1   5  -7   22.55    0.72
  -1   5  -7   22.30    0.68
   1  -4   7   74.32    2.21
   1  -4   7   75.88    2.21
   1  -4   7   75.01    2.26
   1  -4   7   72.09    2.26
   1  -4   7   73.88    2.24
  -1   4  -7   77.22    2.23
  -1   4  -7   75.51    2.26
  -1   4  -7   74.10    2.28
  -1   4  -7   74.98    2.23
  -1   4  -7   73.98    2.30
   1  -3   7   49.61    1.50
   1  -3   7   49.93    1.55
   1  -3   7   49.87    1.52
   1  -3   7   49.91    1.50
   1  -3   7   50.56    1.54
  -1   3  -7   50.16    1.50
  -1   3  -7   50.72    1.50
  -1   3  -7   49.35    1.55
  -1   3  -7   50.23    1.53
  -1   3  -7   51.60    1.57
   1  -2   7    4.37    0.16
   1  -2   7    4.44    0.16
   1  -2   7    3.82    0.22
   1  -2   7    4.31    0.18
   1  -2   7    3.82    0.21
  -1   2  -7    4.13    0.15
  -1   2  -7    4.05    0.19
  -1   2  -7    4.65    0.26
  -1   2  -7    4.21    0.15
   1  -1   7   10.76    0.34
   1  -1   7   10.46    0.36
   1  -1   7   10.45    0.39
   1  -1   7   11.57    0.38
   1  -1   7   10.69    0.34
  -1   1  -7   10.81    0.41
  -1   1  -7   10.75    0.33
  -1   1  -7   10.76    0.34
  -1   1  -7   11.18    0.37
  -1   1  -7   10.63    0.38
   1   0   7    0.04    0.07
   1   0   7    0.06    0.05
   1   0   7   -0.06    0.05
   1   0   7    0.03    0.07
   1   0   7    0.00    0.04
   1   0   7    0.02    0.04
  -1   0  -7    0.00    0.09
  -1   0  -7    0.07    0.04
  -1   0  -7   -0.05    0.07
  -1   0  -7   -0.02    0.06
   1   1   7   10.71    0.34
   1   1   7   11.33    0.36
   1   1   7   10.45    0.37
   1   1   7   10.82    0.34
   1   1   7   11.23    0.37
   1   1   7   10.23    0.39
  -1  -1  -7   10.81    0.34
  -1  -1  -7   11.07    0.41
  -1  -1  -7   11.03    0.37
  -1  -1  -7   10.83    0.38
  -1  -1  -7   11.33    0.34
   1   2   7    4.67    0.16
   1   2   7    4.20    0.21
   1   2   7    4.04    0.22
   1   2   7    4.47    0.20
   1   2   7    4.37    0.20
   1   2   7    4.25    0.17
  -1  -2  -7    4.45    0.21
  -1  -2  -7    4.68    0.16
  -1  -2  -7    4.22    0.15
  -1  -2  -7    4.21    0.23
  -1  -2  -7    4.40    0.27
   1   3   7   49.79    1.51
   1   3   7   51.74    1.55
   1   3   7   50.53    1.53
   1   3   7   50.85    1.51
   1   3   7   49.20    1.54
   1   3   7   50.23    1.55
  -1  -3  -7   50.12    1.55
  -1  -3  -7   50.35    1.53
  -1  -3  -7   49.85    1.50
  -1  -3  -7   52.34    1.55
  -1  -3  -7   50.01    1.51
   1   4   7   74.14    2.28
   1   4   7   75.38    2.28
   1   4   7   73.97    2.24
   1   4   7   73.83    2.28
   1   4   7   75.95    2.24
   1   4   7   77.69    2.27
  -1  -4  -7   73.71    2.26
  -1  -4  -7   75.05    2.26
  -1  -4  -7   75.05    2.22
  -1  -4  -7   74.23    2.21
  -1  -4  -7   74.41    2.24
   1   5   7   23.10    0.77
   1   5   7   21.74    0.75
   1   5   7   22.42    0.75
   1   5   7   23.28    0.74
   1   5   7   22.35    0.70
   1   5   7   21.59    0.70
  -1  -5  -7   22.52    0.68
  -1  -5  -7   22.13    0.72
  -1  -5  -7   22.64    0.74
  -1  -5  -7   21.87    0.75
  -1  -5  -7   21.54    0.67
   1   6   7   23.65    0.76
   1   6   7   24.71    0.85
   1   6   7   24.34    0.82
   1   6   7   24.96    0.77
   1   6   7   24.99    0.84
  -1  -6  -7   21.76    0.86
  -1  -6  -7   23.40    0.77
  -1  -6  -7   24.30    0.74
  -1  -6  -7   23.12    0.78
   1   7   7    4.56    0.49
   1   7   7    5.09    0.34
   1   7   7    4.28    0.33
   1   7   7    4.60    0.22
   1   7   7    5.05    0.25
  -1  -7  -7    4.43    0.21
  -1  -7  -7    4.23    0.31
  -1  -7  -7    4.68    0.35
  -1  -7  -7    4.46    0.19
  -1  -7  -7    4.79    0.30
   1   8   7    0.78    0.12
   1   8   7    0.40    0.15
   1   8   7    0.87    0.22
   1   8   7    0.52    0.21
  -1  -8  -7    0.76    0.19
  -1  -8  -7    0.25    0.22
  -1  -8  -7    0.74    0.21
  -1  -8  -7    0.59    0.12
  -1  -8  -7    0.56    0.10
   1   9   7    3.41    0.43
   1   9   7    3.21    0.25
   1   9   7    3.61    0.44
   1   9   7    3.96    0.56
   1   9   7    3.66    0.31
  -1  -9  -7    3.60    0.22
  -1  -9  -7    3.66    0.48
  -1  -9  -7    3.81    0.24
  -1  -9  -7    3.49    0.40
   1  10   7    0.12    0.17
   1  10   7    0.23    0.31
   1  10   7   -0.15    0.39
  -1 -10  -7    0.24    0.14
  -1 -10  -7    0.28    0.35
  -1 -10  -7   -0.05    0.16
  -1 -10  -7   -0.02    0.28
   1  11   7   19.54    0.92
   1  11   7   17.50    0.96
   1  11   7   18.49    0.70
  -1 -11  -7   20.62    0.98
  -1 -11  -7   18.30    0.87
  -1 -11  -7   19.05    0.68
   1 -12   6    5.76    0.60
   1 -12   6    4.46    0.92
   1 -12   6    5.12    0.39
  -1  12  -6    4.71    0.65
  -1  12  -6    5.27    0.62
  -1  12  -6    4.53    0.32
   1 -11   6    4.66    0.50
   1 -11   6    4.24    0.59
   1 -11   6    4.04    0.49
   1 -11   6    3.98    0.31
  -1  11  -6    4.53    0.48
  -1  11  -6    3.97    0.26
   1 -10   6   35.51    1.33
   1 -10   6   36.26    1.12
   1 -10   6   35.03    1.21
   1 -10   6   35.76    1.22
  -1  10  -6   37.72    1.25
  -1  10  -6   36.92    1.21
  -1  10  -6   36.17    1.17
  -1  10  -6   36.90    1.13
   1  -9   6    0.16    0.18
   1  -9   6   -0.11    0.30
   1  -9   6    0.02    0.12
   1  -9   6    0.06    0.20
  -1   9  -6    0.16    0.31
  -1   9  -6    0.11    0.31
  -1   9  -6   -0.03    0.17
  -1   9  -6   -0.08    0.14
  -1   9  -6   -0.07    0.09
  -1   9  -6   -0.01    0.19
   1  -8   6   14.00    0.54
   1  -8   6   13.61    0.56
   1  -8   6   14.29    0.48
   1  -8   6   14.13    0.63
  -1   8  -6   14.29    0.64
  -1   8  -6   14.22    0.48
  -1   8  -6   13.78    0.51
  -1   8  -6   14.37    0.46
  -1   8  -6   14.33    0.64
  -1   8  -6   14.27    0.55
   1  -7   6   15.72    0.59
   1  -7   6   17.02    0.54
   1  -7   6   15.97    0.55
   1  -7   6   16.99    0.65
   1  -7   6   17.49    0.61
  -1   7  -6   16.49    0.65
  -1   7  -6   16.59    0.52
  -1   7  -6   16.92    0.54
  -1   7  -6   15.81    0.59
  -1   7  -6   16.87    0.55
   1  -6   6  192.35    5.75
   1  -6   6  195.06    5.70
   1  -6   6  189.70    5.73
   1  -6   6  193.46    5.70
   1  -6   6  192.20    5.76
  -1   6  -6  191.73    5.63
  -1   6  -6  186.98    5.69
  -1   6  -6  192.01    5.67
   1  -5   6    0.15    0.10
   1  -5   6    0.17    0.09
   1  -5   6    0.13    0.07
   1  -5   6    0.16    0.13
   1  -5   6    0.04    0.06
  -1   5  -6    0.15    0.07
  -1   5  -6    0.08    0.05
  -1   5  -6    0.06    0.04
  -1   5  -6    0.02    0.09
  -1   5  -6    0.22    0.14
  -1   5  -6    0.26    0.06
   1  -4   6  142.34    4.26
   1  -4   6  145.39    4.26
   1  -4   6  139.83    4.24
   1  -4   6  141.74    4.22
   1  -4   6  143.29    4.22
  -1   4  -6  142.01    4.30
  -1   4  -6  141.21    4.27
  -1   4  -6  146.79    4.28
  -1   4  -6  148.89    4.33
   1  -3   6    1.13    0.08
   1  -3   6    0.87    0.08
   1  -3   6    1.42    0.11
   1  -3   6    1.04    0.15
  -1   3  -6    1.06    0.13
  -1   3  -6    0.96    0.06
  -1   3  -6    0.99    0.11
  -1   3  -6    1.12    0.08
  -1   3  -6    1.05    0.14
   1  -2   6    7.39    0.29
   1  -2   6    7.08    0.26
   1  -2   6    7.42    0.28
   1  -2   6    7.09    0.24
   1  -2   6    7.16    0.24
  -1   2  -6    6.87    0.29
  -1   2  -6    7.43    0.23
  -1   2  -6    7.39    0.26
  -1   2  -6    7.48    0.24
  -1   2  -6    6.95    0.27
   1  -1   6    9.69    0.32
   1  -1   6    9.71    0.35
   1  -1   6    9.44    0.33
   1  -1   6    9.40    0.30
   1  -1   6    9.47    0.30
   1  -1   6    9.68    0.30
  -1   1  -6    9.45    0.32
  -1   1  -6    9.10    0.35
  -1   1  -6    9.04    0.31
  -1   1  -6    9.81    0.29
  -1   1  -6    9.25    0.29
   1   0   6  158.65    4.77
   1   0   6  161.13    4.79
   1   0   6  162.83    4.79
   1   0   6  161.41    4.77
   1   0   6  163.27    4.77
   1   0   6  162.21    4.81
  -1   0  -6  159.25    4.68
  -1   0  -6  159.24    4.68
  -1   0  -6  155.85    4.70
  -1   0  -6  158.07    4.70
  -1   0  -6  160.24    4.72
   1   1   6    9.55    0.33
   1   1   6   10.19    0.35
   1   1   6    9.84    0.33
   1   1   6    9.40    0.31
   1   1   6    9.85    0.31
   1   1   6    9.53    0.33
  -1  -1  -6    9.59    0.30
  -1  -1  -6    9.70    0.33
  -1  -1  -6    9.24    0.34
  -1  -1  -6    9.62    0.32
  -1  -1  -6    9.50    0.30
   1   2   6    7.41    0.28
   1   2   6    7.25    0.28
   1   2   6    7.38    0.24
   1   2   6    7.69    0.24
   1   2   6    6.72    0.27
   1   2   6    7.68    0.27
  -1  -2  -6    7.44    0.28
  -1  -2  -6    7.32    0.29
  -1  -2  -6    7.55    0.23
  -1  -2  -6    7.21    0.24
  -1  -2  -6    7.16    0.26
   1   3   6    1.30    0.12
   1   3   6    1.02    0.09
   1   3   6    1.00    0.14
   1   3   6    0.87    0.12
   1   3   6    1.01    0.13
   1   3   6    1.20    0.08
  -1  -3  -6    1.23    0.08
  -1  -3  -6    0.92    0.11
  -1  -3  -6    1.06    0.07
  -1  -3  -6    1.04    0.14
  -1  -3  -6    0.96    0.14
   1   4   6  140.78    4.30
   1   4   6  147.19    4.28
   1   4   6  142.55    4.26
   1   4   6  144.32    4.29
   1   4   6  144.30    4.26
   1   4   6  143.66    4.29
  -1  -4  -6  146.56    4.30
  -1  -4  -6  142.58    4.29
  -1  -4  -6  144.02    4.26
  -1  -4  -6  143.41    4.25
  -1  -4  -6  143.55    4.30
   1   5   6    0.24    0.11
   1   5   6    0.08    0.12
   1   5   6    0.26    0.06
   1   5   6    0.12    0.10
   1   5   6    0.09    0.07
  -1  -5  -6    0.18    0.05
  -1  -5  -6    0.16    0.12
  -1  -5  -6    0.22    0.11
  -1  -5  -6    0.23    0.09
  -1  -5  -6    0.07    0.06
   1   6   6  194.26    5.68
   1   6   6  192.42    5.74
   1   6   6  186.65    5.68
   1   6   6  198.84    5.72
   1   6   6  187.36    5.73
  -1  -6  -6  192.05    5.54
  -1  -6  -6  191.12    5.58
  -1  -6  -6  187.51    5.58
  -1  -6  -6  194.70    5.55
  -1  -6  -6  171.65    5.65
   1   7   6   15.73    0.63
   1   7   6   16.90    0.53
   1   7   6   15.49    0.61
   1   7   6   16.74    0.54
   1   7   6   16.44    0.60
  -1  -7  -6   16.54    0.63
  -1  -7  -6   16.53    0.53
  -1  -7  -6   16.12    0.52
  -1  -7  -6   16.18    0.59
  -1  -7  -6   16.64    0.59
   1   8   6   14.22    0.50
   1   8   6   14.51    0.49
   1   8   6   13.75    0.63
   1   8   6   14.96    0.60
   1   8   6   14.50    0.58
  -1  -8  -6   14.17    0.60
  -1  -8  -6   14.79    0.56
  -1  -8  -6   13.80    0.55
  -1  -8  -6   13.75    0.48
  -1  -8  -6   14.18    0.46
   1   9   6    0.05    0.12
   1   9   6    0.16    0.16
   1   9   6   -0.17    0.28
   1   9   6    0.12    0.24
   1   9   6   -0.04    0.22
  -1  -9  -6    0.00    0.10
  -1  -9  -6    0.00    0.25
  -1  -9  -6    0.16    0.20
  -1  -9  -6    0.17    0.12
  -1  -9  -6    0.15    0.22
   1  10   6   36.34    1.27
   1  10   6   35.52    1.36
   1  10   6   36.38    1.14
  -1 -10  -6   35.22    1.06
  -1 -10  -6   32.76    1.34
  -1 -10  -6   34.58    1.23
  -1 -10  -6   33.40    1.07
   1  11   6    4.14    0.62
   1  11   6    4.75    0.60
   1  11   6    3.98    0.33
  -1 -11  -6    4.22    0.48
  -1 -11  -6    4.28    0.32
  -1 -11  -6    3.92    0.54
   1  12   6    5.01    0.41
   1  12   6    5.19    0.73
  -1 -12  -6    4.98    0.39
  -1 -12  -6    5.28    0.70
  -1 -12  -6    4.35    0.56
   1 -12   5    0.47    0.58
   1 -12   5    0.15    0.32
   1 -12   5    0.06    0.25
   1 -12   5    0.24    0.33
  -1  12  -5    0.59    0.39
  -1  12  -5    0.34    0.20
   1 -11   5    8.89    0.55
   1 -11   5   10.22    0.80
   1 -11   5    9.28    0.41
   1 -11   5    9.49    0.56
  -1  11  -5    9.05    0.58
  -1  11  -5    9.19    0.36
  -1  11  -5    9.23    0.57
  -1  11  -5    7.94    0.62
   1 -10   5    0.71    0.22
   1 -10   5    0.39    0.22
   1 -10   5    0.82    0.19
   1 -10   5    0.25    0.34
   1 -10   5    0.85    0.15
  -1  10  -5    0.12    0.52
  -1  10  -5    0.61    0.34
  -1  10  -5    0.50    0.20
  -1  10  -5    0.47    0.11
  -1  10  -5    0.74    0.24
  -1  10  -5    0.73    0.23
   1  -9   5   16.34    0.55
   1  -9   5   16.07    0.57
   1  -9   5   16.48    0.63
   1  -9   5   16.68    0.73
  -1   9  -5   16.53    0.54
  -1   9  -5   16.94    0.57
  -1   9  -5   17.34    0.62
  -1   9  -5   18.34    0.95
  -1   9  -5   16.27    0.64
  -1   9  -5   15.20    0.77
   1  -8   5    5.46    0.33
   1  -8   5    5.14    0.41
   1  -8   5    5.98    0.32
   1  -8   5    5.98    0.27
   1  -8   5    5.92    0.25
  -1   8  -5    5.27    0.64
  -1   8  -5    5.29    0.22
  -1   8  -5    5.82    0.33
  -1   8  -5    5.38    0.40
  -1   8  -5    5.75    0.25
  -1   8  -5    5.76    0.31
   1  -7   5   15.88    0.52
   1  -7   5   14.15    0.55
   1  -7   5   16.28    0.61
   1  -7   5   16.33    0.57
   1  -7   5   15.50    0.51
  -1   7  -5   15.98    0.50
  -1   7  -5   15.51    0.54
  -1   7  -5   15.43    0.57
  -1   7  -5   16.05    0.61
  -1   7  -5   16.25    0.52
   1  -6   5    4.61    0.25
   1  -6   5    4.40    0.29
   1  -6   5    4.39    0.24
   1  -6   5    4.10    0.18
  -1   6  -5    4.16    0.28
  -1   6  -5    4.38    0.23
  -1   6  -5    4.13    0.18
  -1   6  -5    4.19    0.16
  -1   6  -5    4.17    0.21
   1  -5   5   15.25    0.51
   1  -5   5   16.29    0.55
   1  -5   5   16.52    0.54
   1  -5   5   16.61    0.56
   1  -5   5   15.70    0.51
  -1   5  -5   15.66    0.49
  -1   5  -5   16.08    0.51
  -1   5  -5   16.41    0.53
  -1   5  -5   15.55    0.50
   1  -4   5   23.53    0.75
   1  -4   5   22.77    0.77
   1  -4   5   24.96    0.73
   1  -4   5   23.88    0.73
   1  -4   5   24.14    0.77
  -1   4  -5   24.28    0.76
  -1   4  -5   23.35    0.71
  -1   4  -5   23.55    0.74
  -1   4  -5   23.29    0.72
   1  -3   5  126.90    3.75
   1  -3   5  125.15    3.76
   1  -3   5  125.38    3.74
   1  -3   5  126.15    3.72
   1  -3   5  125.51    3.72
  -1   3  -5  122.17    3.67
  -1   3  -5  122.27    3.64
  -1   3  -5  123.21    3.62
  -1   3  -5  120.89    3.65
  -1   3  -5  124.35    3.62
   1  -2   5   29.54    0.86
   1  -2   5   28.34    0.86
   1  -2   5   28.66    0.89
   1  -2   5   28.66    0.88
   1  -2   5   28.59    0.90
  -1   2  -5   28.46    0.87
  -1   2  -5   28.44    0.88
  -1   2  -5   28.66    0.86
  -1   2  -5   28.21    0.85
  -1   2  -5   29.25    0.90
   1  -1   5    7.70    0.24
   1  -1   5    7.32    0.27
   1  -1   5    7.73    0.24
   1  -1   5    7.74    0.26
   1  -1   5    7.42    0.26
   1  -1   5    7.37    0.23
  -1   1  -5    7.58    0.24
  -1   1  -5    7.70    0.24
  -1   1  -5    7.69    0.26
  -1   1  -5    7.40    0.26
  -1   1  -5    7.57    0.24
  -1   1  -5    7.37    0.28
   1   0   5    0.00    0.04
   1   0   5    0.01    0.03
   1   0   5    0.06    0.03
   1   0   5    0.00    0.04
   1   0   5    0.03    0.03
  -1   0  -5    0.06    0.04
  -1   0  -5   -0.03    0.04
  -1   0  -5   -0.01    0.06
  -1   0  -5    0.01    0.04
  -1   0  -5    0.00    0.03
  -1   0  -5    0.00    0.03
   1   1   5    7.53    0.26
   1   1   5    7.99    0.24
   1   1   5    7.29    0.30
   1   1   5    7.60    0.26
   1   1   5    7.39    0.26
   1   1   5    7.74    0.24
  -1  -1  -5    7.74    0.26
  -1  -1  -5    7.73    0.26
  -1  -1  -5    7.75    0.24
  -1  -1  -5    7.69    0.27
  -1  -1  -5    7.42    0.28
  -1  -1  -5    7.54    0.24
   1   2   5   28.63    0.88
   1   2   5   27.77    0.92
   1   2   5   28.90    0.88
   1   2   5   28.69    0.86
   1   2   5   28.15    0.88
   1   2   5   29.51    0.86
  -1  -2  -5   28.98    0.85
  -1  -2  -5   28.26    0.87
  -1  -2  -5   28.94    0.88
  -1  -2  -5   28.45    0.88
  -1  -2  -5   27.43    0.85
   1   3   5  126.89    3.74
   1   3   5  125.54    3.74
   1   3   5  124.97    3.74
   1   3   5  126.26    3.71
   1   3   5  122.43    3.73
   1   3   5  126.60    3.71
  -1  -3  -5  122.59    3.63
  -1  -3  -5  123.73    3.65
  -1  -3  -5  122.92    3.62
  -1  -3  -5  121.35    3.64
  -1  -3  -5  122.38    3.66
   1   4   5   23.42    0.75
   1   4   5   23.93    0.74
   1   4   5   22.78    0.74
   1   4   5   22.70    0.71
   1   4   5   23.31    0.75
   1   4   5   23.41    0.71
  -1  -4  -5   23.36    0.74
  -1  -4  -5   23.00    0.73
  -1  -4  -5   23.05    0.71
  -1  -4  -5   23.70    0.75
  -1  -4  -5   22.71    0.70
   1   5   5   15.33    0.52
   1   5   5   15.26    0.53
   1   5   5   15.68    0.49
   1   5   5   15.16    0.54
   1   5   5   14.83    0.48
  -1  -5  -5   14.43    0.45
  -1  -5  -5   14.52    0.50
  -1  -5  -5   14.87    0.49
  -1  -5  -5   15.11    0.52
   1   6   5    4.80    0.26
   1   6   5    3.95    0.19
   1   6   5    3.97    0.24
   1   6   5    4.42    0.29
   1   6   5    4.38    0.18
  -1  -6  -5    4.52    0.18
  -1  -6  -5    4.40    0.18
  -1  -6  -5    4.24    0.23
  -1  -6  -5    4.06    0.23
  -1  -6  -5    3.78    0.32
   1   7   5   15.75    0.51
   1   7   5   16.01    0.58
   1   7   5   14.91    0.60
   1   7   5   16.02    0.52
   1   7   5   15.98    0.59
  -1  -7  -5   15.72    0.55
  -1  -7  -5   14.95    0.50
  -1  -7  -5   15.20    0.58
  -1  -7  -5   15.54    0.56
  -1  -7  -5   16.03    0.49
   1   8   5    5.72    0.25
   1   8   5    5.02    0.53
   1   8   5    5.57    0.40
   1   8   5    5.66    0.36
   1   8   5    5.74    0.26
  -1  -8  -5    5.70    0.37
  -1  -8  -5    5.56    0.23
  -1  -8  -5    5.46    0.25
  -1  -8  -5    5.88    0.32
   1   9   5   16.30    0.56
   1   9   5   17.87    0.68
   1   9   5   16.29    0.69
   1   9   5   15.86    0.80
   1   9   5   16.66    0.58
  -1  -9  -5   16.84    0.67
  -1  -9  -5   15.98    0.54
  -1  -9  -5   16.86    0.63
  -1  -9  -5   16.29    0.56
  -1  -9  -5   17.78    0.70
   1  10   5    0.40    0.18
   1  10   5    0.37    0.26
   1  10   5    0.44    0.30
   1  10   5    0.57    0.14
  -1 -10  -5    0.70    0.23
  -1 -10  -5    0.51    0.28
  -1 -10  -5    0.50    0.28
  -1 -10  -5    0.58    0.14
  -1 -10  -5    0.63    0.14
   1  11   5    8.99    0.63
   1  11   5    9.12    0.41
  -1 -11  -5    9.63    0.65
  -1 -11  -5    8.96    0.40
  -1 -11  -5    8.45    0.56
   1  12   5   -0.03    0.41
  -1 -12  -5    0.24    0.22
  -1 -12  -5    0.58    0.44
  -1 -12  -5    0.64    0.38
   1 -13   4    0.45    0.68
   1 -13   4    0.22    0.37
   1 -13   4    0.23    0.24
  -1  13  -4    0.33    0.43
  -1  13  -4    0.03    0.21
   1 -12   4    5.46    0.52
   1 -12   4    6.51    0.58
   1 -12   4    4.65    0.35
   1 -12   4    5.18    0.64
  -1  12  -4    5.37    0.68
  -1  12  -4    5.43    0.31
  -1  12  -4    5.42    0.65
   1 -11   4    4.78    0.45
   1 -11   4    4.79    0.30
   1 -11   4    4.43    0.42
   1 -11   4    3.93    0.49
  -1  11  -4    4.02    0.26
  -1  11  -4    4.93    0.35
  -1  11  -4    5.38    0.46
  -1  11  -4    4.00    0.62
   1 -10   4   38.03    1.36
   1 -10   4   39.45    1.30
   1 -10   4   38.75    1.23
   1 -10   4   39.54    1.28
   1 -10   4   39.68    1.22
  -1  10  -4   37.35    1.26
  -1  10  -4   39.55    1.33
  -1  10  -4   36.19    1.31
  -1  10  -4   38.51    1.25
  -1  10  -4   37.96    1.16
   1  -9   4   16.89    0.58
   1  -9   4   17.28    0.57
   1  -9   4   16.78    0.65
   1  -9   4   17.62    0.72
   1  -9   4   16.69    0.63
  -1   9  -4   15.66    0.65
  -1   9  -4   16.56    0.70
  -1   9  -4   16.95    0.64
  -1   9  -4   17.53    0.72
  -1   9  -4   16.92    0.64
  -1   9  -4   17.95    0.55
   1  -8   4   35.69    1.16
   1  -8   4   33.94    1.07
   1  -8   4   34.62    1.07
   1  -8   4   34.05    1.12
   1  -8   4   35.15    1.12
  -1   8  -4   35.15    1.08
  -1   8  -4   35.02    1.13
  -1   8  -4   37.29    1.19
  -1   8  -4   35.91    1.10
  -1   8  -4   35.66    1.15
  -1   8  -4   34.81    1.17
   1  -7   4    1.12    0.17
   1  -7   4    1.02    0.12
   1  -7   4    0.62    0.14
   1  -7   4    0.89    0.10
  -1   7  -4    1.01    0.14
  -1   7  -4    0.91    0.10
  -1   7  -4    1.15    0.10
  -1   7  -4    0.73    0.17
  -1   7  -4    1.27    0.18
   1  -6   4   11.11    0.41
   1  -6   4   11.27    0.44
   1  -6   4   10.63    0.37
   1  -6   4   11.65    0.41
   1  -6   4   10.79    0.37
  -1   6  -4   11.09    0.44
  -1   6  -4   10.70    0.35
  -1   6  -4   10.63    0.39
  -1   6  -4   11.25    0.37
  -1   6  -4   11.68    0.41
   1  -5   4    2.32    0.19
   1  -5   4    2.11    0.11
   1  -5   4    2.17    0.11
   1  -5   4    1.98    0.16
   1  -5   4    2.33    0.15
  -1   5  -4    2.26    0.16
  -1   5  -4    2.16    0.19
  -1   5  -4    2.47    0.12
  -1   5  -4    2.16    0.11
  -1   5  -4    2.26    0.14
   1  -4   4    4.00    0.19
   1  -4   4    4.00    0.18
   1  -4   4    3.93    0.15
   1  -4   4    4.03    0.20
   1  -4   4    3.71    0.15
  -1   4  -4    3.83    0.15
  -1   4  -4    4.06    0.18
  -1   4  -4    3.78    0.14
  -1   4  -4    4.27    0.20
   1  -3   4    4.42    0.20
   1  -3   4    4.76    0.18
   1  -3   4    4.45    0.16
   1  -3   4    4.63    0.20
   1  -3   4    4.66    0.16
  -1   3  -4    4.45    0.15
  -1   3  -4    4.16    0.17
  -1   3  -4    4.26    0.14
  -1   3  -4    4.53    0.20
   1  -2   4   87.28    2.56
   1  -2   4   82.62    2.59
   1  -2   4   86.80    2.58
   1  -2   4   88.85    2.58
   1  -2   4   87.09    2.56
  -1   2  -4   86.55    2.56
  -1   2  -4   87.91    2.54
  -1   2  -4   84.93    2.56
  -1   2  -4   85.73    2.54
  -1   2  -4   84.56    2.57
   1  -1   4    2.78    0.09
   1  -1   4    2.54    0.11
   1  -1   4    2.55    0.09
   1  -1   4    2.61    0.09
   1  -1   4    2.37    0.13
  -1   1  -4    2.82    0.12
  -1   1  -4    2.72    0.10
  -1   1  -4    2.79    0.10
  -1   1  -4    2.60    0.11
  -1   1  -4    2.73    0.14
  -1   1  -4    2.57    0.09
   1   0   4  230.14    6.91
   1   0   4  234.04    6.91
   1   0   4  236.31    6.90
   1   0   4  236.22    6.90
   1   0   4  234.04    6.92
  -1   0  -4  227.85    6.77
  -1   0  -4  228.96    6.79
  -1   0  -4  225.54    6.76
  -1   0  -4  230.90    6.78
  -1   0  -4  234.21    6.76
   1   1   4    2.65    0.11
   1   1   4    2.99    0.12
   1   1   4    2.61    0.12
   1   1   4    2.62    0.13
   1   1   4    2.85    0.10
   1   1   4    2.85    0.10
  -1  -1  -4    2.46    0.12
  -1  -1  -4    2.48    0.09
  -1  -1  -4    2.76    0.12
  -1  -1  -4    2.65    0.13
  -1  -1  -4    2.62    0.10
  -1  -1  -4    2.66    0.11
   1   2   4   85.99    2.54
   1   2   4   83.91    2.54
   1   2   4   84.83    2.55
   1   2   4   85.90    2.52
   1   2   4   86.19    2.54
   1   2   4   84.77    2.52
  -1  -2  -4   86.89    2.55
  -1  -2  -4   84.87    2.55
  -1  -2  -4   85.69    2.55
  -1  -2  -4   85.28    2.53
  -1  -2  -4   83.38    2.54
  -1  -2  -4   86.54    2.52
   1   3   4    4.48    0.15
   1   3   4    4.49    0.18
   1   3   4    4.48    0.16
   1   3   4    4.36    0.18
   1   3   4    4.41    0.18
   1   3   4    4.46    0.20
  -1  -3  -4    4.38    0.15
  -1  -3  -4    4.35    0.15
  -1  -3  -4    4.46    0.18
  -1  -3  -4    4.40    0.15
  -1  -3  -4    4.33    0.17
  -1  -3  -4    4.25    0.19
   1   4   4    3.88    0.19
   1   4   4    3.78    0.18
   1   4   4    4.03    0.15
  -1  -4  -4    4.19    0.18
  -1  -4  -4    3.72    0.19
  -1  -4  -4    3.96    0.15
  -1  -4  -4    3.60    0.14
  -1  -4  -4    4.32    0.18
   1   5   4    2.32    0.16
   1   5   4    1.90    0.17
   1   5   4    2.25    0.11
   1   5   4    2.36    0.19
   1   5   4    2.22    0.12
  -1  -5  -4    2.28    0.16
  -1  -5  -4    2.24    0.15
  -1  -5  -4    2.55    0.10
  -1  -5  -4    2.03    0.18
  -1  -5  -4    2.20    0.12
   1   6   4   10.62    0.41
   1   6   4   10.85    0.44
   1   6   4   10.90    0.36
   1   6   4   11.66    0.43
   1   6   4   11.26    0.37
  -1  -6  -4   11.25    0.36
  -1  -6  -4   11.26    0.40
  -1  -6  -4   11.15    0.37
  -1  -6  -4   11.07    0.45
   1   7   4    0.73    0.10
   1   7   4    1.11    0.17
   1   7   4    1.04    0.11
   1   7   4    0.96    0.15
   1   7   4    0.99    0.12
   1   7   4    0.68    0.14
  -1  -7  -4    1.02    0.14
  -1  -7  -4    1.01    0.15
  -1  -7  -4    0.95    0.10
  -1  -7  -4    1.03    0.12
  -1  -7  -4    0.76    0.16
   1   8   4   33.88    1.05
   1   8   4   33.75    1.14
   1   8   4   33.94    1.06
   1   8   4   34.23    1.06
   1   8   4   34.85    1.13
  -1  -8  -4   34.84    1.07
  -1  -8  -4   34.06    1.06
  -1  -8  -4   35.37    1.13
  -1  -8  -4   34.56    1.15
  -1  -8  -4   35.25    1.12
   1   9   4   17.37    0.57
   1   9   4   17.59    0.56
   1   9   4   16.58    0.66
   1   9   4   14.17    0.65
   1   9   4   16.94    0.67
   1   9   4   17.00    0.69
  -1  -9  -4   16.95    0.62
  -1  -9  -4   16.49    0.66
  -1  -9  -4   17.15    0.68
  -1  -9  -4   17.72    0.56
  -1  -9  -4   16.82    0.57
   1  10   4   37.86    1.20
   1  10   4   39.10    1.30
   1  10   4   38.15    1.22
   1  10   4   37.74    1.30
   1  10   4   38.87    1.19
   1  10   4   37.60    1.33
  -1 -10  -4   37.23    1.30
  -1 -10  -4   38.75    1.19
  -1 -10  -4   39.97    1.32
  -1 -10  -4   39.10    1.20
  -1 -10  -4   38.09    1.26
   1  11   4    4.07    0.40
   1  11   4    4.08    0.51
   1  11   4    5.03    0.66
   1  11   4    4.50    0.29
  -1 -11  -4    4.14    0.52
  -1 -11  -4    4.77    0.46
   1  12   4    5.21    0.36
   1  12   4    5.53    0.51
   1  12   4    5.80    0.65
  -1 -12  -4    5.16    0.76
  -1 -12  -4    6.05    0.67
  -1 -12  -4    5.28    0.37
   1  13   4    0.52    0.25
   1  13   4    0.20    0.50
  -1 -13  -4    0.32    0.26
  -1 -13  -4    0.54    0.50
   1 -13   3    0.21    0.41
   1 -13   3    0.11    0.34
   1 -13   3    0.10    0.23
  -1  13  -3    0.18    0.43
  -1  13  -3    0.07    0.20
   1 -12   3    0.16    0.31
   1 -12   3   -0.07    0.26
   1 -12   3    0.26    0.48
   1 -12   3    0.09    0.18
  -1  12  -3    0.02    0.38
  -1  12  -3    0.27    0.32
  -1  12  -3    0.12    0.16
   1 -11   3    3.83    0.44
   1 -11   3    3.89    0.27
   1 -11   3    2.93    0.43
   1 -11   3    3.87    0.44
  -1  11  -3    3.16    0.32
  -1  11  -3    4.02    0.24
  -1  11  -3    4.37    0.50
  -1  11  -3    3.25    0.43
  -1  11  -3    2.60    0.43
   1 -10   3    8.79    0.40
   1 -10   3   10.17    0.38
   1 -10   3    9.71    0.59
   1 -10   3    9.49    0.51
   1 -10   3   10.42    0.46
  -1  10  -3    9.95    0.50
  -1  10  -3    9.57    0.35
  -1  10  -3    9.23    0.43
  -1  10  -3    9.76    0.52
  -1  10  -3    8.66    0.56
  -1  10  -3   11.06    0.72
   1  -9   3   33.31    1.07
   1  -9   3   33.41    1.12
   1  -9   3   34.61    1.09
   1  -9   3   35.80    1.14
   1  -9   3   35.61    1.18
  -1   9  -3   34.54    1.14
  -1   9  -3   33.36    1.12
  -1   9  -3   32.78    1.08
  -1   9  -3   33.77    1.04
  -1   9  -3   32.72    1.11
  -1   9  -3   36.69    1.26
   1  -8   3    1.96    0.24
   1  -8   3    2.39    0.23
   1  -8   3    2.07    0.15
   1  -8   3    2.16    0.17
   1  -8   3    1.98    0.23
  -1   8  -3    2.31    0.17
  -1   8  -3    2.24    0.24
  -1   8  -3    2.05    0.13
  -1   8  -3    2.42    0.24
  -1   8  -3    2.25    0.24
  -1   8  -3    2.22    0.31
   1  -7   3  105.28    3.04
   1  -7   3   99.64    3.03
   1  -7   3   99.28    2.99
   1  -7   3   99.01    2.99
   1  -7   3   98.76    3.04
  -1   7  -3  100.94    2.97
  -1   7  -3   97.35    2.92
  -1   7  -3   98.16    2.96
  -1   7  -3   98.48    2.93
  -1   7  -3   96.94    2.98
   1  -6   3    6.36    0.23
   1  -6   3    6.28    0.23
   1  -6   3    6.74    0.28
   1  -6   3    6.71    0.31
   1  -6   3    6.43    0.28
  -1   6  -3    6.18    0.27
  -1   6  -3    6.30    0.23
  -1   6  -3    6.41    0.30
  -1   6  -3    6.38    0.22
  -1   6  -3    6.09    0.27
   1  -5   3   40.90    1.23
   1  -5   3   37.87    1.22
   1  -5   3   39.45    1.19
   1  -5   3   39.64    1.22
   1  -5   3   39.55    1.19
  -1   5  -3   38.13    1.19
  -1   5  -3   39.18    1.15
  -1   5  -3   40.09    1.18
  -1   5  -3   34.69    1.16
   1  -4   3    0.05    0.08
   1  -4   3    0.02    0.04
   1  -4   3    0.08    0.04
   1  -4   3    0.11    0.05
   1  -4   3    0.03    0.06
  -1   4  -3    0.04    0.07
  -1   4  -3    0.02    0.04
  -1   4  -3    0.08    0.06
  -1   4  -3    0.05    0.03
   1  -3   3   54.87    1.61
   1  -3   3   55.04    1.61
   1  -3   3   54.09    1.63
   1  -3   3   53.05    1.64
   1  -3   3   54.45    1.64
  -1   3  -3   54.02    1.62
  -1   3  -3   55.98    1.63
  -1   3  -3   55.53    1.65
  -1   3  -3   55.38    1.65
  -1   3  -3   53.14    1.65
   1  -2   3    6.99    0.25
   1  -2   3    8.65    0.27
   1  -2   3    8.14    0.25
   1  -2   3    8.90    0.27
   1  -2   3    7.12    0.27
  -1   2  -3    6.63    0.23
  -1   2  -3    6.83    0.23
  -1   2  -3    8.03    0.26
  -1   2  -3    7.61    0.25
  -1   2  -3    7.63    0.25
   1  -1   3  258.05    7.21
   1  -1   3  242.74    7.21
   1  -1   3  233.16    7.22
   1  -1   3  251.55    7.23
   1  -1   3  232.83    7.21
   1  -1   3  250.26    7.22
  -1   1  -3  226.95    7.07
  -1   1  -3  235.24    7.08
  -1   1  -3  227.19    7.09
  -1   1  -3  252.56    7.07
  -1   1  -3  257.66    7.08
   1   0   3   -0.02    0.02
   1   0   3    0.02    0.02
   1   0   3    0.00    0.02
   1   0   3    0.01    0.03
   1   0   3    0.02    0.03
  -1   0  -3   -0.01    0.03
  -1   0  -3   -0.02    0.02
  -1   0  -3    0.01    0.03
  -1   0  -3    0.03    0.03
  -1   0  -3    0.01    0.02
  -1   0  -3   -0.03    0.02
   1   1   3  232.33    7.28
   1   1   3  251.63    7.29
   1   1   3  248.40    7.28
   1   1   3  281.17    7.27
   1   1   3  230.07    7.28
   1   1   3  236.95    7.27
  -1  -1  -3  227.39    6.92
  -1  -1  -3  229.21    6.93
  -1  -1  -3  247.35    6.92
  -1  -1  -3  227.19    6.93
  -1  -1  -3  227.73    6.91
  -1  -1  -3  248.98    6.91
   1   2   3    6.25    0.21
   1   2   3    6.89    0.23
   1   2   3    7.09    0.23
   1   2   3    6.39    0.23
   1   2   3    6.63    0.23
  -1  -2  -3    6.51    0.21
  -1  -2  -3    6.55    0.21
  -1  -2  -3    6.69    0.23
  -1  -2  -3    7.04    0.23
  -1  -2  -3    6.70    0.21
  -1  -2  -3    6.53    0.24
  -1  -2  -3    6.45    0.22
   1   3   3   55.36    1.65
   1   3   3   53.81    1.65
   1   3   3   55.49    1.65
   1   3   3   54.65    1.63
   1   3   3   54.99    1.63
   1   3   3   54.22    1.65
  -1  -3  -3   54.62    1.63
  -1  -3  -3   53.90    1.64
  -1  -3  -3   55.40    1.63
  -1  -3  -3   52.23    1.61
  -1  -3  -3   55.20    1.63
  -1  -3  -3   54.84    1.61
  -1  -3  -3   52.92    1.61
   1   4   3    0.06    0.04
   1   4   3    0.10    0.07
   1   4   3    0.02    0.03
   1   4   3    0.06    0.04
   1   4   3    0.05    0.06
   1   4   3    0.05    0.07
  -1  -4  -3    0.12    0.07
  -1  -4  -3    0.02    0.03
  -1  -4  -3    0.02    0.06
  -1  -4  -3   -0.01    0.05
  -1  -4  -3    0.06    0.04
   1   5   3   40.13    1.24
   1   5   3   40.46    1.20
   1   5   3   39.90    1.24
   1   5   3   40.07    1.23
   1   5   3   39.88    1.20
   1   5   3   38.59    1.20
  -1  -5  -3   39.53    1.24
  -1  -5  -3   39.15    1.23
  -1  -5  -3   40.70    1.20
  -1  -5  -3   40.13    1.20
  -1  -5  -3   40.27    1.22
   1   6   3    5.94    0.28
   1   6   3    6.28    0.24
   1   6   3    6.28    0.22
   1   6   3    6.26    0.28
   1   6   3    5.54    0.29
   1   6   3    6.41    0.23
  -1  -6  -3    6.23    0.21
  -1  -6  -3    5.65    0.35
  -1  -6  -3    5.98    0.27
  -1  -6  -3    5.90    0.22
  -1  -6  -3    6.65    0.26
   1   7   3   99.28    3.04
   1   7   3  100.40    3.05
   1   7   3  102.93    2.99
   1   7   3  100.36    3.01
   1   7   3   99.90    3.05
   1   7   3  100.17    2.99
  -1  -7  -3  101.02    2.98
  -1  -7  -3  100.69    3.00
  -1  -7  -3   99.95    3.02
  -1  -7  -3   99.92    2.97
  -1  -7  -3   98.30    3.03
   1   8   3    2.31    0.22
   1   8   3    2.11    0.29
   1   8   3    1.89    0.26
   1   8   3    2.29    0.17
   1   8   3    2.07    0.15
  -1  -8  -3    2.70    0.27
  -1  -8  -3    2.43    0.23
  -1  -8  -3    1.76    0.15
  -1  -8  -3    1.93    0.14
  -1  -8  -3    2.18    0.26
   1   9   3   35.11    1.08
   1   9   3   33.28    1.14
   1   9   3   34.11    1.05
   1   9   3   34.61    1.14
   1   9   3   33.04    1.15
   1   9   3   33.15    1.06
  -1  -9  -3   33.20    1.08
  -1  -9  -3   32.25    1.12
  -1  -9  -3   34.62    1.11
  -1  -9  -3   31.53    1.05
  -1  -9  -3   34.26    1.03
   1  10   3    9.26    0.44
   1  10   3    9.75    0.57
   1  10   3    9.84    0.54
   1  10   3    8.47    0.51
   1  10   3    9.77    0.37
   1  10   3    9.26    0.39
  -1 -10  -3    9.30    0.47
  -1 -10  -3    9.53    0.53
  -1 -10  -3    9.74    0.38
  -1 -10  -3    9.48    0.47
  -1 -10  -3    9.99    0.53
   1  11   3    3.39    0.45
   1  11   3    4.03    0.27
   1  11   3    4.55    0.58
   1  11   3    3.81    0.48
  -1 -11  -3    3.66    0.49
  -1 -11  -3    3.33    0.38
  -1 -11  -3    3.47    0.49
  -1 -11  -3    4.07    0.28
   1  12   3    0.05    0.18
   1  12   3   -0.07    0.32
   1  12   3    0.11    0.34
  -1 -12  -3    0.09    0.37
  -1 -12  -3    0.07    0.38
  -1 -12  -3    0.17    0.19
   1  13   3    0.32    0.48
  -1 -13  -3    0.16    0.46
  -1 -13  -3    0.11    0.48
  -1 -13  -3   -0.08    0.24
   1 -13   2    0.23    0.23
   1 -13   2    0.46    0.42
   1 -13   2    0.27    0.32
  -1  13  -2    0.12    0.42
  -1  13  -2    0.08    0.20
   1 -12   2   36.21    1.28
   1 -12   2   35.43    1.40
   1 -12   2   36.14    1.14
   1 -12   2   34.59    1.21
  -1  12  -2   37.35    1.33
  -1  12  -2   38.46    1.18
  -1  12  -2   36.31    1.36
   1 -11   2    4.67    0.28
   1 -11   2    4.66    0.39
   1 -11   2    4.69    0.44
   1 -11   2    4.55    0.58
  -1  11  -2    4.58    0.26
  -1  11  -2    5.15    0.56
  -1  11  -2    4.67    0.33
  -1  11  -2    5.03    0.45
  -1  11  -2    4.39    0.53
  -1  11  -2    5.53    0.60
   1 -10   2   16.55    0.75
   1 -10   2   17.06    0.65
   1 -10   2   18.68    0.59
  -1  10  -2   17.51    0.70
  -1  10  -2   16.53    0.68
  -1  10  -2   17.63    0.57
  -1  10  -2   17.69    0.75
  -1  10  -2   16.75    0.59
  -1  10  -2   16.92    0.71
   1  -9   2    0.10    0.21
   1  -9   2    0.25    0.12
   1  -9   2    0.32    0.10
   1  -9   2    0.19    0.14
  -1   9  -2    0.33    0.16
  -1   9  -2    0.43    0.12
  -1   9  -2    0.34    0.09
  -1   9  -2    0.28    0.22
  -1   9  -2    0.52    0.18
  -1   9  -2    0.16    0.21
   1  -8   2    8.18    0.29
   1  -8   2    7.19    0.39
   1  -8   2    7.13    0.35
   1  -8   2    7.41    0.34
   1  -8   2    7.49    0.28
  -1   8  -2    7.82    0.28
  -1   8  -2    7.88    0.38
  -1   8  -2    7.66    0.36
  -1   8  -2    7.10    0.39
  -1   8  -2    7.99    0.30
  -1   8  -2    7.99    0.40
   1  -7   2    0.57    0.08
   1  -7   2    0.35    0.07
   1  -7   2    0.52    0.11
   1  -7   2    0.73    0.12
   1  -7   2    0.48    0.13
  -1   7  -2    0.60    0.12
  -1   7  -2    0.31    0.17
  -1   7  -2    0.65    0.07
  -1   7  -2    0.66    0.13
  -1   7  -2    0.48    0.08
   1  -6   2   44.06    1.34
   1  -6   2   43.44    1.39
   1  -6   2   44.58    1.37
   1  -6   2   45.16    1.34
   1  -6   2   45.64    1.38
  -1   6  -2   45.15    1.34
  -1   6  -2   45.09    1.39
  -1   6  -2   44.35    1.37
  -1   6  -2   43.84    1.34
   1  -5   2   18.34    0.59
   1  -5   2   18.27    0.57
   1  -5   2   18.34    0.57
   1  -5   2   18.51    0.61
  -1   5  -2   18.97    0.57
  -1   5  -2   18.49    0.61
  -1   5  -2   18.38    0.61
  -1   5  -2   18.48    0.57
   1  -4   2  201.96    6.06
   1  -4   2  205.05    6.06
   1  -4   2  196.04    6.04
   1  -4   2  211.31    6.07
   1  -4   2  208.38    6.04
  -1   4  -2  211.88    6.13
  -1   4  -2  208.49    6.12
  -1   4  -2  199.38    6.10
   1  -3   2    0.79    0.05
   1  -3   2    0.78    0.08
   1  -3   2    0.81    0.08
   1  -3   2    0.82    0.09
   1  -3   2    0.81    0.05
  -1   3  -2    0.86    0.06
  -1   3  -2    0.92    0.09
  -1   3  -2    0.78    0.05
   1  -2   2  540.70   16.25
   1  -2   2  585.32   16.25
   1  -2   2  528.44   16.24
  -1   2  -2  482.20   14.44
  -1   2  -2  477.78   14.44
  -1   2  -2  475.87   14.44
  -1   2  -2  523.95   14.43
   1  -1   2   39.32    1.19
   1  -1   2   39.92    1.19
   1  -1   2   40.24    1.20
   1  -1   2   40.72    1.20
  -1   1  -2   40.21    1.19
  -1   1  -2   40.69    1.21
  -1   1  -2   40.04    1.20
  -1   1  -2   40.09    1.20
  -1   1  -2   40.26    1.19
  -1   1  -2   39.98    1.19
   1   0   2  256.05    7.66
   1   0   2  298.06    7.66
   1   0   2  233.81    7.65
   1   0   2  251.63    7.65
  -1   0  -2  288.17    8.12
  -1   0  -2  254.31    8.12
  -1   0  -2  247.30    8.12
  -1   0  -2  312.96    8.13
   1   1   2   39.32    1.17
   1   1   2   35.51    1.17
   1   1   2   39.41    1.17
   1   1   2   39.03    1.16
   1   1   2   40.80    1.17
   1   1   2   40.37    1.17
  -1  -1  -2   40.38    1.19
  -1  -1  -2   40.24    1.19
  -1  -1  -2   39.06    1.20
  -1  -1  -2   40.34    1.20
  -1  -1  -2   40.16    1.20
  -1  -1  -2   40.28    1.19
   1   2   2  476.16   15.21
   1   2   2  482.72   15.21
   1   2   2  589.50   15.21
  -1  -2  -2  490.38   14.98
  -1  -2  -2  496.02   14.98
  -1  -2  -2  495.22   15.00
  -1  -2  -2  570.80   15.00
  -1  -2  -2  491.65   14.98
   1   3   2    0.96    0.08
   1   3   2    0.95    0.06
   1   3   2    0.87    0.09
   1   3   2    0.92    0.05
   1   3   2    0.99    0.06
   1   3   2    0.97    0.09
  -1  -3  -2    0.72    0.05
  -1  -3  -2    0.77    0.07
  -1  -3  -2    0.77    0.08
  -1  -3  -2    0.83    0.05
  -1  -3  -2    0.92    0.11
  -1  -3  -2    0.80    0.08
  -1  -3  -2    0.80    0.09
   1   4   2  208.55    6.06
   1   4   2  207.79    6.05
   1   4   2  191.51    6.06
   1   4   2  212.65    6.08
   1   4   2  209.10    6.08
   1   4   2  200.86    6.08
  -1  -4  -2  212.34    6.16
  -1  -4  -2  209.42    6.17
  -1  -4  -2  210.46    6.16
  -1  -4  -2  201.59    6.14
  -1  -4  -2  206.29    6.14
   1   5   2   19.44    0.60
   1   5   2   17.31    0.60
   1   5   2   17.75    0.56
   1   5   2   17.94    0.56
   1   5   2   18.36    0.60
   1   5   2   17.96    0.57
  -1  -5  -2   18.29    0.57
  -1  -5  -2   18.62    0.60
  -1  -5  -2   18.92    0.59
  -1  -5  -2   17.69    0.60
  -1  -5  -2   18.31    0.56
   1   6   2   45.52    1.35
   1   6   2   46.02    1.39
   1   6   2   44.33    1.40
   1   6   2   45.33    1.35
   1   6   2   44.59    1.37
   1   6   2   43.89    1.40
  -1  -6  -2   43.77    1.38
  -1  -6  -2   43.27    1.33
  -1  -6  -2   44.40    1.37
  -1  -6  -2   45.97    1.34
   1   7   2    0.55    0.11
   1   7   2    0.50    0.13
   1   7   2    0.79    0.15
   1   7   2    0.74    0.08
   1   7   2    0.67    0.14
   1   7   2    0.51    0.07
  -1  -7  -2    0.44    0.08
  -1  -7  -2    0.74    0.14
  -1  -7  -2    0.69    0.14
  -1  -7  -2    0.58    0.07
   1   8   2    7.41    0.37
   1   8   2    8.15    0.40
   1   8   2    7.70    0.34
   1   8   2    8.04    0.29
   1   8   2    7.51    0.30
   1   8   2    8.23    0.41
  -1  -8  -2    7.71    0.29
  -1  -8  -2    7.53    0.38
  -1  -8  -2    7.77    0.38
  -1  -8  -2    7.63    0.28
   1   9   2    0.38    0.18
   1   9   2    0.32    0.10
   1   9   2    0.49    0.18
   1   9   2    0.29    0.20
   1   9   2    0.38    0.20
   1   9   2    0.38    0.17
  -1  -9  -2    0.18    0.17
  -1  -9  -2    0.17    0.20
  -1  -9  -2    0.07    0.10
  -1  -9  -2    0.51    0.11
   1  10   2   17.30    0.67
   1  10   2   17.83    0.71
   1  10   2   17.14    0.75
   1  10   2   18.05    0.59
   1  10   2   17.84    0.73
  -1 -10  -2   18.49    0.62
  -1 -10  -2   17.73    0.60
  -1 -10  -2   18.09    0.68
  -1 -10  -2   16.39    0.71
  -1 -10  -2   18.28    0.73
   1  11   2    5.04    0.56
   1  11   2    4.71    0.68
   1  11   2    5.08    0.28
   1  11   2    5.14    0.47
   1  11   2    3.67    0.42
  -1 -11  -2    4.97    0.49
  -1 -11  -2    4.40    0.29
  -1 -11  -2    4.74    0.53
  -1 -11  -2    4.46    0.30
  -1 -11  -2    5.22    0.46
   1  12   2   37.40    1.34
   1  12   2   37.57    1.17
   1  12   2   34.75    1.26
  -1 -12  -2   34.69    1.27
  -1 -12  -2   36.82    1.16
  -1 -12  -2   37.16    1.32
   1  13   2    0.21    0.42
   1  13   2    0.16    0.22
  -1 -13  -2    0.07    0.23
  -1 -13  -2    0.18    0.43
  -1 -13  -2    0.12    0.43
   1 -13   1    7.54    0.59
   1 -13   1    7.60    0.44
   1 -13   1    8.04    0.71
  -1  13  -1    8.49    0.72
  -1  13  -1    8.61    0.43
   1 -12   1    8.66    0.40
   1 -12   1    7.92    0.73
   1 -12   1    7.88    0.79
  -1  12  -1    6.54    0.75
  -1  12  -1    8.84    0.38
  -1  12  -1    8.46    0.60
   1 -11   1    2.19    0.37
   1 -11   1    2.13    0.23
   1 -11   1    2.28    0.25
   1 -11   1    1.98    0.21
  -1  11  -1    2.62    0.41
  -1  11  -1    2.41    0.22
  -1  11  -1    2.55    0.22
  -1  11  -1    2.23    0.29
  -1  11  -1    3.28    0.37
  -1  11  -1    2.70    0.37
   1 -10   1   16.29    0.56
   1 -10   1   16.33    0.65
   1 -10   1   16.17    0.71
  -1  10  -1   15.55    0.69
  -1  10  -1   17.08    0.54
  -1  10  -1   16.80    0.57
  -1  10  -1   16.66    0.72
  -1  10  -1   15.77    0.68
  -1  10  -1   15.53    0.65
   1  -9   1    0.11    0.09
   1  -9   1    0.00    0.16
   1  -9   1    0.15    0.20
   1  -9   1   -0.04    0.10
  -1   9  -1    0.18    0.18
  -1   9  -1    0.08    0.22
  -1   9  -1   -0.03    0.10
  -1   9  -1    0.03    0.08
  -1   9  -1    0.02    0.18
  -1   9  -1    0.03    0.16
   1  -8   1    4.42    0.28
   1  -8   1    4.72    0.20
   1  -8   1    4.70    0.21
  -1   8  -1    4.56    0.19
  -1   8  -1    4.88    0.32
  -1   8  -1    4.61    0.31
  -1   8  -1    4.57    0.21
  -1   8  -1    4.58    0.29
  -1   8  -1    4.43    0.30
   1  -7   1    1.62    0.14
   1  -7   1    1.65    0.19
   1  -7   1    1.58    0.21
   1  -7   1    1.66    0.12
  -1   7  -1    1.77    0.11
  -1   7  -1    1.88    0.13
  -1   7  -1    1.69    0.22
  -1   7  -1    1.86    0.20
  -1   7  -1    1.60    0.19
   1  -6   1    2.29    0.11
   1  -6   1    1.96    0.11
   1  -6   1    2.26    0.17
   1  -6   1    2.05    0.18
  -1   6  -1    2.30    0.11
  -1   6  -1    1.90    0.17
  -1   6  -1    2.58    0.18
  -1   6  -1    2.22    0.12
  -1   6  -1    2.35    0.19
   1  -5   1    0.08    0.07
   1  -5   1    0.12    0.04
   1  -5   1    0.02    0.04
   1  -5   1    0.07    0.07
  -1   5  -1    0.06    0.04
  -1   5  -1    0.02    0.07
  -1   5  -1   -0.04    0.07
  -1   5  -1    0.06    0.04
   1  -4   1   62.51    1.92
   1  -4   1   66.15    1.90
   1  -4   1   63.00    1.92
   1  -4   1   63.86    1.90
  -1   4  -1   64.99    1.93
  -1   4  -1   64.70    1.91
  -1   4  -1   63.17    1.91
   1  -3   1    0.14    0.04
   1  -3   1    0.12    0.04
   1  -3   1    0.08    0.03
   1  -3   1    0.07    0.03
   1  -3   1    0.05    0.05
  -1   3  -1   -0.01    0.03
  -1   3  -1    0.04    0.02
  -1   3  -1    0.16    0.05
   1  -2   1   13.54    0.41
   1  -2   1   13.55    0.42
  -1   2  -1   13.74    0.43
  -1   2  -1   13.78    0.43
  -1   2  -1   13.51    0.41
  -1   2  -1   14.00    0.42
   1  -1   1    7.39    0.23
   1  -1   1    7.45    0.24
   1  -1   1    7.51    0.23
   1  -1   1    7.71    0.24
  -1   1  -1    7.32    0.23
  -1   1  -1    7.31    0.23
  -1   1  -1    7.45    0.22
   1   0   1   -0.01    0.01
   1   0   1    0.01    0.01
   1   0   1    0.01    0.01
   1   0   1   -0.01    0.01
   1   0   1    0.01    0.01
   1   0   1    0.00    0.01
  -1   0  -1   -0.02    0.01
  -1   0  -1    0.00    0.01
  -1   0  -1    0.00    0.01
  -1   0  -1    0.03    0.01
  -1   0  -1    0.04    0.01
   1   1   1    7.18    0.22
   1   1   1    7.60    0.23
   1   1   1    6.92    0.23
   1   1   1    7.22    0.23
  -1  -1  -1    7.59    0.24
  -1  -1  -1    7.39    0.24
  -1  -1  -1    7.45    0.25
  -1  -1  -1    9.02    0.25
   1   2   1   13.90    0.43
   1   2   1   12.96    0.42
   1   2   1   13.81    0.41
   1   2   1   13.53    0.43
   1   2   1   14.13    0.41
  -1  -2  -1   14.35    0.44
  -1  -2  -1   14.08    0.42
  -1  -2  -1   13.44    0.43
  -1  -2  -1   14.26    0.44
  -1  -2  -1   13.70    0.42
  -1  -2  -1   14.04    0.43
   1   3   1    0.07    0.02
   1   3   1    0.16    0.04
   1   3   1    0.14    0.05
   1   3   1    0.08    0.03
   1   3   1    0.14    0.05
   1   3   1    0.14    0.07
  -1  -3  -1    0.06    0.04
  -1  -3  -1    0.03    0.05
  -1  -3  -1    0.13    0.05
  -1  -3  -1    0.08    0.03
  -1  -3  -1    0.10    0.04
  -1  -3  -1    0.06    0.02
   1   4   1   65.27    1.96
   1   4   1   65.28    1.93
   1   4   1   63.90    1.93
   1   4   1   65.71    1.95
   1   4   1   65.43    1.94
   1   4   1   64.18    1.96
  -1  -4  -1   66.64    1.91
  -1  -4  -1   63.92    1.91
  -1  -4  -1   61.91    1.88
  -1  -4  -1   61.53    1.89
   1   5   1    0.03    0.04
   1   5   1    0.09    0.07
   1   5   1    0.01    0.08
   1   5   1    0.13    0.08
   1   5   1    0.01    0.04
   1   5   1    0.14    0.06
  -1  -5  -1    0.07    0.04
  -1  -5  -1    0.02    0.04
  -1  -5  -1    0.02    0.07
  -1  -5  -1    0.00    0.07
   1   6   1    2.22    0.19
   1   6   1    2.05    0.16
   1   6   1    2.32    0.18
   1   6   1    2.35    0.12
   1   6   1    2.57    0.18
  -1  -6  -1    1.81    0.17
  -1  -6  -1    2.38    0.12
  -1  -6  -1    2.14    0.11
  -1  -6  -1    2.57    0.18
   1   7   1    1.39    0.16
   1   7   1    1.95    0.18
   1   7   1    1.74    0.11
   1   7   1    1.53    0.13
   1   7   1    2.09    0.28
   1   7   1    1.75    0.20
  -1  -7  -1    1.52    0.20
  -1  -7  -1    1.63    0.11
  -1  -7  -1    1.63    0.12
  -1  -7  -1    1.72    0.20
   1   8   1    4.13    0.21
   1   8   1    4.68    0.30
   1   8   1    4.83    0.31
   1   8   1    5.46    0.32
   1   8   1    4.55    0.20
   1   8   1    4.35    0.31
  -1  -8  -1    5.21    0.30
  -1  -8  -1    4.74    0.21
  -1  -8  -1    4.65    0.31
  -1  -8  -1    4.66    0.20
   1   9   1    0.06    0.18
   1   9   1    0.05    0.09
   1   9   1   -0.06    0.19
   1   9   1    0.07    0.10
   1   9   1   -0.07    0.16
   1   9   1    0.10    0.17
  -1  -9  -1    0.43    0.18
  -1  -9  -1    0.12    0.20
  -1  -9  -1    0.05    0.09
  -1  -9  -1    0.13    0.09
   1  10   1   14.95    0.79
   1  10   1   16.32    0.54
   1  10   1   16.22    0.66
   1  10   1   15.35    0.63
   1  10   1   15.98    0.55
   1  10   1   16.67    0.69
  -1 -10  -1   15.60    0.55
  -1 -10  -1   16.12    0.67
  -1 -10  -1   16.53    0.55
   1  11   1    2.64    0.33
   1  11   1    2.14    0.21
   1  11   1    2.66    0.35
   1  11   1    2.31    0.23
   1  11   1    2.38    0.32
  -1 -11  -1    2.43    0.24
  -1 -11  -1    2.33    0.31
  -1 -11  -1    2.72    0.27
   1  12   1    8.26    0.61
   1  12   1    8.20    0.59
   1  12   1    7.85    0.39
  -1 -12  -1    7.35    0.60
  -1 -12  -1    7.78    0.39
   1  13   1    8.49    0.44
   1  13   1    8.32    0.74
  -1 -13  -1    8.08    0.45
  -1 -13  -1    7.31    0.75
  -1 -13  -1    7.57    0.73
   1 -13   0   10.33    0.64
   1 -13   0   11.32    0.77
   1 -13   0   11.66    0.51
  -1  13   0   11.04    0.77
  -1  13   0   10.94    0.49
   1 -12   0    2.73    0.30
   1 -12   0    2.61    0.29
   1 -12   0    3.38    0.40
  -1  12   0    2.91    0.27
  -1  12   0    2.93    0.37
   1 -11   0    1.80    0.22
   1 -11   0    1.67    0.29
   1 -11   0    2.14    0.26
  -1  11   0    1.66    0.54
  -1  11   0    2.11    0.29
  -1  11   0    1.77    0.34
  -1  11   0    1.65    0.32
  -1  11   0    2.05    0.21
  -1  11   0    1.67    0.21
   1 -10   0   26.17    0.83
   1 -10   0   25.01    0.83
   1 -10   0   26.17    0.93
   1 -10   0   26.84    1.07
  -1  10   0   25.94    0.90
  -1  10   0   25.10    0.93
  -1  10   0   23.16    0.95
  -1  10   0   24.05    0.93
  -1  10   0   25.87    0.81
  -1  10   0   25.87    0.80
   1  -9   0    0.70    0.11
   1  -9   0    0.84    0.22
   1  -9   0    0.43    0.17
   1  -9   0    0.83    0.11
  -1   9   0    0.83    0.10
  -1   9   0    0.40    0.17
  -1   9   0    0.72    0.18
  -1   9   0    0.76    0.12
  -1   9   0    0.81    0.22
   1  -8   0    9.25    0.33
   1  -8   0   10.12    0.42
   1  -8   0    9.38    0.43
   1  -8   0    9.75    0.34
  -1   8   0    9.92    0.42
  -1   8   0    9.54    0.33
  -1   8   0    9.27    0.41
  -1   8   0    9.60    0.34
  -1   8   0    9.50    0.44
  -1   8   0    9.01    0.40
   1  -7   0    3.03    0.15
   1  -7   0    3.39    0.22
   1  -7   0    3.20    0.24
  -1   7   0    3.26    0.24
  -1   7   0    3.01    0.24
  -1   7   0    3.36    0.15
  -1   7   0    3.22    0.22
  -1   7   0    3.31    0.23
   1  -6   0   62.26    1.89
   1  -6   0   62.90    1.85
   1  -6   0   61.60    1.85
   1  -6   0   60.77    1.89
  -1   6   0   62.48    1.93
  -1   6   0   64.87    1.93
  -1   6   0   63.72    1.89
  -1   6   0   62.18    1.89
  -1   6   0   63.03    1.93
   1  -5   0    1.69    0.14
   1  -5   0    1.97    0.15
  -1   5   0    1.91    0.10
  -1   5   0    1.66    0.14
  -1   5   0    1.77    0.15
  -1   5   0    1.88    0.09
   1  -4   0  148.45    4.54
   1  -4   0  153.03    4.55
   1  -4   0  155.18    4.52
   1  -4   0  155.45    4.52
  -1   4   0  151.96    4.49
  -1   4   0  155.55    4.47
  -1   4   0  150.75    4.47
  -1   4   0  146.79    4.49
   1  -3   0   10.65    0.37
   1  -3   0   11.54    0.35
   1  -3   0   11.46    0.37
   1  -3   0   11.91    0.35
  -1   3   0   11.41    0.37
  -1   3   0   11.39    0.37
  -1   3   0   10.93    0.35
  -1   3   0   11.17    0.34
   1  -2   0   35.32    1.05
   1  -2   0   34.78    1.05
  -1   2   0   35.19    1.01
  -1   2   0   31.71    0.99
   1  -1   0   11.93    0.35
   1  -1   0   11.46    0.35
   1  -1   0   11.45    0.35
   1  -1   0   11.61    0.35
  -1   1   0   11.56    0.36
  -1   1   0   11.95    0.36
  -1   1   0   11.65    0.35
  -1   1   0   11.57    0.35
   1   1   0   11.73    0.35
   1   1   0   11.90    0.36
   1   1   0   11.79    0.35
   1   1   0   12.01    0.35
   1   1   0   11.01    0.35
  -1  -1   0   12.12    0.36
  -1  -1   0   11.51    0.36
  -1  -1   0   12.26    0.36
  -1  -1   0   11.81    0.35
  -1  -1   0   11.85    0.36
  -1  -1   0   11.63    0.35
   1   2   0   34.97    1.06
   1   2   0   35.73    1.06
   1   2   0   35.49    1.05
   1   2   0   35.17    1.06
   1   2   0   35.21    1.05
  -1  -2   0   35.64    1.03
  -1  -2   0   34.51    1.04
  -1  -2   0   34.85    1.04
  -1  -2   0   31.82    1.03
  -1  -2   0   35.89    1.04
   1   3   0   11.30    0.38
   1   3   0   11.67    0.38
   1   3   0   11.58    0.38
   1   3   0   11.75    0.37
   1   3   0   12.19    0.36
   1   3   0   11.65    0.36
  -1  -3   0   11.41    0.37
  -1  -3   0   11.86    0.38
  -1  -3   0   11.47    0.35
   1   4   0  150.26    4.50
   1   4   0  151.76    4.50
   1   4   0  150.30    4.48
   1   4   0  152.16    4.50
   1   4   0  155.72    4.48
   1   4   0  149.77    4.50
  -1  -4   0  152.58    4.49
  -1  -4   0  154.05    4.47
  -1  -4   0  152.79    4.46
  -1  -4   0  144.97    4.49
   1   5   0    1.87    0.10
   1   5   0    2.04    0.15
   1   5   0    1.72    0.14
   1   5   0    1.55    0.09
   1   5   0    1.93    0.15
   1   5   0    2.08    0.14
  -1  -5   0    1.75    0.09
  -1  -5   0    1.69    0.15
  -1  -5   0    1.66    0.09
  -1  -5   0    1.85    0.14
   1   6   0   62.38    1.91
   1   6   0   65.26    1.88
   1   6   0   62.01    1.92
   1   6   0   63.00    1.92
   1   6   0   62.73    1.88
  -1  -6   0   62.92    1.88
  -1  -6   0   62.92    1.92
  -1  -6   0   62.45    1.92
  -1  -6   0   63.12    1.88
   1   7   0    3.27    0.24
   1   7   0    3.64    0.23
   1   7   0    3.14    0.23
   1   7   0    2.72    0.22
   1   7   0    3.38    0.15
  -1  -7   0    3.24    0.15
  -1  -7   0    3.14    0.22
   1   8   0    9.11    0.40
   1   8   0    9.60    0.42
   1   8   0    9.61    0.42
   1   8   0    9.24    0.40
   1   8   0    9.88    0.33
   1   8   0    8.33    0.32
  -1  -8   0    9.11    0.33
  -1  -8   0    8.81    0.41
  -1  -8   0    9.09    0.47
  -1  -8   0    9.72    0.33
   1   9   0    1.10    0.20
   1   9   0    0.76    0.11
   1   9   0    1.00    0.22
   1   9   0    0.88    0.10
   1   9   0    0.60    0.18
   1   9   0    0.75    0.17
  -1  -9   0    0.96    0.20
  -1  -9   0    0.67    0.11
  -1  -9   0    0.61    0.11
  -1  -9   0    0.93    0.21
   1  10   0   24.81    0.92
   1  10   0   27.24    1.08
   1  10   0   25.03    0.82
   1  10   0   25.37    0.96
   1  10   0   25.91    0.93
   1  10   0   25.65    0.81
  -1 -10   0   24.46    0.92
  -1 -10   0   25.56    0.90
  -1 -10   0   24.92    0.80
   1  11   0    1.12    0.33
   1  11   0    2.01    0.21
   1  11   0    1.70    0.36
   1  11   0    1.62    0.30
   1  11   0    1.73    0.20
   1  11   0    1.81    0.32
  -1 -11   0    1.53    0.35
  -1 -11   0    1.70    0.18
  -1 -11   0    1.82    0.18
   1  12   0    3.04    0.39
   1  12   0    2.58    0.27
  -1 -12   0    2.80    0.48
  -1 -12   0    3.01    0.30
  -1 -12   0    2.96    0.39
   1  13   0   11.06    0.49
   1  13   0   10.92    0.79
  -1 -13   0   11.93    0.53
  -1 -13   0   11.15    0.79
   1 -13  -1    2.85    0.35
   1 -13  -1    3.06    0.48
  -1  13   1    3.40    0.47
  -1  13   1    3.24    0.35
   1 -12  -1    0.19    0.32
   1 -12  -1   -0.02    0.17
  -1  12   1    0.26    0.36
  -1  12   1    0.16    0.31
  -1  12   1    0.07    0.16
  -1  12   1    0.29    0.41
   1 -11  -1   12.39    0.50
   1 -11  -1   13.87    0.71
   1 -11  -1   14.13    0.65
   1 -11  -1   13.85    0.49
  -1  11   1   13.93    0.48
  -1  11   1   12.71    0.64
  -1  11   1   13.24    0.78
  -1  11   1   13.26    0.52
  -1  11   1   13.54    0.71
  -1  11   1   12.53    0.72
   1 -10  -1    0.53    0.12
   1 -10  -1    0.45    0.21
   1 -10  -1    0.46    0.12
   1 -10  -1    0.56    0.25
  -1  10   1    0.38    0.22
  -1  10   1    0.32    0.20
  -1  10   1    0.38    0.14
  -1  10   1    0.10    0.25
  -1  10   1    0.34    0.27
   1  -9  -1   27.51    0.94
   1  -9  -1   26.79    0.85
   1  -9  -1   28.59    0.86
   1  -9  -1   26.06    0.94
  -1   9   1   27.22    0.91
  -1   9   1   26.36    0.93
  -1   9   1   27.50    0.86
  -1   9   1   27.16    0.85
  -1   9   1   26.86    0.94
  -1   9   1   28.10    0.95
   1  -8  -1    0.45    0.15
   1  -8  -1    0.14    0.07
   1  -8  -1   -0.01    0.16
   1  -8  -1    0.17    0.08
  -1   8   1    0.21    0.14
  -1   8   1    0.20    0.09
  -1   8   1    0.17    0.14
  -1   8   1    0.22    0.16
  -1   8   1    0.16    0.17
  -1   8   1    0.23    0.07
   1  -7  -1   16.13    0.55
   1  -7  -1   14.47    0.54
   1  -7  -1   15.17    0.49
  -1   7   1   16.21    0.57
  -1   7   1   16.54    0.55
  -1   7   1   15.42    0.57
  -1   7   1   16.33    0.57
  -1   7   1   15.39    0.51
   1  -6  -1    6.32    0.22
   1  -6  -1    5.91    0.27
   1  -6  -1    6.61    0.22
   1  -6  -1    5.85    0.27
  -1   6   1    6.36    0.22
  -1   6   1    5.91    0.23
  -1   6   1    6.41    0.28
  -1   6   1    6.22    0.26
  -1   6   1    6.29    0.28
  -1   6   1    6.58    0.29
   1  -5  -1   30.17    0.93
   1  -5  -1   31.20    0.96
   1  -5  -1   31.04    0.96
  -1   5   1   31.87    0.95
  -1   5   1   31.88    0.95
  -1   5   1   29.35    0.99
  -1   5   1   32.19    0.98
   1  -4  -1   31.91    0.99
   1  -4  -1   31.93    0.96
   1  -4  -1   32.58    0.96
   1  -4  -1   31.91    0.99
  -1   4   1   31.45    0.94
  -1   4   1   30.36    0.96
  -1   4   1   31.37    0.96
  -1   4   1   31.62    0.94
   1  -3  -1    1.19    0.09
   1  -3  -1    1.35    0.06
   1  -3  -1    1.32    0.06
  -1   3   1    1.29    0.09
  -1   3   1    1.01    0.06
  -1   3   1    1.16    0.09
   1  -2  -1   50.14    1.48
   1  -2  -1   50.43    1.50
   1  -2  -1   50.60    1.48
   1  -2  -1   49.13    1.49
  -1   2   1   49.03    1.47
  -1   2   1   51.27    1.48
  -1   2   1   49.39    1.47
  -1   2   1   49.10    1.48
   1  -1  -1   87.01    2.68
   1  -1  -1   89.72    2.67
   1  -1  -1   87.73    2.68
   1  -1  -1   90.00    2.67
   1  -1  -1   99.29    2.67
  -1   1   1   88.41    2.59
  -1   1   1   86.08    2.59
  -1   1   1   87.35    2.59
  -1   1   1   88.88    2.59
  -1   1   1   88.02    2.59
  -1   0   1    0.01    0.01
   1   1  -1   91.44    2.58
   1   1  -1   75.71    2.59
   1   1  -1   89.55    2.59
   1   1  -1   89.30    2.59
   1   1  -1   89.40    2.59
   1   1  -1   90.95    2.58
  -1  -1   1   86.81    2.64
  -1  -1   1   89.06    2.64
  -1  -1   1   90.20    2.63
  -1  -1   1   88.89    2.64
  -1  -1   1   93.11    2.63
  -1  -1   1   88.52    2.64
   1   2  -1   49.54    1.45
   1   2  -1   49.17    1.47
   1   2  -1   49.46    1.45
   1   2  -1   47.14    1.46
   1   2  -1   50.45    1.47
  -1  -2   1   48.72    1.48
  -1  -2   1   50.79    1.47
  -1  -2   1   48.67    1.47
  -1  -2   1   49.23    1.48
  -1  -2   1   50.45    1.48
   1   3  -1    1.20    0.06
   1   3  -1    1.28    0.06
   1   3  -1    1.18    0.09
   1   3  -1    1.11    0.09
   1   3  -1    1.26    0.09
   1   3  -1    1.43    0.08
  -1  -3   1    1.24    0.06
   1   4  -1   31.13    0.96
   1   4  -1   32.13    0.94
   1   4  -1   31.75    0.97
   1   4  -1   30.18    0.96
   1   4  -1   31.33    0.97
   1   4  -1   31.40    0.94
  -1  -4   1   32.10    0.96
  -1  -4   1   31.46    0.96
  -1  -4   1   31.85    0.98
  -1  -4   1   32.09    0.98
   1   5  -1   31.20    0.96
   1   5  -1   30.55    0.93
   1   5  -1   30.76    0.95
   1   5  -1   30.39    0.96
   1   5  -1   30.03    0.95
   1   5  -1   31.13    0.92
  -1  -5   1   30.39    0.92
  -1  -5   1   31.46    0.96
  -1  -5   1   29.75    0.92
   1   6  -1    6.36    0.27
   1   6  -1    6.25    0.27
   1   6  -1    6.22    0.28
   1   6  -1    6.27    0.22
   1   6  -1    6.05    0.27
   1   6  -1    6.37    0.22
  -1  -6   1    6.06    0.22
  -1  -6   1    5.82    0.28
  -1  -6   1    6.34    0.22
  -1  -6   1    6.77    0.28
   1   7  -1   14.63    0.55
   1   7  -1   16.35    0.57
   1   7  -1   14.84    0.50
   1   7  -1   17.29    0.56
   1   7  -1   16.08    0.56
  -1  -7   1   15.88    0.49
  -1  -7   1   14.91    0.55
  -1  -7   1   14.81    0.54
  -1  -7   1   15.29    0.49
   1   8  -1    0.02    0.07
   1   8  -1    0.27    0.08
   1   8  -1    0.42    0.16
   1   8  -1    0.18    0.14
   1   8  -1    0.22    0.14
   1   8  -1    0.13    0.14
  -1  -8   1    0.20    0.15
  -1  -8   1    0.17    0.08
  -1  -8   1    0.25    0.13
  -1  -8   1    0.32    0.08
   1   9  -1   26.40    0.92
   1   9  -1   27.54    0.84
   1   9  -1   27.58    0.93
   1   9  -1   26.95    0.85
   1   9  -1   26.70    0.94
   1   9  -1   27.18    0.92
  -1  -9   1   26.82    0.86
  -1  -9   1   27.82    0.93
  -1  -9   1   25.94    0.85
  -1  -9   1   28.32    0.95
   1  10  -1    0.61    0.11
   1  10  -1    0.69    0.26
   1  10  -1    0.26    0.28
   1  10  -1    0.46    0.23
   1  10  -1    0.28    0.20
   1  10  -1    0.35    0.13
  -1 -10   1    0.30    0.12
  -1 -10   1    0.64    0.21
  -1 -10   1    0.50    0.14
  -1 -10   1    0.39    0.26
   1  11  -1   13.00    0.51
   1  11  -1   13.36    0.65
   1  11  -1   14.69    0.64
   1  11  -1   12.89    0.90
   1  11  -1   12.95    0.50
   1  11  -1   12.41    0.70
  -1 -11   1   13.12    0.63
  -1 -11   1   13.36    0.71
  -1 -11   1   13.41    0.49
  -1 -11   1   12.84    0.51
   1  12  -1    0.14    0.33
   1  12  -1    0.18    0.16
  -1 -12   1    0.01    0.40
  -1 -12   1    0.16    0.31
  -1 -12   1    0.06    0.18
   1  13  -1    3.42    0.46
   1  13  -1    3.27    0.34
  -1 -13   1    3.75    0.49
  -1 -13   1    3.98    0.38
   1 -13  -2    6.87    0.83
   1 -13  -2    7.04    0.42
   1 -13  -2    6.65    0.75
  -1  13   2    8.15    0.44
  -1  13   2    6.75    0.72
   1 -12  -2    3.74    0.41
   1 -12  -2    3.20    0.29
   1 -12  -2    2.98    0.39
  -1  12   2    3.58    0.39
  -1  12   2    3.65    0.48
  -1  12   2    2.48    0.38
  -1  12   2    3.33    0.29
   1 -11  -2    1.07    0.32
   1 -11  -2    1.52    0.31
   1 -11  -2    0.96    0.23
   1 -11  -2    1.35    0.17
  -1  11   2    1.10    0.23
  -1  11   2    0.98    0.29
  -1  11   2    1.26    0.28
  -1  11   2    1.35    0.34
  -1  11   2    1.34    0.34
  -1  11   2    1.17    0.15
   1 -10  -2    1.28    0.28
   1 -10  -2    1.46    0.26
   1 -10  -2    1.41    0.14
   1 -10  -2    1.21    0.14
  -1  10   2    1.50    0.18
  -1  10   2    1.48    0.17
  -1  10   2    1.25    0.24
  -1  10   2    1.54    0.28
  -1  10   2    1.68    0.25
  -1  10   2    1.53    0.28
   1  -9  -2   24.11    0.85
   1  -9  -2   23.87    0.84
   1  -9  -2   23.08    0.75
   1  -9  -2   23.87    0.75
  -1   9   2   23.95    0.76
  -1   9   2   24.09    0.86
  -1   9   2   23.76    0.82
  -1   9   2   24.22    0.84
  -1   9   2   23.53    0.87
  -1   9   2   24.22    0.77
   1  -8  -2    3.21    0.27
   1  -8  -2    3.08    0.28
   1  -8  -2    3.28    0.17
   1  -8  -2    3.62    0.17
  -1   8   2    2.84    0.29
  -1   8   2    3.03    0.30
  -1   8   2    3.37    0.17
  -1   8   2    3.64    0.19
  -1   8   2    2.74    0.26
  -1   8   2    3.71    0.25
   1  -7  -2    5.00    0.44
   1  -7  -2    6.55    0.30
   1  -7  -2    5.91    0.24
   1  -7  -2    5.96    0.22
  -1   7   2    5.93    0.32
  -1   7   2    6.13    0.31
  -1   7   2    6.69    0.31
  -1   7   2    6.48    0.23
  -1   7   2    6.08    0.28
   1  -6  -2    0.56    0.10
   1  -6  -2    0.61    0.08
   1  -6  -2    0.64    0.07
  -1   6   2    0.71    0.12
  -1   6   2    0.44    0.10
  -1   6   2    0.53    0.07
  -1   6   2    0.73    0.10
  -1   6   2    0.44    0.10
   1  -5  -2  133.43    3.92
   1  -5  -2  131.92    3.93
   1  -5  -2  134.11    3.96
   1  -5  -2  131.54    3.96
  -1   5   2  135.21    4.02
  -1   5   2  134.48    3.99
  -1   5   2  131.81    4.03
  -1   5   2  135.24    3.99
  -1   5   2  134.58    4.02
  -1   5   2  137.53    4.00
   1  -4  -2   36.08    1.09
   1  -4  -2   37.30    1.10
   1  -4  -2   34.81    1.10
   1  -4  -2   35.91    1.08
   1  -4  -2   35.76    1.07
  -1   4   2   33.78    1.07
  -1   4   2   35.43    1.09
  -1   4   2   35.30    1.09
  -1   4   2   37.29    1.06
   1  -3  -2  201.32    6.05
   1  -3  -2  208.90    6.06
   1  -3  -2  203.53    6.04
   1  -3  -2  199.94    6.06
   1  -3  -2  210.79    6.04
  -1   3   2  207.15    6.00
  -1   3   2  205.07    5.99
  -1   3   2  196.76    6.01
  -1   3   2  204.24    6.01
   1  -2  -2  144.82    4.24
   1  -2  -2  141.74    4.23
   1  -2  -2  143.63    4.23
   1  -2  -2  143.53    4.25
   1  -2  -2  143.86    4.24
  -1   2   2  142.18    4.30
  -1   2   2  146.25    4.31
  -1   2   2  148.28    4.30
  -1   2   2  147.00    4.31
  -1   2   2  145.29    4.30
   1  -1  -2  143.40    4.19
   1  -1  -2  140.85    4.19
  -1   1   2  141.99    4.11
  -1   1   2  135.00    4.11
  -1   1   2  139.77    4.11
  -1   1   2  140.13    4.11
  -1   1   2  140.28    4.11
   1   0  -2  178.85    5.32
   1   0  -2  189.42    5.33
   1   0  -2  173.18    5.32
  -1   0   2  187.08    5.51
  -1   0   2  186.65    5.51
  -1   0   2  196.04    5.51
  -1   0   2  177.99    5.51
   1   1  -2  143.88    4.25
  -1  -1   2  137.16    4.15
  -1  -1   2  144.87    4.15
  -1  -1   2  141.01    4.16
  -1  -1   2  140.74    4.16
   1   2  -2  141.42    4.27
   1   2  -2  144.50    4.27
   1   2  -2  143.49    4.29
   1   2  -2  146.43    4.27
   1   2  -2  147.76    4.29
   1   2  -2  145.68    4.28
  -1  -2   2  140.26    4.23
  -1  -2   2  144.10    4.23
  -1  -2   2  142.34    4.24
  -1  -2   2  144.52    4.22
  -1  -2   2  145.26    4.24
   1   3  -2  210.35    6.04
   1   3  -2  195.62    6.05
   1   3  -2  202.68    6.04
   1   3  -2  205.36    6.06
   1   3  -2  206.14    6.05
   1   3  -2  208.51    6.06
  -1  -3   2  201.73    5.98
  -1  -3   2  200.75    5.96
  -1  -3   2  203.79    5.96
   1   4  -2   35.82    1.10
   1   4  -2   36.71    1.10
   1   4  -2   37.66    1.12
   1   4  -2   37.40    1.13
   1   4  -2   36.11    1.11
  -1  -4   2   36.63    1.07
  -1  -4   2   36.21    1.10
  -1  -4   2   37.37    1.10
  -1  -4   2   33.39    1.08
   1   5  -2  134.32    4.01
   1   5  -2  138.54    4.05
   1   5  -2  136.93    4.01
   1   5  -2  132.43    4.04
   1   5  -2  136.64    4.05
   1   5  -2  135.53    4.04
  -1  -5   2  134.57    4.04
  -1  -5   2  136.08    4.01
  -1  -5   2  134.95    4.01
  -1  -5   2  136.50    4.04
   1   6  -2    0.53    0.09
   1   6  -2    0.70    0.11
   1   6  -2    0.67    0.11
   1   6  -2    0.62    0.07
   1   6  -2    0.70    0.11
   1   6  -2    0.59    0.07
  -1  -6   2    0.49    0.11
  -1  -6   2    0.72    0.09
  -1  -6   2    0.73    0.11
  -1  -6   2    0.65    0.07
   1   7  -2    6.38    0.31
   1   7  -2    5.88    0.39
   1   7  -2    5.80    0.22
   1   7  -2    5.97    0.29
   1   7  -2    6.38    0.29
   1   7  -2    6.29    0.25
  -1  -7   2    6.26    0.23
  -1  -7   2    5.98    0.31
  -1  -7   2    5.78    0.23
  -1  -7   2    6.35    0.30
   1   8  -2    2.99    0.17
   1   8  -2    3.16    0.30
   1   8  -2    3.26    0.15
   1   8  -2    3.03    0.26
   1   8  -2    2.35    0.27
   1   8  -2    3.43    0.26
  -1  -8   2    3.30    0.29
  -1  -8   2    3.07    0.18
  -1  -8   2    3.31    0.26
  -1  -8   2    3.25    0.17
   1   9  -2   24.21    0.84
   1   9  -2   23.51    0.76
   1   9  -2   24.25    0.83
   1   9  -2   24.38    0.86
   1   9  -2   24.08    0.75
   1   9  -2   23.46    0.85
  -1  -9   2   25.26    0.86
  -1  -9   2   23.33    0.78
  -1  -9   2   25.37    0.88
  -1  -9   2   24.23    0.78
   1  10  -2    1.26    0.27
   1  10  -2    1.14    0.26
   1  10  -2    1.29    0.16
   1  10  -2    1.46    0.24
   1  10  -2    1.69    0.24
   1  10  -2    1.51    0.15
  -1 -10   2    1.18    0.22
  -1 -10   2    1.51    0.16
  -1 -10   2    1.38    0.15
  -1 -10   2    1.54    0.30
   1  11  -2    1.14    0.28
   1  11  -2    1.13    0.14
   1  11  -2    1.17    0.29
   1  11  -2    0.95    0.18
   1  11  -2    1.14    0.36
   1  11  -2    0.75    0.32
  -1 -11   2    0.77    0.27
  -1 -11   2    0.81    0.16
  -1 -11   2    1.37    0.20
  -1 -11   2    1.12    0.35
   1  12  -2    3.43    0.40
   1  12  -2    4.19    0.42
   1  12  -2    3.12    0.27
  -1 -12   2    3.91    0.50
  -1 -12   2    3.58    0.52
  -1 -12   2    2.81    0.31
  -1 -12   2    3.33    0.47
   1  13  -2    6.57    0.71
   1  13  -2    7.77    0.40
  -1 -13   2    7.50    0.63
   1 -13  -3    9.76    0.83
   1 -13  -3    9.76    0.72
   1 -13  -3   10.42    0.49
  -1  13   3    9.74    0.80
  -1  13   3   10.19    0.50
   1 -12  -3    4.08    0.49
   1 -12  -3    4.05    0.32
  -1  12   3    4.03    0.39
  -1  12   3    3.55    0.43
  -1  12   3    4.39    0.32
  -1  12   3    4.64    0.51
   1 -11  -3    0.95    0.16
   1 -11  -3    0.76    0.15
   1 -11  -3    0.61    0.23
   1 -11  -3    0.51    0.33
   1 -11  -3    0.47    0.28
  -1  11   3    0.53    0.36
  -1  11   3    1.24    0.28
  -1  11   3    0.89    0.15
   1 -10  -3    0.05    0.11
   1 -10  -3    0.07    0.22
   1 -10  -3    0.03    0.17
   1 -10  -3   -0.03    0.11
   1 -10  -3   -0.02    0.25
  -1  10   3   -0.05    0.20
  -1  10   3    0.08    0.25
  -1  10   3   -0.06    0.21
  -1  10   3   -0.05    0.26
  -1  10   3    0.16    0.11
   1  -9  -3    8.87    0.38
   1  -9  -3    9.12    0.32
   1  -9  -3    8.92    0.33
   1  -9  -3    8.50    0.45
   1  -9  -3    8.31    0.48
  -1   9   3    9.44    0.50
  -1   9   3    8.44    0.39
  -1   9   3    9.00    0.44
  -1   9   3    8.87    0.33
  -1   9   3    8.76    0.38
  -1   9   3    8.40    0.46
   1  -8  -3    0.18    0.16
   1  -8  -3    0.04    0.11
   1  -8  -3    0.19    0.16
   1  -8  -3    0.07    0.07
   1  -8  -3    0.24    0.08
  -1   8   3    0.05    0.16
  -1   8   3    0.18    0.10
  -1   8   3    0.14    0.08
  -1   8   3    0.10    0.14
  -1   8   3    0.21    0.16
  -1   8   3    0.08    0.13
   1  -7  -3   -0.04    0.06
   1  -7  -3    0.06    0.06
   1  -7  -3   -0.02    0.12
   1  -7  -3   -0.06    0.13
   1  -7  -3    0.04    0.09
  -1   7   3    0.04    0.06
  -1   7   3    0.10    0.13
  -1   7   3    0.15    0.08
  -1   7   3   -0.01    0.13
  -1   7   3    0.05    0.11
  -1   7   3    0.00    0.10
   1  -6  -3    2.27    0.12
   1  -6  -3    2.35    0.19
   1  -6  -3    2.31    0.11
   1  -6  -3    2.44    0.15
   1  -6  -3    2.22    0.19
  -1   6   3    2.27    0.16
  -1   6   3    2.19    0.21
  -1   6   3    2.29    0.18
  -1   6   3    1.98    0.19
  -1   6   3    2.26    0.13
  -1   6   3    2.31    0.12
   1  -5  -3   17.24    0.57
   1  -5  -3   17.96    0.54
   1  -5  -3   17.40    0.55
   1  -5  -3   16.98    0.53
   1  -5  -3   17.56    0.58
  -1   5   3   16.77    0.58
  -1   5   3   17.31    0.57
  -1   5   3   17.51    0.54
  -1   5   3   16.83    0.54
  -1   5   3   17.62    0.53
  -1   5   3   17.12    0.57
   1  -4  -3    2.92    0.15
   1  -4  -3    2.78    0.15
   1  -4  -3    2.90    0.13
   1  -4  -3    2.86    0.10
   1  -4  -3    2.94    0.11
  -1   4   3    2.86    0.12
  -1   4   3    3.10    0.15
  -1   4   3    2.91    0.11
  -1   4   3    2.65    0.12
  -1   4   3    2.37    0.16
   1  -3  -3  145.78    4.29
   1  -3  -3  145.80    4.30
   1  -3  -3  145.60    4.31
   1  -3  -3  144.42    4.32
   1  -3  -3  146.59    4.31
  -1   3   3  150.07    4.36
  -1   3   3  145.67    4.38
  -1   3   3  150.33    4.36
  -1   3   3  146.39    4.36
  -1   3   3  145.39    4.37
   1  -2  -3   43.72    1.32
   1  -2  -3   42.88    1.30
   1  -2  -3   44.40    1.31
   1  -2  -3   44.93    1.31
   1  -2  -3   43.23    1.29
  -1   2   3   44.08    1.27
  -1   2   3   43.45    1.29
  -1   2   3   43.81    1.28
  -1   2   3   39.77    1.28
  -1   2   3   43.19    1.28
   1  -1  -3   14.01    0.42
   1  -1  -3   13.71    0.43
  -1   1   3   13.86    0.43
  -1   1   3   13.89    0.43
  -1   1   3   13.92    0.42
  -1   1   3   13.96    0.42
  -1   1   3   14.30    0.43
   1   0  -3   -0.02    0.02
   1   0  -3    0.01    0.02
   1   0  -3   -0.02    0.03
  -1   0   3    0.02    0.02
  -1   0   3    0.02    0.02
  -1   0   3   -0.02    0.03
   1   1  -3   14.04    0.44
   1   1  -3   14.39    0.44
   1   1  -3   13.77    0.43
  -1  -1   3   13.78    0.41
  -1  -1   3   14.02    0.43
  -1  -1   3   13.77    0.44
  -1  -1   3   13.94    0.42
  -1  -1   3   14.04    0.42
   1   2  -3   42.34    1.29
   1   2  -3   42.98    1.29
   1   2  -3   42.90    1.28
   1   2  -3   43.59    1.31
   1   2  -3   45.04    1.30
   1   2  -3   44.02    1.30
  -1  -2   3   43.61    1.31
  -1  -2   3   44.12    1.31
  -1  -2   3   43.47    1.30
  -1  -2   3   43.68    1.29
   1   3  -3  149.82    4.37
   1   3  -3  150.11    4.35
   1   3  -3  144.59    4.36
   1   3  -3  148.47    4.37
   1   3  -3  143.76    4.34
  -1  -3   3  146.40    4.32
  -1  -3   3  145.10    4.35
  -1  -3   3  148.05    4.34
  -1  -3   3  146.21    4.32
   1   4  -3    2.88    0.14
   1   4  -3    2.94    0.16
   1   4  -3    3.02    0.16
   1   4  -3    2.78    0.10
   1   4  -3    2.98    0.13
   1   4  -3    2.70    0.11
  -1  -4   3    2.63    0.17
  -1  -4   3    2.79    0.12
  -1  -4   3    2.76    0.16
  -1  -4   3    2.89    0.16
  -1  -4   3    3.16    0.11
   1   5  -3   16.93    0.57
   1   5  -3   17.85    0.53
   1   5  -3   16.60    0.57
   1   5  -3   18.61    0.56
   1   5  -3   17.31    0.58
   1   5  -3   16.55    0.53
  -1  -5   3   17.38    0.58
  -1  -5   3   17.49    0.54
  -1  -5   3   17.15    0.57
  -1  -5   3   17.40    0.54
   1   6  -3    2.43    0.16
   1   6  -3    2.05    0.12
   1   6  -3    2.33    0.20
   1   6  -3    2.50    0.18
   1   6  -3    1.98    0.19
  -1  -6   3    2.32    0.12
  -1  -6   3    2.57    0.20
  -1  -6   3    2.35    0.13
  -1  -6   3    2.33    0.18
   1   7  -3   -0.06    0.11
   1   7  -3    0.03    0.13
   1   7  -3    0.03    0.12
   1   7  -3    0.05    0.05
   1   7  -3   -0.03    0.10
  -1  -7   3    0.06    0.06
  -1  -7   3    0.06    0.11
  -1  -7   3   -0.05    0.13
  -1  -7   3    0.06    0.10
   1   8  -3    0.12    0.13
   1   8  -3    0.11    0.16
   1   8  -3    0.03    0.08
   1   8  -3    0.06    0.12
   1   8  -3    0.04    0.06
   1   8  -3    0.14    0.17
  -1  -8   3    0.04    0.13
  -1  -8   3    0.05    0.08
  -1  -8   3    0.12    0.09
  -1  -8   3    0.21    0.17
   1   9  -3    8.36    0.33
   1   9  -3    8.52    0.47
   1   9  -3    8.92    0.42
   1   9  -3    8.06    0.30
   1   9  -3    8.87    0.43
  -1  -9   3    9.06    0.34
  -1  -9   3    8.72    0.48
  -1  -9   3    8.18    0.35
  -1  -9   3    9.65    0.43
   1  10  -3    0.04    0.10
   1  10  -3   -0.09    0.20
   1  10  -3   -0.11    0.44
   1  10  -3   -0.02    0.26
   1  10  -3   -0.07    0.20
   1  10  -3   -0.04    0.13
  -1 -10   3    0.04    0.19
  -1 -10   3   -0.11    0.28
  -1 -10   3   -0.04    0.17
  -1 -10   3   -0.03    0.11
   1  11  -3    0.90    0.27
   1  11  -3    0.66    0.27
   1  11  -3    0.86    0.13
   1  11  -3    1.06    0.45
   1  11  -3    0.80    0.18
  -1 -11   3    1.05    0.65
  -1 -11   3    1.08    0.25
  -1 -11   3    0.92    0.16
   1  12  -3    3.74    0.41
   1  12  -3    4.05    0.54
  -1 -12   3    4.10    0.50
  -1 -12   3    4.65    0.55
  -1 -12   3    4.38    0.33
   1  13  -3    9.93    0.78
   1  13  -3    9.80    0.45
  -1 -13   3    9.12    0.68
  -1 -13   3    9.66    0.76
  -1 -13   3    9.96    0.50
   1 -13  -4    0.07    0.41
   1 -13  -4    0.15    0.50
   1 -13  -4    0.00    0.24
  -1  13   4    0.32    0.50
  -1  13   4    0.24    0.51
  -1  13   4    0.27    0.24
   1 -12  -4    4.83    0.63
   1 -12  -4    5.46    0.34
   1 -12  -4    5.33    0.65
  -1  12   4    6.03    0.62
  -1  12   4    5.38    0.53
  -1  12   4    5.67    0.36
  -1  12   4    4.63    0.54
   1 -11  -4    6.50    0.32
   1 -11  -4    6.63    0.33
   1 -11  -4    6.31    0.45
   1 -11  -4    7.59    0.55
  -1  11   4    6.73    0.44
  -1  11   4    6.08    0.32
  -1  11   4    5.63    0.60
  -1  11   4    5.65    0.52
   1 -10  -4    0.46    0.18
   1 -10  -4    0.64    0.25
   1 -10  -4    0.58    0.12
   1 -10  -4    0.45    0.26
   1 -10  -4    0.26    0.12
  -1  10   4    0.21    0.20
  -1  10   4    0.25    0.30
  -1  10   4    0.26    0.23
  -1  10   4    0.42    0.13
  -1  10   4    0.46    0.16
  -1  10   4    0.44    0.27
   1  -9  -4    0.38    0.21
   1  -9  -4    0.85    0.16
   1  -9  -4    0.69    0.11
   1  -9  -4    0.66    0.10
   1  -9  -4    0.91    0.21
  -1   9   4    0.66    0.16
  -1   9   4    0.53    0.11
  -1   9   4    0.76    0.19
  -1   9   4    0.77    0.24
  -1   9   4    0.58    0.15
  -1   9   4    0.40    0.22
   1  -8  -4    6.99    0.32
   1  -8  -4    7.75    0.38
   1  -8  -4    7.97    0.29
   1  -8  -4    8.14    0.39
   1  -8  -4    7.62    0.27
  -1   8   4    7.60    0.40
  -1   8   4    7.91    0.43
  -1   8   4    8.05    0.39
  -1   8   4    7.79    0.29
  -1   8   4    7.74    0.31
  -1   8   4    8.01    0.33
   1  -7  -4    6.17    0.26
   1  -7  -4    6.01    0.30
   1  -7  -4    5.79    0.22
   1  -7  -4    6.18    0.23
  -1   7   4    5.81    0.34
  -1   7   4    6.59    0.25
  -1   7   4    6.04    0.26
  -1   7   4    5.90    0.23
  -1   7   4    5.36    0.30
  -1   7   4    6.47    0.32
   1  -6  -4    0.16    0.11
   1  -6  -4    0.24    0.05
   1  -6  -4    0.33    0.08
  -1   6   4    0.36    0.08
  -1   6   4    0.38    0.07
  -1   6   4    0.40    0.06
  -1   6   4    0.18    0.11
  -1   6   4    0.48    0.11
   1  -5  -4   21.10    0.68
   1  -5  -4   20.31    0.65
   1  -5  -4   21.28    0.64
   1  -5  -4   21.42    0.63
   1  -5  -4   19.95    0.67
  -1   5   4   21.23    0.68
  -1   5   4   20.83    0.64
  -1   5   4   20.41    0.69
  -1   5   4   21.86    0.64
  -1   5   4   20.23    0.64
  -1   5   4   20.27    0.68
   1  -4  -4    9.21    0.32
   1  -4  -4    9.56    0.32
   1  -4  -4    9.51    0.34
   1  -4  -4    9.32    0.30
   1  -4  -4    9.31    0.29
  -1   4   4    9.73    0.34
  -1   4   4    9.60    0.33
  -1   4   4    9.47    0.30
  -1   4   4    9.46    0.30
  -1   4   4    8.88    0.35
  -1   4   4    9.17    0.30
   1  -3  -4   11.81    0.38
   1  -3  -4   12.19    0.36
   1  -3  -4   11.66    0.39
   1  -3  -4   11.69    0.38
   1  -3  -4   11.82    0.36
  -1   3   4   12.44    0.38
  -1   3   4   11.67    0.40
  -1   3   4   10.65    0.40
  -1   3   4   11.72    0.36
  -1   3   4   11.98    0.36
   1  -2  -4    8.60    0.25
   1  -2  -4    7.94    0.28
   1  -2  -4    8.55    0.27
   1  -2  -4    8.25    0.28
   1  -2  -4    8.33    0.25
  -1   2   4    8.33    0.27
  -1   2   4    8.35    0.27
  -1   2   4    8.09    0.27
  -1   2   4    7.80    0.29
  -1   2   4    8.50    0.25
  -1   2   4    8.43    0.26
   1  -1  -4    0.07    0.03
   1  -1  -4    0.01    0.03
   1  -1  -4    0.11    0.04
  -1   1   4    0.05    0.03
  -1   1   4    0.04    0.03
  -1   1   4   -0.04    0.04
  -1   1   4    0.16    0.04
   1   0  -4   27.76    0.85
   1   0  -4   28.54    0.85
   1   0  -4   29.17    0.87
  -1   0   4   28.90    0.84
  -1   0   4   27.85    0.84
  -1   0   4   28.92    0.83
  -1   0   4   27.88    0.83
  -1   0   4   27.55    0.86
  -1   0   4   27.40    0.84
   1   1  -4   -0.02    0.03
   1   1  -4    0.02    0.04
   1   1  -4    0.01    0.05
   1   1  -4   -0.03    0.02
  -1  -1   4    0.02    0.03
  -1  -1   4    0.02    0.02
  -1  -1   4    0.02    0.04
  -1  -1   4   -0.01    0.02
  -1  -1   4    0.03    0.03
   1   2  -4    8.24    0.27
   1   2  -4    8.70    0.28
  -1  -2   4    8.10    0.27
  -1  -2   4    8.01    0.25
  -1  -2   4    8.33    0.26
  -1  -2   4    8.67    0.28
   1   3  -4   11.45    0.38
   1   3  -4   11.66    0.35
   1   3  -4   11.83    0.36
   1   3  -4   11.77    0.40
   1   3  -4   11.70    0.36
   1   3  -4   12.02    0.39
  -1  -3   4   11.18    0.41
  -1  -3   4   12.06    0.39
  -1  -3   4   12.20    0.37
  -1  -3   4   12.30    0.36
  -1  -3   4   11.26    0.39
   1   4  -4    9.29    0.34
   1   4  -4    9.29    0.29
   1   4  -4    9.32    0.30
   1   4  -4    9.09    0.32
   1   4  -4    9.37    0.29
   1   4  -4    9.25    0.33
  -1  -4   4    9.46    0.31
  -1  -4   4    9.56    0.35
  -1  -4   4    9.35    0.30
  -1  -4   4    9.70    0.34
  -1  -4   4    9.88    0.33
   1   5  -4   20.80    0.66
   1   5  -4   20.68    0.64
   1   5  -4   20.73    0.62
   1   5  -4   20.70    0.68
   1   5  -4   20.24    0.68
   1   5  -4   20.32    0.63
  -1  -5   4   20.55    0.68
  -1  -5   4   20.37    0.68
  -1  -5   4   20.91    0.64
  -1  -5   4   20.43    0.67
  -1  -5   4   21.23    0.64
   1   6  -4    0.17    0.10
   1   6  -4    0.40    0.24
   1   6  -4    0.36    0.06
   1   6  -4    0.27    0.08
   1   6  -4    0.26    0.05
  -1  -6   4    0.15    0.12
  -1  -6   4    0.42    0.07
  -1  -6   4    0.32    0.07
  -1  -6   4    0.15    0.10
   1   7  -4    5.93    0.21
   1   7  -4    5.34    0.28
   1   7  -4    6.04    0.27
   1   7  -4    6.46    0.30
   1   7  -4    6.27    0.34
   1   7  -4    6.43    0.33
  -1  -7   4    5.91    0.33
  -1  -7   4    6.42    0.24
  -1  -7   4    6.24    0.25
  -1  -7   4    5.85    0.30
   1   8  -4    7.84    0.30
   1   8  -4    8.36    0.35
   1   8  -4    7.89    0.28
   1   8  -4    8.19    0.38
   1   8  -4    8.03    0.42
  -1  -8   4    9.05    0.38
  -1  -8   4    6.67    0.30
  -1  -8   4    8.61    0.42
  -1  -8   4    7.88    0.31
   1   9  -4    0.59    0.24
   1   9  -4    0.62    0.22
   1   9  -4    0.67    0.12
   1   9  -4    0.68    0.17
   1   9  -4    0.84    0.09
   1   9  -4    1.05    0.20
  -1  -9   4    0.64    0.11
  -1  -9   4    0.73    0.18
   1  10  -4    0.36    0.29
   1  10  -4    0.34    0.10
   1  10  -4    0.48    0.28
   1  10  -4    0.39    0.21
   1  10  -4    0.43    0.14
   1  10  -4    0.19    0.21
  -1 -10   4    0.35    0.17
  -1 -10   4    0.31    0.13
  -1 -10   4    0.45    0.22
  -1 -10   4    0.52    0.21
  -1 -10   4    0.63    0.30
   1  11  -4    6.44    0.83
   1  11  -4    6.25    0.29
   1  11  -4    6.60    0.35
   1  11  -4    6.92    0.50
  -1 -11   4    6.94    0.48
  -1 -11   4    6.44    0.34
  -1 -11   4    6.58    0.50
   1  12  -4    4.22    0.62
   1  12  -4    5.41    0.30
   1  12  -4    5.75    0.59
  -1 -12   4    5.47    0.52
  -1 -12   4    5.10    0.36
  -1 -12   4    5.07    0.58
  -1 -12   4    5.70    0.57
   1  13  -4    0.16    0.20
   1  13  -4    0.41    0.46
  -1 -13   4    0.08    0.38
  -1 -13   4    0.03    0.72
  -1 -13   4    0.07    0.25
   1 -12  -5    1.20    0.39
   1 -12  -5    1.49    0.21
   1 -12  -5    1.47    0.44
  -1  12   5    1.25    0.33
  -1  12   5    1.12    0.39
  -1  12   5    0.83    0.48
   1 -11  -5   15.79    0.56
   1 -11  -5   16.13    0.66
   1 -11  -5   16.10    0.55
   1 -11  -5   16.01    0.78
  -1  11   5   15.15    0.57
  -1  11   5   16.59    0.76
  -1  11   5   16.30    0.81
  -1  11   5   15.06    0.63
   1 -10  -5    0.97    0.14
   1 -10  -5    1.15    0.29
   1 -10  -5    1.05    0.28
   1 -10  -5    0.88    0.20
   1 -10  -5    1.11    0.13
  -1  10   5    0.96    0.19
  -1  10   5    0.78    0.14
  -1  10   5    1.01    0.29
  -1  10   5    0.56    0.33
  -1  10   5    0.35    0.26
  -1  10   5    0.86    0.20
   1  -9  -5    0.17    0.25
   1  -9  -5   -0.03    0.09
   1  -9  -5   -0.07    0.21
   1  -9  -5   -0.01    0.10
   1  -9  -5    0.08    0.20
  -1   9   5    0.34    0.22
  -1   9   5    0.12    0.20
  -1   9   5    0.06    0.14
  -1   9   5    0.23    0.14
  -1   9   5    0.09    0.26
  -1   9   5    0.11    0.11
   1  -8  -5    1.70    0.13
   1  -8  -5    1.69    0.22
   1  -8  -5    1.83    0.15
   1  -8  -5    1.68    0.23
   1  -8  -5    1.57    0.21
  -1   8   5    1.95    0.19
  -1   8   5    1.87    0.21
  -1   8   5    1.50    0.19
  -1   8   5    2.00    0.22
  -1   8   5    1.41    0.15
  -1   8   5    1.62    0.26
   1  -7  -5    0.08    0.10
   1  -7  -5   -0.01    0.07
   1  -7  -5    0.08    0.06
   1  -7  -5   -0.09    0.14
   1  -7  -5    0.20    0.13
  -1   7   5    0.05    0.07
  -1   7   5   -0.14    0.13
  -1   7   5   -0.02    0.16
  -1   7   5    0.03    0.09
  -1   7   5    0.07    0.09
  -1   7   5   -0.02    0.13
   1  -6  -5   13.27    0.50
   1  -6  -5   14.36    0.44
   1  -6  -5   13.88    0.47
   1  -6  -5   13.99    0.43
   1  -6  -5   13.58    0.48
  -1   6   5   14.14    0.45
  -1   6   5   13.23    0.50
  -1   6   5   14.10    0.44
  -1   6   5   13.80    0.50
  -1   6   5   13.69    0.52
  -1   6   5   13.94    0.45
   1  -5  -5   47.34    1.40
   1  -5  -5   44.60    1.35
   1  -5  -5   44.28    1.38
   1  -5  -5   44.56    1.34
   1  -5  -5   44.95    1.37
  -1   5   5   44.78    1.32
  -1   5   5   42.95    1.33
  -1   5   5   44.20    1.37
  -1   5   5   44.82    1.36
  -1   5   5   45.18    1.33
  -1   5   5   43.54    1.38
   1  -4  -5   14.17    0.44
   1  -4  -5   14.72    0.44
   1  -4  -5   14.25    0.47
   1  -4  -5   14.42    0.49
   1  -4  -5   14.50    0.47
  -1   4   5   14.44    0.45
  -1   4   5   13.92    0.48
  -1   4   5   14.15    0.48
  -1   4   5   14.62    0.47
  -1   4   5   14.82    0.45
  -1   4   5   14.99    0.50
   1  -3  -5   33.92    1.07
   1  -3  -5   34.72    1.04
   1  -3  -5   35.87    1.07
   1  -3  -5   35.03    1.06
  -1   3   5   34.05    1.08
  -1   3   5   35.52    1.08
  -1   3   5   35.73    1.10
  -1   3   5   35.48    1.06
  -1   3   5   35.66    1.06
  -1   3   5   35.87    1.08
   1  -2  -5    1.02    0.07
   1  -2  -5    0.99    0.09
   1  -2  -5    0.89    0.10
  -1   2   5    0.83    0.08
  -1   2   5    1.23    0.08
  -1   2   5    0.94    0.05
  -1   2   5    1.09    0.09
  -1   2   5    0.77    0.06
  -1   2   5    0.94    0.11
   1  -1  -5   22.90    0.70
   1  -1  -5   22.72    0.70
   1  -1  -5   23.48    0.72
  -1   1   5   23.48    0.72
  -1   1   5   22.81    0.71
  -1   1   5   23.27    0.69
  -1   1   5   22.66    0.69
  -1   1   5   23.23    0.70
  -1   1   5   23.38    0.70
   1   0  -5    0.02    0.04
   1   0  -5    0.00    0.04
   1   0  -5   -0.02    0.03
   1   0  -5    0.17    0.05
  -1   0   5    0.01    0.03
  -1   0   5    0.02    0.02
  -1   0   5    0.03    0.03
  -1   0   5    0.00    0.05
  -1   0   5    0.05    0.04
  -1   0   5   -0.05    0.02
   1   1  -5   23.16    0.69
   1   1  -5   22.28    0.70
   1   1  -5   23.05    0.70
   1   1  -5   23.15    0.72
  -1  -1   5   22.92    0.70
  -1  -1   5   23.28    0.71
  -1  -1   5   22.93    0.73
  -1  -1   5   24.46    0.72
   1   2  -5    0.86    0.11
   1   2  -5    0.87    0.12
   1   2  -5    1.04    0.08
  -1  -2   5    0.89    0.08
  -1  -2   5    0.89    0.05
  -1  -2   5    1.15    0.06
  -1  -2   5    0.92    0.09
   1   3  -5   34.43    1.07
   1   3  -5   36.81    1.09
   1   3  -5   34.82    1.08
  -1  -3   5   35.72    1.05
  -1  -3   5   35.08    1.07
  -1  -3   5   34.06    1.08
  -1  -3   5   35.47    1.05
  -1  -3   5   34.96    1.09
   1   4  -5   14.38    0.43
   1   4  -5   14.16    0.48
   1   4  -5   14.06    0.43
   1   4  -5   13.86    0.46
   1   4  -5   13.93    0.49
   1   4  -5   14.49    0.43
  -1  -4   5   14.65    0.48
  -1  -4   5   14.65    0.45
  -1  -4   5   14.12    0.49
  -1  -4   5   14.65    0.45
  -1  -4   5   14.32    0.49
   1   5  -5   45.35    1.37
   1   5  -5   42.89    1.37
   1   5  -5   44.97    1.32
   1   5  -5   43.99    1.36
   1   5  -5   44.10    1.33
   1   5  -5   44.45    1.32
  -1  -5   5   45.24    1.40
  -1  -5   5   44.80    1.39
  -1  -5   5   45.93    1.35
  -1  -5   5   44.81    1.35
  -1  -5   5   44.16    1.38
   1   6  -5   14.37    0.49
   1   6  -5   13.31    0.51
   1   6  -5   13.99    0.46
   1   6  -5   13.48    0.44
   1   6  -5   14.28    0.52
   1   6  -5   13.97    0.43
  -1  -6   5   13.46    0.45
  -1  -6   5   13.91    0.51
  -1  -6   5   14.14    0.45
  -1  -6   5   13.23    0.50
  -1  -6   5   14.06    0.49
   1   7  -5   -0.01    0.05
   1   7  -5    0.04    0.07
   1   7  -5   -0.03    0.11
   1   7  -5   -0.07    0.15
   1   7  -5   -0.01    0.10
   1   7  -5    0.06    0.14
  -1  -7   5    0.05    0.08
  -1  -7   5   -0.06    0.07
  -1  -7   5    0.01    0.15
  -1  -7   5    0.08    0.12
  -1  -7   5    0.06    0.11
   1   8  -5    1.71    0.15
   1   8  -5    2.52    0.34
   1   8  -5    1.64    0.33
   1   8  -5    1.62    0.22
   1   8  -5    1.68    0.24
   1   8  -5    1.56    0.12
  -1  -8   5    1.54    0.19
  -1  -8   5    1.47    0.16
  -1  -8   5    1.89    0.23
  -1  -8   5    1.61    0.18
  -1  -8   5    1.70    0.25
   1   9  -5    0.21    0.17
   1   9  -5    0.21    0.16
   1   9  -5    0.12    0.08
   1   9  -5   -0.06    0.11
   1   9  -5    0.16    0.26
   1   9  -5    0.12    0.25
  -1  -9   5   -0.09    0.16
  -1  -9   5    0.10    0.14
  -1  -9   5    0.09    0.31
  -1  -9   5    0.02    0.11
   1  10  -5    0.61    0.14
   1  10  -5    1.13    0.34
   1  10  -5    1.15    0.34
   1  10  -5    0.55    0.22
   1  10  -5    1.05    0.11
   1  10  -5    0.75    0.22
  -1 -10   5    0.68    0.22
  -1 -10   5    1.13    0.19
  -1 -10   5    0.73    0.14
  -1 -10   5    1.11    0.23
  -1 -10   5    0.56    0.33
   1  11  -5   15.81    0.57
   1  11  -5   15.95    0.53
   1  11  -5   15.35    0.70
   1  11  -5   15.60    0.70
  -1 -11   5   16.04    0.58
  -1 -11   5   15.33    0.70
  -1 -11   5   15.48    0.71
  -1 -11   5   17.20    1.05
   1  12  -5    1.18    0.37
   1  12  -5    1.51    0.17
   1  12  -5    2.06    0.38
  -1 -12   5    1.19    0.35
  -1 -12   5    1.40    0.34
  -1 -12   5    1.22    0.34
  -1 -12   5    0.93    0.56
   1 -12  -6    4.55    0.57
   1 -12  -6    4.36    0.35
   1 -12  -6    5.18    0.74
  -1  12   6    4.44    0.38
  -1  12   6    3.39    0.48
  -1  12   6    3.97    0.59
   1 -11  -6    0.06    0.36
   1 -11  -6   -0.09    0.16
   1 -11  -6    0.22    0.27
   1 -11  -6    0.09    0.15
  -1  11   6    0.07    0.18
  -1  11   6    0.16    0.33
  -1  11   6   -0.03    0.40
   1 -10  -6    5.83    0.28
   1 -10  -6    5.97    0.27
   1 -10  -6    5.29    0.51
   1 -10  -6    5.50    0.39
  -1  10   6    5.14    0.53
  -1  10   6    5.49    0.30
  -1  10   6    5.86    0.49
  -1  10   6    6.30    0.37
   1  -9  -6    0.33    0.17
   1  -9  -6    0.50    0.11
   1  -9  -6    0.62    0.10
   1  -9  -6    0.71    0.25
   1  -9  -6    0.39    0.23
  -1   9   6    0.50    0.12
  -1   9   6    0.29    0.28
  -1   9   6    0.19    0.25
  -1   9   6    0.33    0.16
  -1   9   6    0.35    0.22
   1  -8  -6   67.09    2.04
   1  -8  -6   67.28    2.00
   1  -8  -6   68.59    2.09
   1  -8  -6   65.97    2.06
   1  -8  -6   65.58    1.99
  -1   8   6   69.80    2.09
  -1   8   6   66.96    2.10
  -1   8   6   65.42    2.03
  -1   8   6   67.59    2.03
  -1   8   6   66.75    2.12
   1  -7  -6   11.30    0.44
   1  -7  -6   12.18    0.48
   1  -7  -6   11.23    0.42
   1  -7  -6   11.31    0.36
   1  -7  -6   10.90    0.38
  -1   7   6   12.06    0.40
  -1   7   6   11.77    0.39
  -1   7   6   11.96    0.46
  -1   7   6   10.07    0.51
  -1   7   6   10.83    0.47
   1  -6  -6   83.61    2.48
   1  -6  -6   84.25    2.52
   1  -6  -6   83.05    2.53
   1  -6  -6   83.62    2.55
   1  -6  -6   84.43    2.49
  -1   6   6   83.64    2.52
  -1   6   6   83.25    2.48
  -1   6   6   83.10    2.55
  -1   6   6   83.46    2.53
  -1   6   6   82.60    2.49
   1  -5  -6    0.20    0.09
   1  -5  -6    0.42    0.09
   1  -5  -6    0.33    0.05
   1  -5  -6    0.24    0.11
  -1   5   6    0.34    0.10
  -1   5   6    0.06    0.10
  -1   5   6    0.41    0.12
  -1   5   6    0.29    0.06
  -1   5   6    0.29    0.07
   1  -4  -6   17.11    0.58
   1  -4  -6   17.62    0.53
   1  -4  -6   17.51    0.57
   1  -4  -6   17.39    0.52
   1  -4  -6   17.09    0.56
  -1   4   6   16.83    0.52
  -1   4   6   16.51    0.57
  -1   4   6   17.71    0.56
  -1   4   6   16.83    0.58
  -1   4   6   16.87    0.53
  -1   4   6   17.37    0.56
   1  -3  -6    9.33    0.34
   1  -3  -6    9.41    0.33
   1  -3  -6    9.27    0.31
  -1   3   6    8.51    0.32
  -1   3   6    9.03    0.29
  -1   3   6    9.07    0.33
  -1   3   6    9.38    0.30
  -1   3   6    9.69    0.32
  -1   3   6    9.44    0.35
   1  -2  -6   66.28    1.97
   1  -2  -6   65.57    1.99
   1  -2  -6   65.94    1.98
  -1   2   6   67.96    2.00
  -1   2   6   66.81    1.98
  -1   2   6   65.43    2.00
  -1   2   6   68.48    1.98
  -1   2   6   67.82    2.01
  -1   2   6   63.88    2.03
   1  -1  -6    0.10    0.07
   1  -1  -6    0.14    0.05
   1  -1  -6    0.07    0.04
  -1   1   6    0.02    0.05
  -1   1   6    0.11    0.05
  -1   1   6    0.23    0.06
  -1   1   6    0.13    0.04
  -1   1   6    0.10    0.03
  -1   1   6    0.05    0.04
   1   0  -6   25.25    0.76
   1   0  -6   24.18    0.78
   1   0  -6   24.96    0.76
   1   0  -6   25.12    0.76
  -1   0   6   25.85    0.78
  -1   0   6   25.35    0.80
  -1   0   6   24.72    0.77
  -1   0   6   25.87    0.76
  -1   0   6   26.22    0.78
  -1   0   6   25.19    0.76
   1   1  -6    0.17    0.06
   1   1  -6    0.13    0.07
   1   1  -6    0.10    0.06
   1   1  -6    0.12    0.04
  -1  -1   6    0.10    0.05
  -1  -1   6    0.12    0.03
  -1  -1   6    0.13    0.07
  -1  -1   6    0.08    0.04
   1   2  -6   66.54    1.99
   1   2  -6   65.44    2.00
   1   2  -6   65.91    1.98
   1   2  -6   67.81    2.02
  -1  -2   6   65.23    2.00
  -1  -2   6   69.06    2.01
  -1  -2   6   65.83    2.02
  -1  -2   6   66.41    1.98
  -1  -2   6   67.55    1.98
   1   3  -6    9.08    0.31
   1   3  -6    9.14    0.34
   1   3  -6    9.15    0.33
  -1  -3   6    9.28    0.35
  -1  -3   6    9.28    0.30
  -1  -3   6    8.90    0.31
  -1  -3   6    9.38    0.29
   1   4  -6   17.41    0.59
   1   4  -6   17.55    0.56
   1   4  -6   17.81    0.59
  -1  -4   6   17.60    0.58
  -1  -4   6   17.12    0.53
  -1  -4   6   16.72    0.58
  -1  -4   6   17.51    0.54
  -1  -4   6   17.27    0.56
   1   6  -6   81.76    2.54
   1   6  -6   83.99    2.54
   1   6  -6   82.50    2.47
   1   6  -6   82.82    2.47
   1   6  -6   83.80    2.48
   1   6  -6   85.18    2.52
  -1  -6   6   80.61    2.49
  -1  -6   6   83.58    2.46
  -1  -6   6   83.96    2.51
  -1  -6   6   80.91    2.51
  -1  -6   6   82.04    2.45
   1   7  -6   11.42    0.38
   1   7  -6   11.31    0.50
   1   7  -6   11.61    0.40
   1   7  -6   11.38    0.49
   1   7  -6   11.54    0.36
   1   7  -6   11.54    0.44
  -1  -7   6   11.73    0.47
  -1  -7   6   11.23    0.39
  -1  -7   6   11.51    0.40
  -1  -7   6   11.86    0.50
  -1  -7   6   11.41    0.45
   1   8  -6   68.85    2.06
   1   8  -6   63.86    2.08
   1   8  -6   66.34    2.01
   1   8  -6   68.32    1.98
   1   8  -6   66.37    1.98
   1   8  -6   64.57    2.08
  -1  -8   6   68.22    2.00
  -1  -8   6   65.61    2.00
  -1  -8   6   63.76    2.08
  -1  -8   6   66.41    2.06
  -1  -8   6   67.10    2.05
   1   9  -6    0.32    0.12
   1   9  -6    0.43    0.28
   1   9  -6    0.20    0.19
   1   9  -6    0.53    0.09
   1   9  -6    0.26    0.27
   1   9  -6    0.70    0.17
  -1  -9   6    0.39    0.12
  -1  -9   6    0.29    0.19
  -1  -9   6    0.31    0.16
  -1  -9   6    0.73    0.42
  -1  -9   6    0.19    0.18
   1  10  -6    4.86    0.44
   1  10  -6    5.97    0.29
   1  10  -6    5.66    0.24
   1  10  -6    5.83    0.40
  -1 -10   6    5.32    0.61
  -1 -10   6    5.21    0.36
  -1 -10   6    5.48    0.44
  -1 -10   6    5.50    0.43
  -1 -10   6    5.57    0.30
   1  11  -6    0.15    0.27
   1  11  -6    0.10    0.18
   1  11  -6    0.20    0.30
   1  11  -6    0.01    0.12
  -1 -11   6    0.01    0.17
  -1 -11   6    0.04    0.28
  -1 -11   6    0.18    0.27
  -1 -11   6   -0.23    0.68
   1  12  -6    4.19    0.61
   1  12  -6    4.43    0.29
   1  12  -6    4.24    0.46
  -1 -12   6    4.12    0.56
  -1 -12   6    3.95    0.43
  -1 -12   6    4.31    0.38
  -1 -12   6    3.66    0.66
   1 -12  -7   -0.01    0.21
   1 -12  -7   -0.01    0.39
   1 -12  -7    0.58    0.51
  -1  12   7    0.40    0.59
  -1  12   7    0.06    0.45
  -1  12   7    0.13    0.26
   1 -11  -7    5.01    0.59
   1 -11  -7    5.25    0.31
   1 -11  -7    5.37    0.30
   1 -11  -7    5.02    0.67
  -1  11   7    4.22    0.50
  -1  11   7    5.20    0.61
   1 -10  -7    0.13    0.13
   1 -10  -7    0.18    0.12
   1 -10  -7    0.11    0.31
   1 -10  -7    0.08    0.24
  -1  10   7    0.08    0.16
  -1  10   7   -0.18    0.29
  -1  10   7    0.08    0.32
   1  -9  -7    6.88    0.39
   1  -9  -7    6.77    0.27
   1  -9  -7    6.14    0.44
   1  -9  -7    6.43    0.26
   1  -9  -7    5.95    0.49
  -1   9   7    6.75    0.59
  -1   9   7    7.28    0.48
  -1   9   7    6.23    0.38
  -1   9   7    6.56    0.31
  -1   9   7    7.00    0.48
   1  -8  -7    0.98    0.11
   1  -8  -7    1.00    0.12
   1  -8  -7    1.14    0.27
   1  -8  -7    1.32    0.24
   1  -8  -7    0.90    0.17
  -1   8   7    0.92    0.21
  -1   8   7    0.89    0.26
  -1   8   7    0.84    0.22
  -1   8   7    1.10    0.13
   1  -7  -7    0.04    0.13
   1  -7  -7    0.00    0.07
   1  -7  -7   -0.08    0.14
   1  -7  -7    0.09    0.18
  -1   7   7    0.12    0.22
  -1   7   7   -0.07    0.11
  -1   7   7    0.02    0.08
  -1   7   7   -0.19    0.15
  -1   7   7    0.08    0.16
   1  -6  -7    6.66    0.30
   1  -6  -7    6.64    0.30
   1  -6  -7    6.65    0.22
   1  -6  -7    6.00    0.23
   1  -6  -7    7.08    0.35
  -1   6   7    6.67    0.33
  -1   6   7    6.80    0.39
  -1   6   7    6.46    0.32
  -1   6   7    6.56    0.27
  -1   6   7    6.53    0.25
   1  -5  -7    3.77    0.25
   1  -5  -7    3.74    0.21
   1  -5  -7    3.52    0.22
  -1   5   7    3.49    0.28
  -1   5   7    3.80    0.22
  -1   5   7    3.48    0.17
  -1   5   7    3.63    0.22
  -1   5   7    3.09    0.23
  -1   5   7    3.54    0.16
   1  -4  -7   11.92    0.43
   1  -4  -7   13.65    0.46
   1  -4  -7   13.59    0.47
  -1   4   7   13.06    0.46
  -1   4   7   13.25    0.48
  -1   4   7   12.56    0.45
  -1   4   7   13.32    0.42
  -1   4   7   12.91    0.45
  -1   4   7   12.63    0.41
   1  -3  -7   34.16    1.12
   1  -3  -7   36.38    1.12
   1  -3  -7   37.44    1.12
  -1   3   7   39.60    1.16
  -1   3   7   38.24    1.14
  -1   3   7   37.04    1.18
  -1   3   7   36.79    1.17
  -1   3   7   37.13    1.14
  -1   3   7   39.16    1.18
   1  -2  -7    8.14    0.28
   1  -2  -7    7.92    0.31
   1  -2  -7    8.04    0.30
  -1   2   7    8.18    0.31
  -1   2   7    8.21    0.26
  -1   2   7    9.01    0.31
  -1   2   7    8.04    0.29
  -1   2   7    8.19    0.29
  -1   2   7    7.97    0.27
   1  -1  -7   20.56    0.63
   1  -1  -7   19.72    0.64
   1  -1  -7   20.62    0.66
  -1   1   7   20.05    0.66
  -1   1   7   20.29    0.64
  -1   1   7   20.36    0.62
  -1   1   7   20.61    0.64
  -1   1   7   20.77    0.64
  -1   1   7   20.58    0.62
   1   0  -7    0.01    0.05
   1   0  -7   -0.02    0.06
   1   0  -7   -0.03    0.08
   1   0  -7   -0.03    0.06
  -1   0   7   -0.05    0.05
  -1   0   7   -0.03    0.03
  -1   0   7    0.03    0.04
  -1   0   7    0.01    0.05
  -1   0   7    0.01    0.04
  -1   0   7    0.05    0.07
   1   1  -7   20.77    0.69
   1   1  -7   20.97    0.65
   1   1  -7   20.59    0.64
   1   1  -7   20.63    0.65
  -1  -1   7   20.21    0.63
  -1  -1   7   20.23    0.61
  -1  -1   7   20.34    0.66
  -1  -1   7   19.88    0.61
  -1  -1   7   20.73    0.64
   1   2  -7    8.17    0.34
   1   2  -7    8.58    0.31
   1   2  -7    8.33    0.29
   1   2  -7    8.23    0.31
  -1  -2   7    8.09    0.29
  -1  -2   7    8.45    0.33
  -1  -2   7    8.44    0.27
  -1  -2   7    8.44    0.31
  -1  -2   7    8.30    0.27
   1   3  -7   38.74    1.18
   1   3  -7   38.44    1.19
   1   3  -7   37.15    1.16
  -1  -3   7   36.36    1.15
  -1  -3   7   37.09    1.13
  -1  -3   7   37.27    1.12
  -1  -3   7   37.85    1.11
  -1  -3   7   36.93    1.17
   1   4  -7   13.29    0.49
   1   4  -7   12.93    0.44
   1   4  -7   13.19    0.47
  -1  -4   7   13.08    0.48
  -1  -4   7   13.18    0.42
  -1  -4   7   13.07    0.45
  -1  -4   7   13.32    0.47
  -1  -4   7   13.19    0.42
   1   5  -7    4.17    0.28
   1   5  -7    3.72    0.20
   1   5  -7    4.02    0.27
  -1  -5   7    3.39    0.17
  -1  -5   7    3.71    0.26
  -1  -5   7    3.63    0.17
  -1  -5   7    3.91    0.21
  -1  -5   7    3.85    0.25
   1   6  -7    6.86    0.30
   1   6  -7    6.32    0.36
   1   6  -7    6.09    0.37
  -1  -6   7    6.55    0.30
  -1  -6   7    6.62    0.26
  -1  -6   7    6.57    0.37
  -1  -6   7    7.11    0.34
   1   7  -7   -0.01    0.08
   1   7  -7    0.07    0.07
   1   7  -7    0.15    0.14
   1   7  -7   -0.07    0.20
   1   7  -7    0.09    0.22
  -1  -7   7   -0.05    0.15
  -1  -7   7    0.00    0.13
  -1  -7   7   -0.09    0.20
  -1  -7   7    0.01    0.09
  -1  -7   7    0.02    0.11
   1   8  -7    0.97    0.35
   1   8  -7    0.90    0.11
   1   8  -7    1.32    0.18
   1   8  -7    0.92    0.10
   1   8  -7    0.79    0.28
   1   8  -7    0.81    0.25
  -1  -8   7    0.75    0.33
  -1  -8   7    1.39    0.16
  -1  -8   7    1.30    0.28
  -1  -8   7    0.78    0.12
  -1  -8   7    0.73    0.18
   1   9  -7    6.60    0.41
   1   9  -7    6.22    0.27
   1   9  -7    7.02    0.59
   1   9  -7    5.59    0.56
   1   9  -7    6.49    0.24
   1   9  -7    6.92    0.33
  -1  -9   7    7.06    0.31
  -1  -9   7    5.87    0.40
  -1  -9   7    5.74    0.41
  -1  -9   7    6.55    0.44
   1  10  -7    0.11    0.25
   1  10  -7    0.00    0.20
   1  10  -7   -0.06    0.14
  -1 -10   7    0.19    0.41
  -1 -10   7    0.00    0.15
  -1 -10   7   -0.01    0.24
  -1 -10   7   -0.01    0.25
   1  11  -7    4.02    0.25
   1  11  -7    5.51    0.46
   1  11  -7    5.82    0.56
   1  11  -7    5.25    0.32
  -1 -11   7    5.02    0.53
  -1 -11   7    6.15    0.56
   1  12  -7    0.07    0.36
   1  12  -7    0.35    0.42
   1  12  -7    0.05    0.16
  -1 -12   7    0.20    0.30
  -1 -12   7    0.27    0.45
  -1 -12   7    0.19    0.70
  -1 -12   7   -0.14    0.38
   1 -11  -8    1.74    0.50
   1 -11  -8    1.81    0.39
  -1  11   8    1.57    0.24
  -1  11   8    1.31    0.77
  -1  11   8    1.00    0.52
   1 -10  -8    4.47    0.28
   1 -10  -8    4.27    0.49
   1 -10  -8    4.83    0.61
  -1  10   8    4.76    0.32
  -1  10   8    4.03    0.44
  -1  10   8    4.29    0.56
   1  -9  -8    2.29    0.34
   1  -9  -8    2.85    0.38
   1  -9  -8    2.48    0.18
  -1   9   8    2.60    0.33
  -1   9   8    2.45    0.33
  -1   9   8    2.72    0.25
  -1   9   8    2.78    0.33
   1  -8  -8   20.35    0.80
   1  -8  -8   20.08    0.74
   1  -8  -8   20.61    0.74
   1  -8  -8   21.24    0.64
  -1   8   8   21.20    0.77
  -1   8   8   19.72    0.78
  -1   8   8   20.46    0.86
  -1   8   8   21.44    0.68
  -1   8   8   20.33    0.70
   1  -7  -8    6.68    0.42
   1  -7  -8    6.65    0.36
   1  -7  -8    6.31    0.41
  -1   7   8    6.41    0.38
  -1   7   8    5.79    0.27
  -1   7   8    6.57    0.30
  -1   7   8    7.29    0.39
  -1   7   8    6.02    0.47
   1  -6  -8   18.89    0.69
   1  -6  -8   18.73    0.66
   1  -6  -8   19.10    0.64
  -1   6   8   18.02    0.67
  -1   6   8   18.22    0.71
  -1   6   8   18.32    0.65
  -1   6   8   18.35    0.59
  -1   6   8   19.50    0.61
   1  -5  -8   16.13    0.64
   1  -5  -8   18.19    0.57
   1  -5  -8   16.83    0.61
  -1   5   8   18.51    0.67
  -1   5   8   18.18    0.57
  -1   5   8   17.70    0.58
  -1   5   8   17.15    0.62
  -1   5   8   18.45    0.62
  -1   5   8   18.62    0.64
   1  -4  -8    6.88    0.27
   1  -4  -8    6.48    0.30
   1  -4  -8    6.29    0.31
  -1   4   8    6.56    0.30
  -1   4   8    6.56    0.25
  -1   4   8    6.69    0.24
  -1   4   8    7.13    0.30
  -1   4   8    6.77    0.29
  -1   4   8    6.47    0.34
   1  -3  -8   35.40    1.10
   1  -3  -8   34.52    1.09
   1  -3  -8   34.91    1.07
  -1   3   8   35.58    1.11
  -1   3   8   35.75    1.07
  -1   3   8   35.06    1.09
  -1   3   8   34.62    1.06
  -1   3   8   35.49    1.10
  -1   3   8   34.85    1.11
   1  -2  -8   44.97    1.41
   1  -2  -8   45.32    1.37
   1  -2  -8   45.92    1.39
  -1   2   8   42.96    1.39
  -1   2   8   45.56    1.39
  -1   2   8   46.56    1.37
  -1   2   8   47.10    1.41
  -1   2   8   46.04    1.36
  -1   2   8   45.08    1.39
   1  -1  -8    8.62    0.36
   1  -1  -8    8.85    0.32
   1  -1  -8    8.69    0.33
  -1   1   8    8.54    0.31
  -1   1   8    9.01    0.31
  -1   1   8    8.61    0.28
  -1   1   8    8.94    0.34
  -1   1   8    8.38    0.31
   1   0  -8  199.54    5.89
   1   0  -8  195.27    5.93
   1   0  -8  201.82    5.88
  -1   0   8  202.59    5.94
  -1   0   8  201.50    5.92
  -1   0   8  200.98    5.94
  -1   0   8  201.18    5.92
  -1   0   8  200.07    5.92
  -1   0   8  197.21    5.97
   1   1  -8    8.91    0.38
   1   1  -8    9.15    0.31
   1   1  -8    9.27    0.36
   1   1  -8    8.85    0.33
  -1  -1   8    8.73    0.35
  -1  -1   8    7.96    0.32
  -1  -1   8    9.04    0.30
  -1  -1   8    8.76    0.28
  -1  -1   8    8.91    0.28
   1   2  -8   45.23    1.39
   1   2  -8   45.66    1.39
   1   2  -8   44.64    1.38
   1   2  -8   46.53    1.43
  -1  -2   8   44.53    1.37
  -1  -2   8   37.89    1.37
  -1  -2   8   45.61    1.33
  -1  -2   8   45.82    1.32
  -1  -2   8   45.46    1.31
   1   3  -8   35.01    1.06
   1   3  -8   34.78    1.09
   1   3  -8   33.81    1.12
   1   3  -8   35.11    1.09
  -1  -3   8   35.47    1.07
  -1  -3   8   34.72    1.13
  -1  -3   8   36.10    1.10
  -1  -3   8   36.73    1.12
  -1  -3   8   35.15    1.08
   1   4  -8    7.13    0.34
   1   4  -8    7.13    0.28
  -1  -4   8    6.57    0.27
  -1  -4   8    6.86    0.24
  -1  -4   8    6.33    0.24
  -1  -4   8    7.17    0.32
  -1  -4   8    6.23    0.31
   1   5  -8   18.03    0.67
   1   5  -8   18.38    0.61
   1   5  -8   19.02    0.66
  -1  -5   8   17.93    0.64
  -1  -5   8   17.96    0.59
  -1  -5   8   17.31    0.56
  -1  -5   8   17.30    0.56
  -1  -5   8   17.39    0.63
   1   6  -8   19.13    0.70
   1   6  -8   18.35    0.70
   1   6  -8   18.32    0.63
  -1  -6   8   19.38    0.71
  -1  -6   8   19.01    0.69
  -1  -6   8   18.92    0.65
  -1  -6   8   19.07    0.62
  -1  -6   8   18.76    0.61
   1   7  -8    5.80    0.45
   1   7  -8    6.18    0.33
   1   7  -8    6.41    0.46
  -1  -7   8    6.40    0.33
  -1  -7   8    6.13    0.45
  -1  -7   8    6.48    0.45
  -1  -7   8    6.58    0.29
  -1  -7   8    6.07    0.27
   1   8  -8   19.85    0.86
   1   8  -8   21.66    0.86
   1   8  -8   21.98    0.75
  -1  -8   8   20.81    0.85
  -1  -8   8   20.59    0.70
  -1  -8   8   20.44    0.75
  -1  -8   8   20.56    0.69
  -1  -8   8   22.45    0.80
   1   9  -8    2.64    0.36
  -1  -9   8    2.17    0.59
  -1  -9   8    2.61    0.33
  -1  -9   8    2.42    0.35
  -1  -9   8    2.73    0.31
  -1  -9   8    2.43    0.24
   1  10  -8    4.96    0.48
   1  10  -8    4.31    0.31
  -1 -10   8    5.12    0.46
  -1 -10   8    4.08    0.54
  -1 -10   8    4.68    0.32
  -1 -10   8    4.77    0.51
   1  11  -8    1.65    0.38
  -1 -11   8    1.48    0.46
  -1 -11   8    1.52    0.23
  -1 -11   8    1.57    0.37
  -1 -11   8    1.66    0.65
   1 -10  -9    6.58    0.62
   1 -10  -9    8.55    0.75
  -1  10   9    7.00    0.40
  -1  10   9    7.62    0.67
  -1  10   9    6.59    0.71
   1  -9  -9   22.88    1.13
   1  -9  -9   25.20    0.99
  -1   9   9   25.68    0.85
  -1   9   9   26.70    1.01
  -1   9   9   24.90    0.99
   1  -8  -9    1.32    0.25
   1  -8  -9    1.35    0.30
  -1   8   9    1.18    0.28
  -1   8   9    0.93    0.26
  -1   8   9    1.20    0.21
  -1   8   9    1.21    0.16
  -1   8   9    1.12    0.37
   1  -7  -9   17.82    0.72
   1  -7  -9   17.01    0.64
   1  -7  -9   18.64    0.68
  -1   7   9   17.14    0.58
  -1   7   9   17.59    0.76
  -1   7   9   17.31    0.66
  -1   7   9   17.66    0.62
  -1   7   9   17.29    0.69
   1  -6  -9    1.22    0.20
   1  -6  -9    1.25    0.22
   1  -6  -9    1.57    0.20
  -1   6   9    1.46    0.26
  -1   6   9    1.36    0.15
  -1   6   9    1.03    0.20
  -1   6   9    1.23    0.15
  -1   6   9    0.99    0.18
   1  -5  -9  157.17    4.68
   1  -5  -9  155.37    4.65
  -1   5   9  155.29    4.66
  -1   5   9  158.17    4.68
  -1   5   9  159.19    4.71
  -1   5   9  155.49    4.65
  -1   5   9  157.41    4.71
  -1   5   9  155.84    4.70
   1  -4  -9    0.35    0.12
   1  -4  -9    0.40    0.15
   1  -4  -9    0.36    0.15
  -1   4   9    0.49    0.14
  -1   4   9    0.55    0.08
  -1   4   9    0.60    0.10
  -1   4   9    0.66    0.17
  -1   4   9    0.28    0.12
  -1   4   9    0.33    0.13
   1  -3  -9   35.12    1.08
   1  -3  -9   35.36    1.11
   1  -3  -9   34.52    1.12
  -1   3   9   35.77    1.11
  -1   3   9   34.92    1.07
  -1   3   9   35.97    1.12
  -1   3   9   35.06    1.09
  -1   3   9   35.27    1.06
  -1   3   9   34.17    1.11
   1  -2  -9   64.56    1.97
   1  -2  -9   64.26    1.94
   1  -2  -9   63.24    1.93
  -1   2   9   63.60    1.91
  -1   2   9   63.39    1.94
  -1   2   9   63.75    1.94
  -1   2   9   65.13    1.94
  -1   2   9   63.52    1.91
  -1   2   9   65.27    1.97
   1  -1  -9   34.40    1.05
   1  -1  -9   34.50    1.10
   1  -1  -9   33.30    1.06
  -1   1   9   34.89    1.05
  -1   1   9   33.91    1.03
  -1   1   9   31.34    1.09
  -1   1   9   34.44    1.02
  -1   1   9   33.90    1.07
   1   0  -9    0.11    0.13
   1   0  -9    0.07    0.08
   1   0  -9    0.08    0.10
   1   0  -9    0.08    0.08
  -1   0   9   -0.04    0.06
  -1   0   9    0.04    0.11
  -1   0   9   -0.03    0.07
  -1   0   9   -0.01    0.05
  -1   0   9    0.02    0.11
  -1   0   9    0.06    0.06
   1   1  -9   33.68    1.05
   1   1  -9   35.11    1.07
   1   1  -9   35.49    1.12
   1   1  -9   32.60    1.06
  -1  -1   9   34.02    1.03
  -1  -1   9   29.21    1.13
  -1  -1   9   34.02    1.01
  -1  -1   9   35.46    1.01
  -1  -1   9   33.99    1.07
   1   2  -9   64.18    1.94
   1   2  -9   62.41    1.94
   1   2  -9   64.09    1.93
   1   2  -9   65.27    1.99
  -1  -2   9   61.91    1.88
  -1  -2   9   64.36    1.90
  -1  -2   9   63.15    1.88
  -1  -2   9   63.34    1.95
  -1  -2   9   62.98    1.92
   1   3  -9   34.03    1.13
   1   3  -9   34.00    1.08
   1   3  -9   32.84    1.05
   1   3  -9   35.03    1.08
  -1  -3   9   34.34    1.04
  -1  -3   9   34.25    1.11
  -1  -3   9   34.78    1.09
  -1  -3   9   33.88    1.06
  -1  -3   9   33.68    1.04
   1   4  -9    0.48    0.17
   1   4  -9    0.41    0.16
   1   4  -9    0.37    0.10
  -1  -4   9    0.23    0.09
  -1  -4   9    0.34    0.10
  -1  -4   9    0.42    0.14
  -1  -4   9    0.36    0.08
  -1  -4   9    0.57    0.16
   1   5  -9  156.37    4.64
   1   5  -9  159.16    4.68
   1   5  -9  151.66    4.67
  -1  -5   9  158.92    4.68
  -1  -5   9  157.66    4.62
  -1  -5   9  151.49    4.68
  -1  -5   9  154.87    4.65
  -1  -5   9  155.51    4.62
   1   6  -9    1.50    0.21
   1   6  -9    1.16    0.26
  -1  -6   9    0.88    0.24
  -1  -6   9    1.00    0.20
  -1  -6   9    0.90    0.12
  -1  -6   9    1.00    0.15
  -1  -6   9    1.20    0.14
   1   7  -9   17.79    0.61
   1   7  -9   16.53    0.73
   1   7  -9   15.32    0.95
  -1  -7   9   17.22    0.61
  -1  -7   9   17.50    0.70
  -1  -7   9   17.88    0.75
  -1  -7   9   18.06    0.58
  -1  -7   9   16.86    0.63
   1   8  -9    0.91    0.21
   1   8  -9    1.09    0.37
  -1  -8   9    0.79    0.24
  -1  -8   9    1.21    0.36
  -1  -8   9    1.11    0.15
  -1  -8   9    1.10    0.21
  -1  -8   9    0.93    0.21
   1   9  -9   26.00    0.93
  -1  -9   9   24.88    1.10
  -1  -9   9   24.60    0.97
  -1  -9   9   25.71    0.84
  -1  -9   9   27.13    0.93
  -1  -9   9   25.62    0.98
   1  10  -9    7.97    0.57
  -1 -10   9    6.41    0.92
  -1 -10   9    8.31    0.54
  -1 -10   9    8.34    0.63
  -1 -10   9    7.27    0.40
   1 -10 -10   -0.04    0.45
   1 -10 -10   -0.40    0.50
  -1  10  10   -0.02    0.26
  -1  10  10    0.11    0.79
  -1  10  10    0.28    0.44
   1  -9 -10   12.47    0.79
   1  -9 -10   11.53    0.72
  -1   9  10   12.76    0.74
  -1   9  10   12.84    0.74
  -1   9  10   12.32    0.54
   1  -8 -10   10.72    0.61
  -1   8  10   11.84    0.65
  -1   8  10   11.49    0.63
  -1   8  10   11.56    0.52
  -1   8  10   11.64    0.46
   1  -7 -10    0.06    0.27
   1  -7 -10    0.31    0.31
  -1   7  10    0.35    0.33
  -1   7  10    0.35    0.13
  -1   7  10    0.23    0.24
  -1   7  10    0.10    0.18
  -1   7  10    0.37    0.25
   1  -6 -10    5.01    0.41
   1  -6 -10    4.48    0.33
   1  -6 -10    4.89    0.42
  -1   6  10    4.72    0.31
  -1   6  10    5.19    0.48
  -1   6  10    5.32    0.36
  -1   6  10    4.59    0.25
  -1   6  10    5.39    0.39
  -1   6  10    5.35    0.36
   1  -5 -10    0.08    0.20
   1  -5 -10    0.04    0.19
   1  -5 -10    0.24    0.18
  -1   5  10    0.18    0.17
  -1   5  10    0.13    0.12
  -1   5  10    0.21    0.09
  -1   5  10    0.20    0.22
  -1   5  10    0.17    0.18
  -1   5  10    0.10    0.16
   1  -4 -10    9.35    0.44
   1  -4 -10    9.83    0.39
   1  -4 -10   10.14    0.47
  -1   4  10    9.99    0.36
  -1   4  10    9.10    0.37
  -1   4  10   10.19    0.46
  -1   4  10    9.68    0.40
  -1   4  10    9.49    0.43
   1  -3 -10    8.32    0.41
   1  -3 -10    8.25    0.38
   1  -3 -10    7.60    0.35
  -1   3  10    8.51    0.29
  -1   3  10    7.97    0.36
  -1   3  10    8.37    0.35
  -1   3  10    8.29    0.31
  -1   3  10    8.72    0.39
  -1   3  10    8.12    0.38
   1  -2 -10   10.03    0.38
   1  -2 -10    9.98    0.41
   1  -2 -10   10.54    0.47
  -1   2  10   10.36    0.44
  -1   2  10   10.63    0.40
  -1   2  10   10.49    0.36
  -1   2  10   10.49    0.35
  -1   2  10   10.42    0.40
  -1   2  10   10.64    0.40
   1  -1 -10    0.76    0.13
   1  -1 -10    0.94    0.13
   1  -1 -10    0.70    0.18
  -1   1  10    0.83    0.13
  -1   1  10    0.74    0.07
  -1   1  10    0.78    0.09
  -1   1  10    0.69    0.11
  -1   1  10    0.99    0.11
  -1   1  10    0.80    0.15
   1   0 -10   17.00    0.63
   1   0 -10   13.77    0.54
   1   0 -10   17.56    0.56
   1   0 -10   17.23    0.53
  -1   0  10   16.53    0.57
  -1   0  10   16.51    0.53
  -1   0  10   16.08    0.60
  -1   0  10   16.77    0.52
  -1   0  10   17.33    0.56
   1   1 -10    0.89    0.11
   1   1 -10    0.91    0.15
   1   1 -10    0.65    0.13
   1   1 -10    0.88    0.21
  -1  -1  10    0.72    0.14
  -1  -1  10    0.73    0.15
  -1  -1  10    0.86    0.09
  -1  -1  10    0.91    0.10
  -1  -1  10    0.80    0.11
   1   2 -10    9.77    0.42
   1   2 -10   10.33    0.41
   1   2 -10   10.87    0.37
   1   2 -10    7.73    0.66
  -1  -2  10   10.09    0.38
  -1  -2  10   10.58    0.36
  -1  -2  10   10.64    0.45
  -1  -2  10   11.18    0.36
  -1  -2  10   10.62    0.43
   1   3 -10    8.27    0.33
  -1  -3  10    8.09    0.29
  -1  -3  10    7.57    0.38
  -1  -3  10    7.44    0.39
  -1  -3  10    8.49    0.32
  -1  -3  10    7.64    0.28
   1   4 -10    9.92    0.38
   1   4 -10    9.76    0.47
   1   4 -10    9.84    0.47
  -1  -4  10   10.03    0.46
  -1  -4  10    8.69    0.57
  -1  -4  10    9.91    0.34
  -1  -4  10    9.86    0.35
  -1  -4  10    9.52    0.47
   1   5 -10    0.30    0.13
   1   5 -10    0.31    0.24
  -1  -5  10    0.25    0.10
  -1  -5  10    0.17    0.18
  -1  -5  10    0.14    0.23
  -1  -5  10    0.14    0.13
  -1  -5  10    0.17    0.12
   1   6 -10    5.06    0.31
   1   6 -10    4.92    0.50
   1   6 -10    5.40    0.50
  -1  -6  10    5.52    0.47
  -1  -6  10    4.77    0.28
  -1  -6  10    4.58    0.24
  -1  -6  10    4.75    0.38
  -1  -6  10    4.65    0.30
   1   7 -10    0.20    0.18
   1   7 -10    0.39    0.34
  -1  -7  10   -0.13    0.22
  -1  -7  10    0.14    0.18
  -1  -7  10    0.11    0.13
  -1  -7  10    0.03    0.18
  -1  -7  10    0.28    0.33
   1   8 -10   12.11    0.54
  -1  -8  10   11.26    0.62
  -1  -8  10   12.13    0.54
  -1  -8  10   11.08    0.53
  -1  -8  10   12.22    0.46
  -1  -8  10   12.31    0.78
   1   9 -10    3.19    0.38
  -1  -9  10   11.80    0.59
  -1  -9  10   12.52    0.68
  -1  -9  10   11.54    0.94
  -1  -9  10   10.72    0.55
   1  10 -10    0.24    0.35
  -1 -10  10    0.06    0.25
  -1 -10  10   -0.04    0.67
  -1 -10  10   -0.20    0.32
  -1 -10  10    0.07    0.38
  -1   9  11   10.48    0.51
  -1   9  11   10.45    0.80
  -1   9  11   10.78    0.78
   1  -8 -11   -0.20    0.40
   1  -8 -11    0.34    0.38
  -1   8  11   -0.04    0.20
  -1   8  11    0.06    0.35
  -1   8  11    0.00    0.34
   1  -7 -11   17.36    0.78
   1  -7 -11   16.49    0.79
  -1   7  11   17.71    0.89
  -1   7  11   17.25    0.61
  -1   7  11   17.22    0.74
  -1   7  11   17.88    0.77
  -1   7  11   17.88    0.66
   1  -6 -11    0.01    0.28
   1  -6 -11    0.11    0.28
  -1   6  11    0.28    0.32
  -1   6  11   -0.04    0.22
  -1   6  11    0.07    0.18
  -1   6  11    0.04    0.13
  -1   6  11    0.18    0.24
  -1   6  11    0.08    0.23
   1  -5 -11   31.22    1.06
   1  -5 -11   29.37    0.98
   1  -5 -11   29.23    1.03
  -1   5  11   29.33    0.96
  -1   5  11   30.35    1.00
  -1   5  11   29.35    0.94
  -1   5  11   30.07    1.03
  -1   5  11   31.40    1.04
  -1   5  11   30.32    1.06
   1  -4 -11    1.47    0.26
   1  -4 -11    2.36    0.28
   1  -4 -11    1.81    0.24
  -1   4  11    1.86    0.22
  -1   4  11    1.86    0.22
  -1   4  11    1.56    0.20
  -1   4  11    2.25    0.17
  -1   4  11    1.74    0.22
  -1   4  11    1.66    0.24
   1  -3 -11   32.67    1.10
   1  -3 -11   32.51    1.05
   1  -3 -11   30.83    1.14
  -1   3  11   31.78    0.98
  -1   3  11   31.96    1.05
  -1   3  11   32.54    1.03
  -1   3  11   29.64    1.09
  -1   3  11   33.14    0.99
  -1   3  11   32.98    1.07
   1  -2 -11    6.94    0.34
   1  -2 -11    6.92    0.46
   1  -2 -11    7.32    0.36
  -1   2  11    7.79    0.35
  -1   2  11    6.88    0.29
  -1   2  11    7.56    0.34
  -1   2  11    7.38    0.39
  -1   2  11    7.05    0.35
   1  -1 -11   21.29    0.72
   1  -1 -11   21.45    0.81
  -1   1  11   21.28    0.69
  -1   1  11   20.91    0.73
  -1   1  11   23.45    0.78
  -1   1  11   21.26    0.68
   1   0 -11    0.02    0.14
   1   0 -11    0.05    0.11
   1   0 -11    0.15    0.23
   1   0 -11   -0.07    0.16
  -1   0  11   -0.06    0.16
  -1   0  11    0.06    0.08
  -1   0  11   -0.10    0.09
  -1   0  11    0.02    0.15
  -1   0  11   -0.08    0.17
   1   1 -11   20.64    0.82
   1   1 -11   21.79    0.74
   1   1 -11   21.24    0.70
  -1  -1  11   20.76    0.68
  -1  -1  11   20.50    0.76
  -1  -1  11   22.30    0.74
  -1  -1  11   21.81    0.67
   1   2 -11    6.98    0.52
   1   2 -11    6.98    0.36
  -1  -2  11    6.97    0.41
  -1  -2  11    7.24    0.35
  -1  -2  11    7.31    0.39
  -1  -2  11    7.21    0.30
  -1  -2  11    7.81    0.32
   1   3 -11   33.74    1.12
   1   3 -11   32.79    1.04
   1   3 -11   32.33    1.08
  -1  -3  11   33.70    1.01
  -1  -3  11   31.23    1.00
  -1  -3  11   31.71    1.08
  -1  -3  11   32.22    1.10
  -1  -3  11   33.52    1.03
   1   4 -11    1.76    0.23
   1   4 -11    1.89    0.29
   1   4 -11    2.28    0.27
  -1  -4  11    1.69    0.24
  -1  -4  11    1.98    0.22
  -1  -4  11    1.93    0.26
  -1  -4  11    1.92    0.21
  -1  -4  11    2.07    0.18
   1   5 -11   28.96    1.06
   1   5 -11   30.47    0.96
   1   5 -11   29.14    1.05
  -1  -5  11   29.41    0.94
  -1  -5  11   30.14    0.93
  -1  -5  11   29.55    1.06
  -1  -5  11   29.64    0.96
  -1  -5  11   28.86    1.04
   1   6 -11    0.12    0.18
   1   6 -11   -0.07    0.33
  -1  -6  11    0.15    0.18
  -1  -6  11   -0.07    0.17
  -1  -6  11    0.25    0.33
  -1  -6  11    0.11    0.13
  -1  -6  11    0.15    0.24
   1   7 -11   16.28    0.64
  -1  -7  11   16.82    0.68
  -1  -7  11   17.95    0.79
  -1  -7  11   19.26    0.63
  -1  -7  11   18.25    0.68
  -1  -7  11   18.09    0.90
   1   8 -11    0.03    0.26
  -1  -8  11   -0.12    0.50
  -1  -8  11    0.09    0.33
  -1  -8  11    0.07    0.24
   1   9 -11    0.03    0.32
  -1  -9  11   10.29    0.50
  -1  -9  11   12.61    0.76
  -1  -9  11   10.18    1.10
  -1  -9  11   10.80    0.61
   1  -8 -12    0.22    0.51
  -1   8  12   10.03    0.49
  -1   8  12   10.14    0.77
  -1   8  12    9.18    0.77
   1  -7 -12    0.85    0.43
   1  -7 -12   -0.13    0.40
  -1   7  12    1.06    0.36
  -1   7  12    0.96    0.20
  -1   7  12    1.04    0.43
  -1   6  12    7.22    0.52
  -1   6  12    7.29    0.53
  -1   6  12    7.09    0.43
  -1   6  12    6.96    0.69
  -1   6  12    7.63    0.55
  -1   6  12    7.25    0.35
   1  -5 -12    0.38    0.34
   1  -5 -12    0.55    0.30
  -1   5  12    0.24    0.14
  -1   5  12    0.30    0.32
  -1   5  12    0.38    0.25
  -1   5  12    0.51    0.26
  -1   5  12    0.74    0.26
  -1   5  12    0.80    0.20
   1  -4 -12    3.68    0.53
   1  -4 -12    3.40    0.43
  -1   4  12    3.71    0.43
  -1   4  12    3.53    0.23
  -1   4  12    3.50    0.44
  -1   4  12    3.05    0.36
  -1   4  12    3.87    0.38
  -1   4  12    3.62    0.40
   1  -3 -12    0.62    0.31
   1  -3 -12    0.72    0.21
   1  -3 -12    0.99    0.24
  -1   3  12    0.34    0.20
  -1   3  12    1.05    0.22
  -1   3  12    1.14    0.23
  -1   3  12    0.67    0.21
  -1   3  12    0.76    0.16
  -1   3  12    0.86    0.12
   1  -2 -12   32.76    1.17
   1  -2 -12   32.19    1.05
  -1   2  12   33.97    1.09
  -1   2  12   34.80    1.14
  -1   2  12   33.20    1.06
  -1   2  12   33.13    1.09
  -1   2  12   33.46    1.03
  -1   2  12   32.72    1.04
   1  -1 -12    3.45    0.36
   1  -1 -12    2.67    0.33
  -1   1  12    3.09    0.21
  -1   1  12    2.75    0.23
  -1   1  12    3.75    0.32
  -1   1  12    3.08    0.18
  -1   1  12    3.35    0.28
  -1   1  12    2.81    0.35
   1   0 -12   49.08    1.63
   1   0 -12   49.24    1.54
  -1   0  12   51.89    1.58
  -1   0  12   49.24    1.54
  -1   0  12   51.43    1.54
  -1   0  12   51.64    1.63
  -1   0  12   50.19    1.59
   1   1 -12    2.75    0.37
   1   1 -12    3.12    0.28
   1   1 -12    2.51    0.32
  -1  -1  12    2.99    0.35
  -1  -1  12    3.22    0.26
  -1  -1  12    3.09    0.22
  -1  -1  12    2.90    0.19
  -1  -1  12    2.75    0.34
   1   2 -12   32.36    1.03
   1   2 -12   30.90    1.17
  -1  -2  12   33.46    1.04
  -1  -2  12   32.61    1.14
  -1  -2  12   33.98    1.07
  -1  -2  12   33.27    1.03
  -1  -2  12   34.24    1.12
   1   3 -12    0.58    0.29
   1   3 -12    0.62    0.25
  -1  -3  12    0.81    0.16
  -1  -3  12    0.84    0.15
  -1  -3  12    0.51    0.12
  -1  -3  12    1.00    0.27
  -1  -3  12    0.65    0.23
   1   4 -12    2.68    0.33
   1   4 -12    4.23    0.30
  -1  -4  12    3.99    0.29
  -1  -4  12    2.75    0.35
  -1  -4  12    4.13    0.42
  -1  -4  12    3.19    0.30
  -1  -4  12    3.51    0.23
   1   5 -12    0.33    0.19
   1   5 -12    0.50    0.35
  -1  -5  12    0.45    0.36
  -1  -5  12    0.97    0.28
  -1  -5  12    0.73    0.15
  -1  -5  12    0.38    0.18
  -1  -5  12    0.46    0.20
  -1  -6  12    6.58    0.44
  -1  -6  12    7.09    0.35
  -1  -6  12    8.02    0.57
  -1  -6  12    7.01    0.70
  -1  -6  12    7.41    0.42
   1   7 -12    0.00    0.25
  -1  -7  12    0.69    0.21
  -1  -7  12    1.26    0.48
  -1  -7  12    1.02    0.30
  -1  -7  12    0.71    0.52
   1   8 -12   -0.02    0.31
  -1  -8  12   10.28    0.77
  -1  -8  12   10.41    0.48
  -1  -8  12   10.04    0.58
  -1  -8  12   10.25    1.25
   1  -6 -13   -0.21    0.42
  -1   6  13    1.83    0.22
  -1   6  13    1.89    0.58
  -1   6  13    1.72    0.38
  -1   6  13    2.03    0.40
  -1   6  13    2.18    0.40
   1  -5 -13   -0.22    0.36
  -1   5  13    6.68    0.45
  -1   5  13    7.61    0.57
  -1   5  13    6.56    0.43
  -1   5  13    6.90    0.58
  -1   5  13    7.05    0.56
  -1   5  13    7.00    0.66
   1  -4 -13   -0.10    0.31
  -1   4  13    0.05    0.29
  -1   4  13    0.00    0.23
  -1   4  13   -0.04    0.15
  -1   4  13    0.19    0.28
  -1   4  13   -0.15    0.31
  -1   4  13    0.15    0.28
  -1   3  13    4.38    0.42
  -1   3  13    4.37    0.26
  -1   3  13    4.37    0.44
  -1   3  13    4.39    0.34
  -1   3  13    4.37    0.46
  -1   3  13    4.25    0.41
  -1   2  13    1.28    0.24
  -1   2  13    0.94    0.27
  -1   2  13    1.46    0.15
  -1   2  13    1.42    0.27
  -1   2  13    1.60    0.22
  -1   2  13    1.37    0.19
   1  -1 -13   14.92    0.66
  -1   1  13   15.29    0.64
  -1   1  13   15.19    0.68
  -1   1  13   14.11    0.55
  -1   1  13   15.65    0.60
  -1   1  13   15.70    0.51
   1   0 -13    0.03    0.23
  -1   0  13    0.08    0.23
  -1   0  13   -0.03    0.11
  -1   0  13    0.00    0.25
  -1   0  13    0.11    0.18
  -1   0  13   -0.14    0.16
   1   1 -13   14.99    0.55
   1   1 -13   14.57    0.59
  -1  -1  13   14.90    0.55
  -1  -1  13   14.82    0.68
  -1  -1  13   16.13    0.59
  -1  -1  13   15.32    0.67
   1   2 -13    0.73    0.22
  -1  -2  13    1.24    0.27
  -1  -2  13    1.49    0.20
  -1  -2  13    1.70    0.20
  -1  -2  13    1.35    0.31
   1   3 -13    3.84    0.48
  -1  -3  13    4.50    0.33
  -1  -3  13    4.37    0.26
  -1  -3  13    3.55    0.40
  -1  -3  13    5.22    0.50
  -1  -3  13    4.52    0.34
   1   4 -13   -0.37    0.35
  -1  -4  13   -0.36    0.28
  -1  -4  13    0.00    0.38
  -1  -4  13    0.11    0.19
  -1  -4  13   -0.04    0.15
  -1  -5  13    6.31    0.46
  -1  -5  13    7.04    0.35
  -1  -5  13    7.11    0.75
  -1  -5  13    6.90    0.43
  -1  -5  13    6.57    0.61
   1   6 -13   -0.16    0.27
  -1  -6  13    1.11    0.54
  -1  -6  13    2.11    0.41
  -1  -6  13    1.73    0.27
  -1  -6  13    1.78    0.22
  -1   4  14    0.87    0.20
  -1   4  14    0.48    0.43
  -1   4  14    0.84    0.38
  -1   4  14    0.51    0.35
  -1   4  14    0.47    0.38
   1  -3 -14   -0.01    0.36
  -1   3  14   -0.03    0.35
  -1   3  14    0.06    0.21
  -1   3  14    0.00    0.25
  -1   3  14    0.08    0.34
  -1   3  14   -0.08    0.28
   1  -2 -14   -0.03    0.33
  -1   2  14    1.74    0.35
  -1   2  14    2.15    0.26
  -1   2  14    2.32    0.30
  -1   2  14    2.27    0.32
  -1   2  14    1.79    0.35
  -1   2  14    2.45    0.26
   1  -1 -14    0.10    0.31
  -1   1  14    0.53    0.15
  -1   1  14    0.21    0.32
  -1   1  14    0.87    0.34
  -1   1  14    0.27    0.26
  -1   1  14    0.94    0.39
   1   0 -14    0.07    0.30
  -1   0  14    0.95    0.33
  -1   0  14    1.18    0.35
  -1   0  14    1.11    0.25
  -1   0  14    0.85    0.16
   1   1 -14    0.16    0.31
  -1  -1  14    0.57    0.37
  -1  -1  14    0.38    0.23
  -1  -1  14    0.46    0.38
  -1  -1  14    0.43    0.32
  -1  -1  14    0.52    0.15
   1   2 -14    2.42    0.38
  -1  -2  14    1.32    0.25
  -1  -2  14    1.86    0.25
  -1  -2  14    2.32    0.25
  -1  -2  14    1.83    0.41
  -1  -2  14    2.29    0.36
   1   3 -14    0.00    0.28
   1   3 -14    0.20    0.37
  -1  -3  14    0.31    0.38
  -1  -3  14    0.03    0.44
  -1  -3  14    0.17    0.28
  -1  -3  14    0.03    0.26
   1   4 -14    0.16    0.29
   1   4 -14    0.54    0.46
  -1  -4  14    0.83    0.25
  -1  -4  14    0.98    0.39
  -1  -4  14    0.76    0.51
  -1  -4  14    0.73    0.19
   2  -2  14    2.73    0.30
   2  -2  14    2.39    0.32
   2  -2  14    2.02    0.41
   2  -2  14    2.48    0.56
  -2   2 -14    3.13    0.43
   2  -1  14    2.67    0.44
   2  -1  14    2.28    0.53
   2  -1  14    2.52    0.29
   2  -1  14    2.36    0.32
  -2   1 -14   -0.19    0.31
  -2   1 -14    0.00    0.36
   2   0  14    9.71    0.59
   2   0  14   10.52    0.45
   2   0  14   10.03    0.83
   2   0  14   11.74    0.72
  -2   0 -14   -0.07    0.38
   2   1  14    2.71    0.30
   2   1  14    2.19    0.49
   2   1  14    2.07    0.34
   2   1  14    2.64    0.43
  -2  -1 -14   -0.12    0.39
   2   2  14    2.87    0.44
   2   2  14    2.29    0.26
   2   2  14    2.19    0.80
   2   2  14    3.10    0.38
   2   2  14    3.16    0.31
  -2  -2 -14   -0.03    0.43
   2  -5  13    7.34    0.65
   2  -5  13    7.36    0.98
   2  -5  13    6.70    0.49
   2  -5  13    7.62    0.39
  -2   5 -13    0.00    0.31
   2  -4  13    0.49    0.59
   2  -4  13   -0.04    0.39
   2  -4  13    0.39    0.17
  -2   4 -13    0.10    0.54
  -2   4 -13    0.04    0.29
   2  -3  13    4.44    0.51
   2  -3  13    4.45    0.54
   2  -3  13    4.97    0.40
  -2   3 -13   -0.03    0.27
   2  -2  13   21.10    0.74
   2  -2  13   20.24    0.88
   2  -2  13   17.94    0.83
   2  -2  13   18.21    0.91
   2  -1  13   16.48    0.74
   2  -1  13   16.34    0.80
   2  -1  13   16.07    0.62
   2  -1  13   16.59    0.56
   2  -1  13   16.03    0.66
   2   0  13    0.18    0.30
   2   0  13   -0.10    0.22
   2   0  13   -0.04    0.34
   2   0  13    0.02    0.21
   2   0  13   -0.08    0.14
  -2   0 -13   -0.21    0.28
   2   1  13   15.92    0.75
   2   1  13   14.85    0.60
   2   1  13   14.90    0.65
   2   1  13   16.56    0.55
   2   1  13   15.29    0.53
   2   1  13   15.92    0.73
  -2  -1 -13   -0.19    0.28
   2   2  13   19.11    0.76
   2   2  13   17.86    0.82
   2   2  13   18.52    0.82
   2   2  13   19.10    0.64
   2   2  13   18.86    0.67
  -2  -2 -13   -0.04    0.32
   2   3  13    4.32    0.54
   2   3  13    4.29    0.42
   2   3  13    4.29    0.45
   2   3  13    4.98    0.49
  -2  -3 -13    0.20    0.35
   2   4  13    0.29    0.18
   2   4  13    0.37    0.34
   2   4  13    0.23    0.54
   2   4  13    0.20    0.34
   2   4  13    0.63    0.38
  -2  -4 -13    0.08    0.40
   2   5  13    7.19    0.71
   2   5  13    6.91    0.40
   2   5  13    6.91    0.64
   2   5  13    6.73    0.67
   2   5  13    7.56    0.73
   2  -7  12    0.02    0.28
   2  -7  12   -0.09    0.64
   2  -7  12    0.05    0.38
   2  -7  12    0.19    0.20
  -2   7 -12   -0.17    0.32
   2  -6  12    0.94    0.40
   2  -6  12    1.52    0.55
   2  -6  12    1.61    0.20
   2  -6  12    0.99    0.41
  -2   6 -12    0.01    0.28
   2  -5  12    1.85    0.69
   2  -5  12    1.57    0.18
   2  -5  12    1.47    0.23
   2  -5  12    1.51    0.33
  -2   5 -12    1.24    0.26
  -2   5 -12    1.44    0.47
   2  -4  12    1.36    0.23
   2  -4  12    1.12    0.40
   2  -4  12    1.25    0.16
   2  -4  12    1.14    0.27
   2  -4  12    1.13    0.21
  -2   4 -12    1.57    0.40
  -2   4 -12    1.16    0.24
   2  -3  12    1.24    0.35
   2  -3  12    1.02    0.19
   2  -3  12    1.01    0.27
   2  -3  12    0.83    0.19
   2  -3  12    0.77    0.14
  -2   3 -12    0.76    0.33
  -2   3 -12    0.52    0.22
   2  -2  12   21.56    0.82
   2  -2  12   19.73    0.76
   2  -2  12   20.88    0.68
   2  -2  12   20.68    0.85
   2  -2  12   21.89    0.74
  -2   2 -12   20.49    0.79
  -2   2 -12   20.87    0.75
   2  -1  12    1.64    0.28
   2  -1  12    1.90    0.30
   2  -1  12    1.21    0.18
   2  -1  12    1.49    0.20
   2  -1  12    1.92    0.19
  -2   1 -12    1.90    0.23
  -2   1 -12    1.72    0.25
   2   0  12   23.81    0.78
   2   0  12   23.76    0.89
   2   0  12   24.34    0.88
   2   0  12   23.63    0.76
   2   0  12   23.84    0.83
  -2   0 -12   24.33    0.81
  -2   0 -12   25.01    0.87
   2   1  12    1.72    0.22
   2   1  12    1.83    0.19
   2   1  12    2.03    0.28
   2   1  12    1.75    0.22
   2   1  12    1.65    0.18
   2   1  12    1.37    0.26
  -2  -1 -12    1.71    0.26
   2   2  12   20.16    0.72
   2   2  12   21.66    0.69
   2   2  12   21.17    0.82
   2   2  12   21.25    0.81
   2   2  12   21.93    0.78
  -2  -2 -12   20.83    0.80
   2   3  12    0.53    0.19
   2   3  12    0.83    0.23
   2   3  12    0.97    0.24
   2   3  12    0.72    0.27
   2   3  12    0.67    0.26
   2   3  12    1.16    0.15
  -2  -3 -12    0.84    0.29
   2   4  12    1.07    0.29
   2   4  12    1.25    0.22
   2   4  12    1.06    0.27
   2   4  12    1.14    0.27
   2   4  12    1.02    0.30
   2   4  12    1.33    0.16
  -2  -4 -12    0.97    0.33
   2   5  12    1.64    0.19
   2   5  12    1.71    0.32
   2   5  12    1.86    0.35
   2   5  12    1.55    0.34
   2   5  12    1.68    0.43
  -2  -5 -12    1.20    0.45
   2   6  12    1.32    0.40
   2   6  12    1.41    0.52
   2   6  12    1.46    0.20
   2   6  12    1.01    0.36
  -2  -6 -12   -0.17    0.41
   2   7  12    0.26    0.45
   2   7  12    0.12    0.22
   2   7  12   -0.03    0.40
  -2  -7 -12    0.12    0.50
   2  -8  11    0.51    0.28
   2  -8  11    0.35    0.64
   2  -8  11    0.58    0.20
   2  -8  11    0.54    0.41
  -2   8 -11    0.09    0.31
   2  -7  11   10.93    0.66
   2  -7  11   10.29    0.88
   2  -7  11    9.07    0.59
   2  -7  11   11.54    0.54
  -2   7 -11   10.18    0.55
   2  -6  11    4.25    0.49
   2  -6  11    4.05    0.49
   2  -6  11    3.50    0.51
   2  -6  11    3.92    0.27
   2  -6  11    3.97    0.36
  -2   6 -11    3.22    0.45
  -2   6 -11    3.03    0.37
   2  -5  11   25.87    1.07
   2  -5  11   27.90    0.93
   2  -5  11   26.97    0.91
   2  -5  11   28.37    1.01
   2  -5  11   28.53    0.88
  -2   5 -11   28.00    0.94
  -2   5 -11   27.48    1.06
   2  -4  11    9.91    0.52
   2  -4  11   10.31    0.42
   2  -4  11   10.02    0.44
   2  -4  11   10.42    0.61
   2  -4  11   10.30    0.38
  -2   4 -11   10.03    0.45
  -2   4 -11   10.52    0.67
   2  -3  11    5.58    0.25
   2  -3  11    5.74    0.30
   2  -3  11    5.50    0.41
   2  -3  11    5.93    0.32
   2  -3  11    6.01    0.47
  -2   3 -11    6.03    0.34
  -2   3 -11    5.95    0.57
  -2   3 -11    5.08    0.48
   2  -2  11    0.84    0.21
   2  -2  11    0.91    0.11
   2  -2  11    0.48    0.24
   2  -2  11    0.89    0.15
   2  -2  11    0.91    0.15
  -2   2 -11    1.07    0.32
  -2   2 -11    1.02    0.26
  -2   2 -11    1.13    0.18
   2  -1  11   27.55    0.96
   2  -1  11   26.73    0.87
   2  -1  11   28.48    0.95
   2  -1  11   27.63    0.90
  -2   1 -11   26.65    0.89
  -2   1 -11   27.09    1.00
  -2   1 -11   27.07    0.93
   2   0  11   -0.04    0.17
   2   0  11   -0.04    0.09
   2   0  11   -0.05    0.12
   2   0  11    0.00    0.19
   2   0  11   -0.04    0.09
   2   0  11    0.02    0.14
  -2   0 -11    0.04    0.20
  -2   0 -11   -0.09    0.25
  -2   0 -11    0.07    0.17
  -2   0 -11   -0.17    0.16
   2   1  11   28.76    0.92
   2   1  11   27.61    0.86
   2   1  11   27.69    0.87
   2   1  11   26.81    0.96
   2   1  11   28.08    0.94
   2   1  11   27.69    0.88
  -2  -1 -11   29.02    0.95
  -2  -1 -11   27.00    0.94
  -2  -1 -11   28.72    1.03
   2   2  11    1.18    0.22
   2   2  11    0.78    0.11
   2   2  11    0.76    0.21
   2   2  11    1.10    0.16
   2   2  11    0.99    0.18
  -2  -2 -11    1.06    0.21
  -2  -2 -11    1.39    0.31
  -2  -2 -11    1.08    0.21
   2   3  11    6.14    0.26
   2   3  11    5.67    0.40
   2   3  11    5.68    0.36
   2   3  11    5.36    0.39
   2   3  11    5.78    0.36
   2   3  11    5.01    0.29
  -2  -3 -11    5.49    0.50
  -2  -3 -11    5.36    0.40
  -2  -3 -11    5.02    0.37
   2   4  11   10.44    0.42
   2   4  11    9.62    0.50
   2   4  11   10.84    0.39
   2   4  11   10.29    0.52
   2   4  11    9.78    0.50
   2   4  11   10.51    0.53
  -2  -4 -11   10.89    0.63
  -2  -4 -11   11.52    0.57
   2   5  11   27.97    0.91
   2   5  11   26.47    0.98
   2   5  11   29.66    1.01
   2   5  11   26.98    0.89
   2   5  11   29.09    1.02
   2   5  11   28.07    1.01
  -2  -5 -11   26.47    1.03
  -2  -5 -11   26.80    1.03
   2   6  11    3.07    0.34
   2   6  11    3.19    0.47
   2   6  11    3.73    0.27
   2   6  11    3.53    0.41
  -2  -6 -11    3.38    0.39
   2   7  11    9.46    0.52
   2   7  11   10.60    0.66
   2   7  11    9.12    0.64
  -2  -7 -11   11.32    0.76
   2   8  11    0.25    0.38
   2   8  11    0.32    0.21
  -2  -8 -11    0.55    0.48
   2  -9  10    0.75    0.21
   2  -9  10    1.03    0.40
   2  -9  10    1.19    0.83
   2  -9  10    0.94    0.30
  -2   9 -10    0.88    0.33
   2  -8  10    0.69    0.25
   2  -8  10    0.95    0.52
   2  -8  10    0.89    0.19
   2  -8  10    0.88    0.32
  -2   8 -10    0.63    0.27
   2  -7  10    0.07    0.14
   2  -7  10   -0.07    0.39
   2  -7  10    0.22    0.20
   2  -7  10    0.16    0.26
   2  -7  10    0.17    0.23
  -2   7 -10   -0.01    0.22
   2  -6  10    9.12    0.42
   2  -6  10    8.43    0.51
   2  -6  10    8.53    0.64
   2  -6  10    9.47    0.36
   2  -6  10    9.52    0.42
  -2   6 -10    9.89    0.65
  -2   6 -10    9.51    0.45
   2  -5  10    8.07    0.37
   2  -5  10    8.40    0.39
   2  -5  10    8.57    0.47
   2  -5  10    8.52    0.33
   2  -5  10    8.30    0.55
  -2   5 -10    8.57    0.39
  -2   5 -10    7.46    0.55
   2  -4  10   55.51    1.77
   2  -4  10   56.04    1.68
   2  -4  10   55.79    1.77
   2  -4  10   55.30    1.71
   2  -4  10   55.22    1.69
  -2   4 -10   55.20    1.67
  -2   4 -10   52.56    1.76
   2  -3  10    4.87    0.27
   2  -3  10    5.63    0.22
   2  -3  10    4.55    0.38
   2  -3  10    4.85    0.25
   2  -3  10    4.84    0.34
  -2   3 -10    4.31    0.27
  -2   3 -10    4.75    0.62
   2  -2  10   15.01    0.49
   2  -2  10   14.64    0.59
   2  -2  10   15.50    0.50
  -2   2 -10   15.32    0.55
  -2   2 -10   16.65    0.66
  -2   2 -10   15.24    0.60
   2  -1  10    6.05    0.25
   2  -1  10    5.65    0.34
   2  -1  10    5.20    0.27
   2  -1  10    6.08    0.34
  -2   1 -10    5.63    0.34
  -2   1 -10    5.87    0.30
  -2   1 -10    5.50    0.41
   2   0  10    4.04    0.19
   2   0  10    4.21    0.26
   2   0  10    4.10    0.24
   2   0  10    5.04    0.30
   2   0  10    4.48    0.21
   2   0  10    3.85    0.31
  -2   0 -10    4.10    0.27
  -2   0 -10    4.41    0.37
  -2   0 -10    4.29    0.29
   2   1  10    5.49    0.29
   2   1  10    5.89    0.35
   2   1  10    5.47    0.26
   2   1  10    5.56    0.30
   2   1  10    6.02    0.32
   2   1  10    5.73    0.25
  -2  -1 -10    6.28    0.41
  -2  -1 -10    5.64    0.32
  -2  -1 -10    6.01    0.32
   2   2  10   16.20    0.55
   2   2  10   15.49    0.52
   2   2  10   15.60    0.51
   2   2  10   16.29    0.58
   2   2  10   15.13    0.60
  -2  -2 -10   15.81    0.63
  -2  -2 -10   14.42    0.55
  -2  -2 -10   15.49    0.57
   2   3  10    5.08    0.34
   2   3  10    5.05    0.32
   2   3  10    5.14    0.25
   2   3  10    4.79    0.22
   2   3  10    4.78    0.31
   2   3  10    4.24    0.30
  -2  -3 -10    4.28    0.39
  -2  -3 -10    4.57    0.33
   2   4  10   53.06    1.75
   2   4  10   54.64    1.67
   2   4  10   55.86    1.74
   2   4  10   55.57    1.75
   2   4  10   56.36    1.73
   2   4  10   56.34    1.72
  -2  -4 -10   55.44    1.71
  -2  -4 -10   53.40    1.72
  -2  -4 -10   53.23    1.67
   2   5  10    8.56    0.49
   2   5  10    7.85    0.36
   2   5  10    8.15    0.45
   2   5  10    8.20    0.52
   2   5  10    8.97    0.44
   2   5  10    8.63    0.33
  -2  -5 -10    8.36    0.42
  -2  -5 -10    7.94    0.58
  -2  -5 -10    8.63    0.52
   2   6  10    9.55    0.73
   2   6  10    9.47    0.38
   2   6  10    9.92    0.58
   2   6  10    9.35    0.41
   2   6  10    9.72    0.52
  -2  -6 -10    9.48    0.56
  -2  -6 -10    9.88    0.58
   2   7  10   -0.05    0.27
   2   7  10    0.35    0.37
   2   7  10    0.03    0.15
   2   7  10    0.18    0.29
  -2  -7 -10    0.20    0.33
  -2  -7 -10    0.11    0.33
   2   8  10    0.65    0.20
   2   8  10    0.94    0.35
   2   8  10    0.80    0.34
  -2  -8 -10    0.27    0.39
   2   9  10    0.92    0.49
   2   9  10    1.14    0.46
   2   9  10    1.15    0.23
  -2  -9 -10    0.78    0.48
   2 -10   9    0.31    0.69
   2 -10   9    0.09    0.21
   2 -10   9    0.14    0.32
   2 -10   9   -0.23    0.35
  -2  10  -9    0.09    0.34
   2  -9   9    2.48    0.31
   2  -9   9    2.70    0.56
   2  -9   9    2.85    0.30
   2  -9   9    2.63    0.36
  -2   9  -9    2.94    0.33
  -2   9  -9    2.67    0.29
   2  -8   9    0.19    0.42
   2  -8   9    0.81    0.27
   2  -8   9    0.50    0.15
   2  -8   9    0.58    0.22
  -2   8  -9    0.64    0.11
  -2   8  -9    0.57    0.23
   2  -7   9   22.51    0.78
   2  -7   9   22.07    0.72
   2  -7   9   22.16    0.83
   2  -7   9   21.90    0.94
   2  -7   9   21.93    0.75
  -2   7  -9   21.83    0.77
  -2   7  -9   21.29    0.91
  -2   7  -9   22.05    0.67
   2  -6   9    7.81    0.39
   2  -6   9    8.02    0.36
   2  -6   9    8.99    0.33
   2  -6   9    8.43    0.45
   2  -6   9    8.72    0.55
  -2   6  -9    8.39    0.54
  -2   6  -9    8.83    0.32
  -2   6  -9    8.21    0.39
  -2   6  -9    8.30    0.29
   2  -5   9   14.60    0.62
   2  -5   9   15.38    0.56
   2  -5   9   15.80    0.52
   2  -5   9   16.27    0.54
   2  -5   9   17.24    0.66
  -2   5  -9   16.77    0.58
  -2   5  -9   15.66    0.57
  -2   5  -9   16.10    0.50
   2  -4   9    2.57    0.19
   2  -4   9    2.25    0.28
   2  -4   9    1.99    0.20
   2  -4   9    2.27    0.32
  -2   4  -9    2.40    0.22
  -2   4  -9    2.55    0.28
   2  -3   9   33.32    1.04
   2  -3   9   35.43    1.11
   2  -3   9   34.37    1.04
   2  -3   9   33.02    1.07
   2  -3   9   33.72    1.11
  -2   3  -9   33.28    1.05
  -2   3  -9   33.81    1.14
  -2   3  -9   33.37    1.14
   2  -2   9    1.58    0.16
   2  -2   9    1.42    0.12
   2  -2   9    1.52    0.14
   2  -2   9    1.45    0.18
   2  -2   9    1.66    0.23
  -2   2  -9    1.54    0.18
  -2   2  -9    1.24    0.20
  -2   2  -9    1.27    0.17
   2  -1   9   74.84    2.28
   2  -1   9   77.86    2.30
   2  -1   9   74.92    2.32
   2  -1   9   76.90    2.26
   2  -1   9   73.76    2.26
  -2   1  -9   77.83    2.35
  -2   1  -9   76.73    2.31
  -2   1  -9   74.24    2.30
   2   0   9   -0.01    0.09
   2   0   9    0.03    0.07
   2   0   9    0.00    0.06
   2   0   9   -0.01    0.12
   2   0   9    0.09    0.11
   2   0   9    0.03    0.09
  -2   0  -9   -0.12    0.12
  -2   0  -9   -0.02    0.16
  -2   0  -9   -0.05    0.10
   2   1   9   75.68    2.28
   2   1   9   75.11    2.32
   2   1   9   75.64    2.29
   2   1   9   76.90    2.28
   2   1   9   76.17    2.34
   2   1   9   79.89    2.32
  -2  -1  -9   77.16    2.29
  -2  -1  -9   73.89    2.31
  -2  -1  -9   74.89    2.28
   2   2   9    1.37    0.18
   2   2   9    1.16    0.14
   2   2   9    1.38    0.11
   2   2   9    1.37    0.16
   2   2   9    1.20    0.16
   2   2   9    1.25    0.14
  -2  -2  -9    1.48    0.21
  -2  -2  -9    1.16    0.14
  -2  -2  -9    0.94    0.17
   2   3   9   34.65    1.05
   2   3   9   34.56    1.10
   2   3   9   34.59    1.06
   2   3   9   34.28    1.12
   2   3   9   34.52    1.09
   2   3   9   34.47    1.09
  -2  -3  -9   34.34    1.10
  -2  -3  -9   34.73    1.12
  -2  -3  -9   33.90    1.10
  -2  -3  -9   34.22    1.03
   2   4   9    2.57    0.18
   2   4   9    2.49    0.29
   2   4   9    2.60    0.25
   2   4   9    1.94    0.26
   2   4   9    2.20    0.23
   2   4   9    2.60    0.25
  -2  -4  -9    2.44    0.15
  -2  -4  -9    2.30    0.23
  -2  -4  -9    1.85    0.21
  -2  -4  -9    2.47    0.31
  -2  -4  -9    2.45    0.13
   2   5   9   16.68    0.64
   2   5   9   15.38    0.62
   2   5   9   17.14    0.63
   2   5   9   15.47    0.54
   2   5   9   15.84    0.53
   2   5   9   16.52    0.60
  -2  -5  -9   16.41    0.51
  -2  -5  -9   15.81    0.50
  -2  -5  -9   15.28    0.70
   2   6   9    8.59    0.43
   2   6   9    8.69    0.51
   2   6   9    8.26    0.36
   2   6   9    8.58    0.46
   2   6   9    8.01    0.33
  -2  -6  -9    8.47    0.41
  -2  -6  -9    8.69    0.48
  -2  -6  -9    8.09    0.31
  -2  -6  -9    8.99    0.49
  -2  -6  -9    8.22    0.30
   2   7   9   20.69    0.80
   2   7   9   20.62    0.87
   2   7   9   22.04    0.71
   2   7   9   21.16    0.72
   2   7   9   22.93    0.83
  -2  -7  -9   22.40    0.74
  -2  -7  -9   21.89    0.84
  -2  -7  -9   21.16    0.69
  -2  -7  -9   22.44    0.86
   2   8   9    0.52    0.29
   2   8   9    0.50    0.16
   2   8   9    0.43    0.28
  -2  -8  -9    0.46    0.33
  -2  -8  -9    0.65    0.15
  -2  -8  -9    0.79    0.13
  -2  -8  -9    0.57    0.30
   2   9   9    2.68    0.25
   2   9   9    2.42    0.38
   2   9   9    2.29    0.46
  -2  -9  -9    2.66    0.24
  -2  -9  -9    2.04    0.38
  -2  -9  -9    2.61    0.28
  -2  -9  -9    2.44    0.43
   2  10   9   -0.19    0.44
   2  10   9    0.08    0.47
   2  10   9    0.00    0.23
  -2 -10  -9    0.05    0.49
  -2 -10  -9   -0.16    0.20
  -2 -10  -9   -0.06    0.21
   2 -11   8    1.91    0.74
   2 -11   8    3.14    0.40
   2 -11   8    1.74    0.39
   2 -11   8    2.06    0.26
  -2  11  -8    0.04    0.27
  -2  11  -8    0.05    0.20
   2 -10   8   25.67    0.96
   2 -10   8   26.11    1.25
   2 -10   8   27.59    1.00
   2 -10   8   22.23    0.99
  -2  10  -8   24.85    0.82
  -2  10  -8   25.53    0.86
  -2  10  -8   26.52    0.81
  -2  10  -8   26.12    0.98
   2  -9   8    1.53    0.18
   2  -9   8    1.56    0.25
   2  -9   8    1.61    0.47
   2  -9   8    1.39    0.28
  -2   9  -8    1.87    0.19
  -2   9  -8    1.59    0.19
  -2   9  -8    1.98    0.27
   2  -8   8   34.70    1.16
   2  -8   8   34.71    1.13
   2  -8   8   33.63    1.06
   2  -8   8   33.57    1.24
   2  -8   8   32.92    1.09
  -2   8  -8   34.25    1.03
  -2   8  -8   35.38    1.13
  -2   8  -8   32.59    1.07
  -2   8  -8   33.24    1.23
   2  -7   8    8.27    0.33
   2  -7   8    8.35    0.40
   2  -7   8    8.26    0.55
   2  -7   8    8.76    0.37
   2  -7   8    8.05    0.44
  -2   7  -8    8.76    0.34
  -2   7  -8    8.13    0.56
  -2   7  -8    8.98    0.30
  -2   7  -8    8.82    0.41
   2  -6   8   22.62    0.74
   2  -6   8   22.89    0.85
   2  -6   8   23.66    0.81
   2  -6   8   23.15    0.73
   2  -6   8   22.81    0.84
  -2   6  -8   23.04    0.78
  -2   6  -8   23.19    0.73
  -2   6  -8   23.75    0.71
  -2   6  -8   22.53    0.85
   2  -5   8    6.14    0.26
   2  -5   8    5.83    0.38
   2  -5   8    6.10    0.24
   2  -5   8    5.58    0.28
   2  -5   8    5.78    0.33
  -2   5  -8    6.81    0.39
  -2   5  -8    6.15    0.25
  -2   5  -8    6.04    0.22
  -2   5  -8    5.82    0.29
   2  -4   8   56.99    1.67
   2  -4   8   55.11    1.72
   2  -4   8   56.49    1.66
   2  -4   8   54.91    1.73
   2  -4   8   53.25    1.69
  -2   4  -8   55.67    1.66
  -2   4  -8   54.74    1.74
  -2   4  -8   55.40    1.65
  -2   4  -8   55.50    1.69
   2  -3   8    8.63    0.32
   2  -3   8    8.31    0.37
   2  -3   8    8.01    0.36
   2  -3   8    7.88    0.28
  -2   3  -8    8.33    0.37
  -2   3  -8    8.45    0.27
  -2   3  -8    7.98    0.40
  -2   3  -8    7.96    0.28
  -2   3  -8    8.28    0.32
   2  -2   8   30.32    0.96
   2  -2   8   31.19    0.98
   2  -2   8   31.04    0.99
   2  -2   8   30.17    0.93
   2  -2   8   30.78    0.94
  -2   2  -8   30.16    0.90
  -2   2  -8   29.73    0.95
  -2   2  -8   29.34    0.93
  -2   2  -8   30.42    0.90
  -2   2  -8   29.47    0.98
   2  -1   8    3.40    0.23
   2  -1   8    3.61    0.15
   2  -1   8    3.43    0.18
   2  -1   8    3.53    0.14
   2  -1   8    3.88    0.22
   2  -1   8    3.28    0.16
  -2   1  -8    3.59    0.19
  -2   1  -8    3.88    0.22
  -2   1  -8    4.01    0.26
  -2   1  -8    3.67    0.15
  -2   1  -8    3.38    0.14
   2   0   8    0.66    0.11
   2   0   8    0.65    0.09
   2   0   8    0.71    0.07
   2   0   8    0.75    0.10
   2   0   8    0.69    0.12
  -2   0  -8    0.76    0.15
  -2   0  -8    0.76    0.09
  -2   0  -8    0.53    0.10
  -2   0  -8    0.66    0.08
  -2   0  -8    0.61    0.11
   2   1   8    3.70    0.23
   2   1   8    3.53    0.16
   2   1   8    3.63    0.21
   2   1   8    3.68    0.18
   2   1   8    3.71    0.15
   2   1   8    3.69    0.19
  -2  -1  -8    3.46    0.15
  -2  -1  -8    3.51    0.21
  -2  -1  -8    3.83    0.20
  -2  -1  -8    3.63    0.15
  -2  -1  -8    3.82    0.26
   2   2   8   30.80    0.96
   2   2   8   29.41    0.93
   2   2   8   30.39    0.98
   2   2   8   31.05    0.95
   2   2   8   31.05    0.92
   2   2   8   29.86    0.96
  -2  -2  -8   30.38    0.92
  -2  -2  -8   30.76    0.92
  -2  -2  -8   30.87    0.97
  -2  -2  -8   30.57    0.96
  -2  -2  -8   30.08    0.99
   2   3   8    7.93    0.33
   2   3   8    7.99    0.28
   2   3   8    8.06    0.35
   2   3   8    8.63    0.30
   2   3   8    8.36    0.34
   2   3   8    8.13    0.36
  -2  -3  -8    7.76    0.37
  -2  -3  -8    8.28    0.28
  -2  -3  -8    7.86    0.35
  -2  -3  -8    8.51    0.33
  -2  -3  -8    8.20    0.27
   2   4   8   54.55    1.72
   2   4   8   56.12    1.67
   2   4   8   55.94    1.72
   2   4   8   56.34    1.67
   2   4   8   55.25    1.70
   2   4   8   54.94    1.72
  -2  -4  -8   53.50    1.70
  -2  -4  -8   56.95    1.67
  -2  -4  -8   55.66    1.66
  -2  -4  -8   56.88    1.73
  -2  -4  -8   55.65    1.73
   2   5   8    5.70    0.32
   2   5   8    5.33    0.36
   2   5   8    5.99    0.31
   2   5   8    5.61    0.32
   2   5   8    5.80    0.23
   2   5   8    5.77    0.25
  -2  -5  -8    5.17    0.40
  -2  -5  -8    5.72    0.24
  -2  -5  -8    5.95    0.22
  -2  -5  -8    6.38    0.30
  -2  -5  -8    6.13    0.35
   2   6   8   23.59    0.74
   2   6   8   23.27    0.84
   2   6   8   23.37    0.75
   2   6   8   22.50    0.85
   2   6   8   23.71    0.80
  -2  -6  -8   21.92    0.70
  -2  -6  -8   23.04    0.81
  -2  -6  -8   22.61    0.80
  -2  -6  -8   21.62    0.76
  -2  -6  -8   23.80    0.71
   2   7   8    8.80    0.34
   2   7   8    8.30    0.36
   2   7   8    8.31    0.46
   2   7   8    8.58    0.53
   2   7   8    8.97    0.45
  -2  -7  -8    8.12    0.54
  -2  -7  -8    8.13    0.32
  -2  -7  -8    8.49    0.30
  -2  -7  -8    8.40    0.49
  -2  -7  -8    8.36    0.42
   2   8   8   34.90    1.20
   2   8   8   34.00    1.09
   2   8   8   33.30    1.23
   2   8   8   34.81    1.17
   2   8   8   35.10    1.08
  -2  -8  -8   34.47    1.07
  -2  -8  -8   34.26    1.17
  -2  -8  -8   35.16    1.21
  -2  -8  -8   34.28    1.06
   2   9   8    1.63    0.33
   2   9   8    1.81    0.19
   2   9   8    2.10    0.35
  -2  -9  -8    1.28    0.38
  -2  -9  -8    1.96    0.18
  -2  -9  -8    1.69    0.38
   2  10   8   27.35    1.09
   2  10   8   25.16    1.11
  -2 -10  -8   26.12    0.85
  -2 -10  -8   26.85    1.11
  -2 -10  -8   24.61    1.03
   2  11   8    2.80    0.50
   2  11   8    1.97    0.28
  -2 -11  -8    2.17    0.26
  -2 -11  -8    2.00    0.82
   2 -11   7    2.20    0.35
   2 -11   7    2.80    0.33
   2 -11   7    2.61    0.63
   2 -11   7    2.63    0.36
  -2  11  -7    2.73    0.26
  -2  11  -7    2.78    0.34
  -2  11  -7    2.52    0.40
   2 -10   7   -0.01    0.48
   2 -10   7    0.42    0.27
   2 -10   7    0.85    0.17
   2 -10   7    0.65    0.26
  -2  10  -7    0.90    0.14
  -2  10  -7    0.93    0.24
  -2  10  -7    0.91    0.28
  -2  10  -7    0.64    0.20
   2  -9   7   10.97    0.53
   2  -9   7    9.39    0.69
   2  -9   7   10.66    0.50
   2  -9   7   10.15    0.41
   2  -9   7   10.03    0.46
  -2   9  -7   10.30    0.44
  -2   9  -7   11.43    0.38
  -2   9  -7   11.32    0.53
  -2   9  -7   10.56    0.46
   2  -8   7    8.76    0.34
   2  -8   7    9.38    0.45
   2  -8   7    8.30    0.57
   2  -8   7    8.32    0.38
   2  -8   7    8.70    0.42
  -2   8  -7    9.01    0.31
  -2   8  -7    8.25    0.43
  -2   8  -7    8.74    0.58
  -2   8  -7    8.80    0.37
  -2   8  -7    8.58    0.37
   2  -7   7   38.59    1.30
   2  -7   7   41.47    1.35
   2  -7   7   39.87    1.28
   2  -7   7   39.36    1.26
   2  -7   7   42.44    1.24
  -2   7  -7   41.17    1.31
  -2   7  -7   40.45    1.24
  -2   7  -7   40.88    1.24
  -2   7  -7   41.57    1.26
  -2   7  -7   41.28    1.36
  -2   7  -7   41.73    1.26
   2  -6   7    5.47    0.26
   2  -6   7    5.68    0.24
   2  -6   7    5.70    0.29
   2  -6   7    6.17    0.33
   2  -6   7    6.42    0.39
  -2   6  -7    5.43    0.24
  -2   6  -7    6.10    0.21
  -2   6  -7    5.76    0.29
   2  -5   7    8.20    0.33
   2  -5   7    7.70    0.39
   2  -5   7    8.35    0.30
   2  -5   7    8.26    0.37
   2  -5   7    8.19    0.29
  -2   5  -7    8.63    0.40
  -2   5  -7    8.85    0.34
  -2   5  -7    8.28    0.29
   2  -4   7    7.35    0.26
   2  -4   7    7.23    0.27
   2  -4   7    7.11    0.29
   2  -4   7    7.54    0.34
   2  -4   7    6.86    0.32
  -2   4  -7    7.68    0.26
  -2   4  -7    6.58    0.29
  -2   4  -7    6.88    0.36
  -2   4  -7    7.29    0.24
   2  -3   7   10.02    0.36
   2  -3   7   10.04    0.39
   2  -3   7   10.16    0.33
   2  -3   7    9.62    0.33
   2  -3   7    9.86    0.39
  -2   3  -7   10.53    0.42
  -2   3  -7    9.64    0.36
  -2   3  -7    9.75    0.32
  -2   3  -7    9.87    0.33
  -2   3  -7   11.08    0.40
   2  -2   7   38.24    1.22
   2  -2   7   38.86    1.17
   2  -2   7   40.68    1.21
   2  -2   7   39.48    1.20
   2  -2   7   37.84    1.17
  -2   2  -7   40.41    1.25
  -2   2  -7   39.43    1.18
  -2   2  -7   39.25    1.18
  -2   2  -7   38.49    1.21
  -2   2  -7   39.88    1.22
   2  -1   7   21.18    0.66
   2  -1   7   22.02    0.66
   2  -1   7   21.89    0.71
   2  -1   7   21.60    0.65
   2  -1   7   21.53    0.69
   2  -1   7   20.82    0.68
  -2   1  -7   21.32    0.66
  -2   1  -7   21.17    0.69
  -2   1  -7   21.24    0.66
  -2   1  -7   21.39    0.73
  -2   1  -7   22.06    0.67
  -2   1  -7   22.97    0.70
   2   0   7    0.07    0.08
   2   0   7    0.11    0.04
   2   0   7    0.03    0.08
   2   0   7   -0.04    0.06
   2   0   7    0.01    0.05
   2   0   7    0.04    0.05
  -2   0  -7   -0.03    0.11
  -2   0  -7   -0.01    0.04
  -2   0  -7    0.01    0.06
  -2   0  -7    0.00    0.05
  -2   0  -7    0.02    0.07
   2   1   7   20.18    0.70
   2   1   7   21.57    0.65
   2   1   7   22.04    0.68
   2   1   7   21.37    0.66
   2   1   7   22.17    0.67
   2   1   7   21.05    0.68
  -2  -1  -7   21.90    0.66
  -2  -1  -7   21.28    0.68
  -2  -1  -7   22.03    0.69
  -2  -1  -7   21.37    0.65
  -2  -1  -7   21.16    0.72
   2   2   7   39.83    1.21
   2   2   7   39.34    1.21
   2   2   7   38.67    1.23
   2   2   7   38.95    1.18
   2   2   7   39.50    1.18
   2   2   7   39.48    1.21
  -2  -2  -7   38.54    1.17
  -2  -2  -7   39.78    1.21
  -2  -2  -7   39.60    1.20
  -2  -2  -7   37.89    1.31
  -2  -2  -7   39.15    1.17
   2   3   7   10.56    0.39
   2   3   7    9.98    0.38
   2   3   7    9.29    0.33
   2   3   7    9.90    0.32
   2   3   7    9.50    0.36
   2   3   7   10.31    0.37
  -2  -3  -7   10.22    0.39
  -2  -3  -7    9.89    0.32
  -2  -3  -7    9.71    0.36
  -2  -3  -7   10.29    0.33
  -2  -3  -7    9.66    0.38
   2   4   7    8.36    0.34
   2   4   7    7.42    0.34
   2   4   7    7.12    0.26
   2   4   7    7.54    0.32
   2   4   7    7.18    0.31
  -2  -4  -7    7.56    0.33
  -2  -4  -7    6.95    0.24
  -2  -4  -7    7.42    0.33
  -2  -4  -7    7.27    0.26
  -2  -4  -7    6.74    0.29
   2   5   7    8.15    0.40
   2   5   7    8.74    0.36
   2   5   7    8.37    0.37
   2   5   7    8.34    0.31
   2   5   7    8.86    0.37
   2   5   7    8.48    0.30
  -2  -5  -7    8.64    0.39
  -2  -5  -7    8.55    0.29
  -2  -5  -7    8.50    0.30
  -2  -5  -7    8.61    0.34
  -2  -5  -7    8.84    0.38
   2   6   7    6.48    0.26
   2   6   7    6.12    0.25
   2   6   7    5.75    0.32
   2   6   7    6.35    0.39
   2   6   7    6.00    0.34
  -2  -6  -7    6.44    0.34
  -2  -6  -7    5.65    0.25
  -2  -6  -7    6.34    0.36
   2   7   7   39.04    1.34
   2   7   7   40.49    1.31
   2   7   7   40.40    1.32
   2   7   7   41.57    1.33
   2   7   7   40.10    1.24
  -2  -7  -7   40.66    1.30
  -2  -7  -7   40.28    1.31
  -2  -7  -7   40.80    1.34
  -2  -7  -7   41.56    1.25
  -2  -7  -7   41.25    1.24
   2   8   7    9.76    0.50
   2   8   7    8.35    0.48
   2   8   7    9.14    0.36
   2   8   7    9.07    0.57
  -2  -8  -7    8.70    0.45
  -2  -8  -7    8.81    0.33
  -2  -8  -7    8.75    0.51
  -2  -8  -7    8.99    0.47
  -2  -8  -7    9.30    0.35
   2   9   7   10.64    0.59
   2   9   7   10.46    0.42
   2   9   7   10.29    0.46
   2   9   7   11.43    0.59
  -2  -9  -7   10.55    0.61
  -2  -9  -7   10.97    0.41
  -2  -9  -7   10.28    0.42
  -2  -9  -7    9.68    0.54
   2  10   7    1.13    0.36
   2  10   7    0.52    0.36
   2  10   7    0.61    0.18
  -2 -10  -7    1.06    0.37
  -2 -10  -7    0.48    0.31
  -2 -10  -7    0.84    0.18
  -2 -10  -7    0.62    0.16
   2  11   7    2.35    0.49
   2  11   7    2.42    0.47
   2  11   7    3.11    0.35
  -2 -11  -7    2.33    0.50
  -2 -11  -7    3.00    0.35
  -2 -11  -7    2.81    0.43
   2 -12   6   15.75    0.62
   2 -12   6   14.63    1.13
   2 -12   6   15.64    0.80
  -2  12  -6   16.17    0.85
  -2  12  -6   16.08    0.86
   2 -11   6    0.93    0.30
   2 -11   6    0.73    0.61
   2 -11   6    0.41    0.29
   2 -11   6    0.79    0.19
  -2  11  -6    0.34    0.31
  -2  11  -6    0.83    0.32
  -2  11  -6    0.78    0.15
   2 -10   6   12.39    0.47
   2 -10   6   11.84    0.58
   2 -10   6   12.25    0.59
  -2  10  -6   12.60    0.44
  -2  10  -6   12.14    0.60
  -2  10  -6   12.57    0.50
  -2  10  -6   12.30    0.57
   2  -9   6    0.19    0.12
   2  -9   6    0.32    0.20
   2  -9   6    0.38    0.20
   2  -9   6    0.13    0.31
   2  -9   6    0.06    0.17
  -2   9  -6    0.10    0.31
  -2   9  -6    0.33    0.19
  -2   9  -6    0.21    0.15
  -2   9  -6    0.20    0.31
  -2   9  -6    0.28    0.10
  -2   9  -6    0.17    0.20
   2  -8   6   11.75    0.41
   2  -8   6   10.94    0.43
   2  -8   6   11.88    0.50
   2  -8   6   11.28    0.48
   2  -8   6   11.06    0.59
  -2   8  -6   11.66    0.37
  -2   8  -6   10.50    0.44
  -2   8  -6   10.70    0.58
  -2   8  -6   11.20    0.48
  -2   8  -6   11.22    0.41
   2  -7   6    2.37    0.16
   2  -7   6    2.74    0.24
   2  -7   6    2.60    0.28
   2  -7   6    2.65    0.20
   2  -7   6    2.41    0.25
  -2   7  -6    2.50    0.24
  -2   7  -6    2.50    0.21
  -2   7  -6    2.42    0.14
  -2   7  -6    2.15    0.18
   2  -6   6    1.42    0.15
   2  -6   6    1.34    0.18
   2  -6   6    2.00    0.23
   2  -6   6    1.57    0.21
   2  -6   6    1.25    0.12
  -2   6  -6    1.11    0.16
  -2   6  -6    1.16    0.15
  -2   6  -6    1.46    0.15
  -2   6  -6    1.34    0.19
  -2   6  -6    1.25    0.10
   2  -5   6   49.18    1.52
   2  -5   6   50.70    1.54
   2  -5   6   48.69    1.49
   2  -5   6   49.46    1.55
  -2   5  -6   49.93    1.49
  -2   5  -6   50.01    1.50
  -2   5  -6   50.73    1.56
  -2   5  -6   49.55    1.53
  -2   5  -6   49.65    1.49
   2  -4   6   75.22    2.23
   2  -4   6   75.75    2.28
   2  -4   6   73.50    2.28
   2  -4   6   74.84    2.23
   2  -4   6   75.54    2.26
  -2   4  -6   75.61    2.22
  -2   4  -6   75.95    2.29
  -2   4  -6   75.97    2.23
  -2   4  -6   72.38    2.26
   2  -3   6    0.11    0.05
   2  -3   6    0.12    0.09
   2  -3   6   -0.04    0.04
   2  -3   6    0.06    0.06
   2  -3   6   -0.03    0.08
  -2   3  -6    0.12    0.10
  -2   3  -6    0.00    0.07
  -2   3  -6    0.04    0.05
  -2   3  -6    0.01    0.04
  -2   3  -6   -0.01    0.09
   2  -2   6  175.23    5.19
   2  -2   6  176.37    5.21
   2  -2   6  175.08    5.17
   2  -2   6  174.30    5.20
   2  -2   6  173.93    5.17
  -2   2  -6  170.49    5.11
  -2   2  -6  177.33    5.14
  -2   2  -6  170.12    5.15
  -2   2  -6  171.57    5.11
  -2   2  -6  174.48    5.11
  -2   2  -6  173.77    5.13
   2  -1   6   24.45    0.74
   2  -1   6   24.01    0.71
   2  -1   6   23.59    0.71
   2  -1   6   22.98    0.73
   2  -1   6   22.66    0.75
   2  -1   6   23.21    0.71
  -2   1  -6   22.98    0.71
  -2   1  -6   22.98    0.76
  -2   1  -6   24.16    0.71
  -2   1  -6   23.34    0.73
  -2   1  -6   23.58    0.71
  -2   1  -6   23.48    0.74
   2   0   6   22.24    0.68
   2   0   6   23.01    0.68
   2   0   6   22.45    0.68
   2   0   6   22.12    0.72
   2   0   6   22.40    0.70
   2   0   6   21.95    0.70
  -2   0  -6   22.26    0.70
  -2   0  -6   21.48    0.69
  -2   0  -6   23.12    0.67
  -2   0  -6   22.56    0.67
  -2   0  -6   22.62    0.72
  -2   0  -6   21.82    0.70
   2   1   6   24.22    0.70
   2   1   6   22.79    0.72
   2   1   6   22.58    0.72
   2   1   6   23.47    0.70
   2   1   6   23.02    0.74
   2   1   6   22.98    0.72
  -2  -1  -6   23.44    0.73
  -2  -1  -6   22.80    0.69
  -2  -1  -6   22.78    0.72
  -2  -1  -6   22.47    0.71
  -2  -1  -6   22.82    0.69
  -2  -1  -6   22.54    0.72
   2   2   6  175.20    5.19
   2   2   6  177.44    5.17
   2   2   6  175.25    5.19
   2   2   6  172.62    5.20
   2   2   6  177.19    5.21
   2   2   6  172.48    5.17
  -2  -2  -6  168.61    5.09
  -2  -2  -6  173.47    5.07
  -2  -2  -6  173.87    5.08
  -2  -2  -6  171.23    5.11
  -2  -2  -6  173.99    5.11
  -2  -2  -6  170.00    5.11
   2   3   6   -0.01    0.05
   2   3   6   -0.01    0.07
   2   3   6    0.05    0.07
   2   3   6    0.01    0.08
   2   3   6   -0.04    0.04
   2   3   6   -0.02    0.07
  -2  -3  -6    0.03    0.09
  -2  -3  -6    0.11    0.09
  -2  -3  -6    0.05    0.07
  -2  -3  -6    0.09    0.04
  -2  -3  -6   -0.03    0.05
  -2  -3  -6    0.07    0.04
   2   4   6   74.15    2.23
   2   4   6   74.82    2.27
   2   4   6   75.07    2.23
   2   4   6   75.96    2.27
   2   4   6   74.75    2.26
   2   4   6   74.81    2.27
  -2  -4  -6   72.54    2.17
  -2  -4  -6   74.12    2.20
  -2  -4  -6   65.77    2.20
  -2  -4  -6   76.04    2.17
  -2  -4  -6   74.29    2.22
  -2  -4  -6   75.90    2.22
   2   5   6   51.05    1.55
   2   5   6   49.01    1.56
   2   5   6   51.23    1.56
   2   5   6   49.40    1.51
   2   5   6   50.30    1.51
  -2  -5  -6   49.48    1.50
  -2  -5  -6   45.70    1.55
  -2  -5  -6   49.21    1.53
  -2  -5  -6   51.74    1.48
   2   6   6    1.31    0.18
   2   6   6    0.90    0.15
   2   6   6    1.17    0.16
   2   6   6    1.04    0.12
   2   6   6    1.17    0.11
  -2  -6  -6    1.37    0.16
  -2  -6  -6    1.51    0.18
  -2  -6  -6    1.19    0.13
  -2  -6  -6    1.36    0.20
  -2  -6  -6    1.32    0.11
   2   7   6    1.99    0.16
   2   7   6    2.53    0.28
   2   7   6    2.37    0.18
   2   7   6    2.72    0.34
   2   7   6    2.47    0.27
  -2  -7  -6    2.33    0.17
  -2  -7  -6    2.56    0.30
  -2  -7  -6    2.43    0.32
  -2  -7  -6    2.54    0.26
  -2  -7  -6    2.28    0.15
   2   8   6   12.03    0.57
   2   8   6   11.36    0.43
   2   8   6   11.54    0.51
   2   8   6   11.95    0.53
   2   8   6   11.10    0.42
  -2  -8  -6   10.55    0.49
  -2  -8  -6   11.16    0.53
  -2  -8  -6   11.45    0.40
  -2  -8  -6   11.32    0.49
   2   9   6    0.25    0.24
   2   9   6    0.22    0.16
   2   9   6    0.25    0.24
   2   9   6    0.23    0.29
   2   9   6    0.19    0.13
  -2  -9  -6    0.30    0.13
  -2  -9  -6    0.35    0.23
  -2  -9  -6    0.31    0.12
  -2  -9  -6    0.48    0.22
  -2  -9  -6    0.13    0.25
   2  10   6   12.90    0.67
   2  10   6   13.19    0.49
   2  10   6   11.88    0.68
  -2 -10  -6   13.35    0.70
  -2 -10  -6   12.51    0.48
  -2 -10  -6   12.34    0.46
  -2 -10  -6   12.73    0.63
   2  11   6    0.39    0.36
   2  11   6    0.34    0.43
   2  11   6    0.64    0.20
  -2 -11  -6    0.86    0.33
  -2 -11  -6    0.34    0.35
  -2 -11  -6    0.43    0.39
   2  12   6   16.72    1.02
   2  12   6   16.02    0.66
  -2 -12  -6   17.90    1.00
  -2 -12  -6   15.74    0.66
   2 -12   5    0.18    0.32
   2 -12   5    0.05    0.21
   2 -12   5   -0.04    0.34
  -2  12  -5   -0.11    0.38
  -2  12  -5    0.01    0.18
  -2  12  -5   -0.09    0.47
   2 -11   5    0.29    0.26
   2 -11   5    0.18    0.27
   2 -11   5    0.43    0.17
  -2  11  -5    0.22    0.31
  -2  11  -5    0.28    0.30
  -2  11  -5    0.27    0.14
   2 -10   5   -0.20    0.36
   2 -10   5    0.21    0.23
   2 -10   5    0.20    0.14
   2 -10   5    0.11    0.21
   2 -10   5    0.12    0.19
  -2  10  -5    0.03    0.17
  -2  10  -5    0.08    0.11
  -2  10  -5    0.14    0.24
  -2  10  -5    0.05    0.40
  -2  10  -5   -0.14    0.22
   2  -9   5    0.39    0.30
   2  -9   5    0.82    0.18
   2  -9   5    0.55    0.12
   2  -9   5    0.61    0.18
   2  -9   5    0.78    0.29
  -2   9  -5    0.77    0.15
  -2   9  -5    0.54    0.10
  -2   9  -5    0.63    0.20
  -2   9  -5    0.48    0.24
  -2   9  -5    0.44    0.28
   2  -8   5    0.20    0.15
   2  -8   5    0.35    0.13
   2  -8   5    0.27    0.23
   2  -8   5    0.13    0.15
   2  -8   5    0.26    0.15
  -2   8  -5    0.23    0.12
  -2   8  -5    0.22    0.15
  -2   8  -5    0.27    0.24
  -2   8  -5    0.20    0.08
  -2   8  -5    0.08    0.14
   2  -7   5    2.87    0.24
   2  -7   5    3.37    0.32
   2  -7   5    3.40    0.24
   2  -7   5    2.96    0.17
   2  -7   5    3.58    0.19
  -2   7  -5    3.22    0.23
  -2   7  -5    3.48    0.19
  -2   7  -5    3.40    0.33
  -2   7  -5    3.06    0.24
  -2   7  -5    3.56    0.16
   2  -6   5    5.04    0.21
   2  -6   5    5.03    0.25
   2  -6   5    4.24    0.30
   2  -6   5    5.10    0.26
   2  -6   5    4.48    0.19
  -2   6  -5    4.46    0.30
  -2   6  -5    4.21    0.24
  -2   6  -5    4.75    0.20
  -2   6  -5    4.34    0.22
  -2   6  -5    4.64    0.17
   2  -5   5   38.30    1.25
   2  -5   5   41.64    1.26
   2  -5   5   40.45    1.22
   2  -5   5   41.46    1.22
   2  -5   5   39.86    1.27
  -2   5  -5   39.31    1.20
  -2   5  -5   39.10    1.25
  -2   5  -5   41.50    1.24
  -2   5  -5   39.53    1.19
   2  -4   5   61.62    1.87
   2  -4   5   62.38    1.89
   2  -4   5   64.27    1.91
   2  -4   5   61.24    1.87
   2  -4   5   63.47    1.91
  -2   4  -5   62.20    1.89
  -2   4  -5   63.83    1.94
  -2   4  -5   63.74    1.92
  -2   4  -5   65.60    1.93
  -2   4  -5   63.20    1.89
  -2   4  -5   62.36    1.89
   2  -3   5    0.12    0.08
   2  -3   5    0.05    0.04
   2  -3   5    0.03    0.06
   2  -3   5    0.04    0.04
   2  -3   5    0.12    0.06
  -2   3  -5    0.07    0.05
  -2   3  -5    0.05    0.06
  -2   3  -5    0.05    0.03
  -2   3  -5    0.03    0.08
  -2   3  -5    0.08    0.03
  -2   3  -5    0.02    0.07
   2  -2   5   63.00    1.90
   2  -2   5   64.39    1.91
   2  -2   5   63.51    1.88
   2  -2   5   62.72    1.88
   2  -2   5   62.86    1.91
  -2   2  -5   61.66    1.87
  -2   2  -5   62.02    1.85
  -2   2  -5   61.96    1.83
  -2   2  -5   61.50    1.83
  -2   2  -5   60.61    1.83
  -2   2  -5   62.31    1.86
   2  -1   5   20.64    0.69
   2  -1   5   21.93    0.67
   2  -1   5   21.56    0.66
   2  -1   5   22.38    0.66
   2  -1   5   22.21    0.65
   2  -1   5   21.35    0.68
  -2   1  -5   21.44    0.64
  -2   1  -5   20.74    0.68
  -2   1  -5   21.15    0.67
  -2   1  -5   21.74    0.66
  -2   1  -5   21.65    0.65
  -2   1  -5   21.61    0.65
   2   0   5    0.12    0.06
   2   0   5    0.02    0.04
   2   0   5    0.02    0.03
   2   0   5    0.05    0.04
   2   0   5   -0.01    0.03
   2   0   5    0.01    0.05
  -2   0  -5   -0.03    0.04
  -2   0  -5    0.00    0.03
  -2   0  -5   -0.03    0.03
  -2   0  -5    0.05    0.07
  -2   0  -5   -0.04    0.04
  -2   0  -5   -0.01    0.04
   2   1   5   21.68    0.66
   2   1   5   21.33    0.67
   2   1   5   21.98    0.67
   2   1   5   21.88    0.65
   2   1   5   20.42    0.65
   2   1   5   21.52    0.68
  -2  -1  -5   20.94    0.68
  -2  -1  -5   22.24    0.67
  -2  -1  -5   21.75    0.65
  -2  -1  -5   20.99    0.67
  -2  -1  -5   21.27    0.67
  -2  -1  -5   21.99    0.65
   2   2   5   62.67    1.87
   2   2   5   60.75    1.88
   2   2   5   63.44    1.88
   2   2   5   61.35    1.87
   2   2   5   62.22    1.85
   2   2   5   63.73    1.85
  -2  -2  -5   61.63    1.85
  -2  -2  -5   62.14    1.84
  -2  -2  -5   61.95    1.86
  -2  -2  -5   62.86    1.87
  -2  -2  -5   61.15    1.83
  -2  -2  -5   61.16    1.87
   2   3   5    0.07    0.06
   2   3   5    0.06    0.04
   2   3   5   -0.04    0.04
   2   3   5    0.06    0.07
   2   3   5    0.09    0.08
   2   3   5    0.11    0.06
  -2  -3  -5    0.00    0.07
  -2  -3  -5    0.08    0.04
  -2  -3  -5    0.10    0.07
  -2  -3  -5    0.03    0.07
  -2  -3  -5   -0.01    0.04
  -2  -3  -5    0.01    0.06
   2   4   5   62.64    1.92
   2   4   5   64.53    1.92
   2   4   5   63.45    1.92
   2   4   5   62.64    1.88
   2   4   5   62.25    1.88
   2   4   5   62.83    1.91
  -2  -4  -5   63.78    1.91
  -2  -4  -5   62.29    1.86
  -2  -4  -5   62.10    1.90
  -2  -4  -5   63.11    1.87
  -2  -4  -5   62.12    1.89
   2   5   5   39.39    1.24
   2   5   5   39.90    1.25
   2   5   5   39.05    1.20
   2   5   5   40.01    1.20
   2   5   5   39.73    1.23
  -2  -5  -5   39.40    1.22
  -2  -5  -5   39.46    1.18
  -2  -5  -5   37.13    1.24
  -2  -5  -5   40.17    1.19
  -2  -5  -5   41.26    1.23
   2   6   5    5.23    0.21
   2   6   5    4.32    0.29
   2   6   5    5.44    0.28
   2   6   5    4.44    0.26
   2   6   5    4.79    0.20
  -2  -6  -5    4.49    0.19
  -2  -6  -5    4.90    0.25
  -2  -6  -5    4.53    0.18
  -2  -6  -5    4.47    0.28
  -2  -6  -5    4.59    0.25
   2   7   5    3.02    0.26
   2   7   5    3.03    0.30
   2   7   5    3.53    0.28
   2   7   5    3.26    0.17
  -2  -7  -5    3.11    0.29
  -2  -7  -5    3.19    0.25
  -2  -7  -5    3.14    0.15
  -2  -7  -5    3.08    0.25
  -2  -7  -5    3.19    0.18
   2   8   5    0.19    0.21
   2   8   5    0.05    0.10
   2   8   5    0.27    0.19
   2   8   5    0.15    0.17
  -2  -8  -5    0.07    0.10
  -2  -8  -5   -0.12    0.15
  -2  -8  -5    0.12    0.09
  -2  -8  -5    0.25    0.22
  -2  -8  -5    0.33    0.20
   2   9   5    0.81    0.13
   2   9   5    0.76    0.27
   2   9   5    0.44    0.27
   2   9   5    0.78    0.24
  -2  -9  -5    0.66    0.13
  -2  -9  -5    0.90    0.21
  -2  -9  -5    0.37    0.24
  -2  -9  -5    0.92    0.32
  -2  -9  -5    0.81    0.12
   2  10   5    0.05    0.28
   2  10   5    0.29    0.27
   2  10   5   -0.02    0.14
   2  10   5   -0.10    0.26
  -2 -10  -5    0.10    0.28
  -2 -10  -5    0.00    0.13
  -2 -10  -5   -0.12    0.24
  -2 -10  -5   -0.05    0.14
  -2 -10  -5    0.05    0.28
   2  11   5    0.26    0.33
   2  11   5    0.01    0.17
   2  11   5    0.41    0.38
  -2 -11  -5    0.22    0.36
  -2 -11  -5    0.11    0.17
   2  12   5    0.06    0.41
  -2 -12  -5    0.02    0.22
  -2 -12  -5   -0.07    0.41
  -2 -12  -5    0.13    0.43
   2 -12   4    0.03    0.19
   2 -12   4    0.08    0.29
   2 -12   4    0.42    0.33
  -2  12  -4    0.08    0.17
  -2  12  -4    0.11    0.40
  -2  12  -4    0.31    0.35
   2 -11   4    1.97    0.27
   2 -11   4    2.32    0.51
   2 -11   4    1.74    0.29
   2 -11   4    2.35    0.25
  -2  11  -4    1.48    0.32
  -2  11  -4    1.69    0.31
   2 -10   4    6.13    0.41
   2 -10   4    5.22    0.33
   2 -10   4    5.38    0.38
   2 -10   4    5.24    0.28
   2 -10   4    5.93    0.57
  -2  10  -4    5.26    0.44
  -2  10  -4    4.77    0.55
  -2  10  -4    4.82    0.40
  -2  10  -4    5.89    0.25
  -2  10  -4    4.81    0.57
  -2  10  -4    5.89    0.33
   2  -9   4    6.47    0.49
   2  -9   4    6.03    0.28
   2  -9   4    6.80    0.31
   2  -9   4    6.48    0.38
   2  -9   4    6.40    0.35
  -2   9  -4    6.49    0.26
  -2   9  -4    6.59    0.31
  -2   9  -4    6.87    0.39
  -2   9  -4    6.58    0.38
  -2   9  -4    7.06    0.49
   2  -8   4    6.25    0.27
   2  -8   4    5.84    0.31
   2  -8   4    6.06    0.41
   2  -8   4    5.50    0.32
   2  -8   4    5.92    0.25
  -2   8  -4    5.63    0.27
  -2   8  -4    5.91    0.23
  -2   8  -4    6.22    0.41
  -2   8  -4    6.25    0.34
  -2   8  -4    6.73    0.33
   2  -7   4    0.18    0.08
   2  -7   4    0.09    0.11
   2  -7   4    0.01    0.17
   2  -7   4    0.22    0.09
   2  -7   4    0.40    0.12
  -2   7  -4    0.31    0.12
  -2   7  -4    0.13    0.06
  -2   7  -4    0.07    0.12
  -2   7  -4    0.04    0.17
  -2   7  -4    0.14    0.08
   2  -6   4   -0.04    0.06
   2  -6   4   -0.03    0.09
   2  -6   4    0.01    0.13
   2  -6   4    0.09    0.09
  -2   6  -4    0.11    0.05
  -2   6  -4    0.26    0.13
  -2   6  -4    0.02    0.10
   2  -5   4   25.14    0.84
   2  -5   4   25.59    0.79
   2  -5   4   25.95    0.83
   2  -5   4   25.95    0.79
   2  -5   4   27.29    0.83
  -2   5  -4   26.14    0.79
  -2   5  -4   25.88    0.84
  -2   5  -4   26.43    0.80
  -2   5  -4   25.48    0.82
   2  -4   4    6.86    0.23
   2  -4   4    7.04    0.26
   2  -4   4    6.61    0.28
   2  -4   4    7.20    0.23
   2  -4   4    6.82    0.27
  -2   4  -4    6.77    0.28
  -2   4  -4    7.21    0.24
  -2   4  -4    6.75    0.23
  -2   4  -4    7.19    0.28
  -2   4  -4    7.13    0.26
   2  -3   4   22.87    0.72
   2  -3   4   22.83    0.70
   2  -3   4   23.10    0.73
   2  -3   4   23.47    0.70
   2  -3   4   23.61    0.73
  -2   3  -4   22.18    0.71
  -2   3  -4   22.32    0.67
  -2   3  -4   22.12    0.70
  -2   3  -4   23.15    0.68
  -2   3  -4   22.40    0.68
  -2   3  -4   22.15    0.71
   2  -2   4   16.68    0.56
   2  -2   4   18.33    0.56
   2  -2   4   17.06    0.55
   2  -2   4   17.40    0.53
   2  -2   4   17.60    0.53
  -2   2  -4   17.58    0.54
  -2   2  -4   17.35    0.52
  -2   2  -4   17.17    0.55
  -2   2  -4   17.26    0.56
  -2   2  -4   16.57    0.52
  -2   2  -4   17.17    0.52
   2  -1   4  124.61    3.56
   2  -1   4  117.31    3.57
   2  -1   4  120.30    3.56
   2  -1   4  122.38    3.59
   2  -1   4  115.86    3.56
   2  -1   4  123.18    3.58
  -2   1  -4  120.57    3.59
  -2   1  -4  120.70    3.57
  -2   1  -4  122.45    3.58
  -2   1  -4  120.10    3.56
  -2   1  -4  118.79    3.56
   2   0   4   29.62    0.89
   2   0   4   30.12    0.91
   2   0   4   30.17    0.90
   2   0   4   29.86    0.89
   2   0   4   30.27    0.91
   2   0   4   28.99    0.92
  -2   0  -4   29.90    0.92
  -2   0  -4   29.03    0.89
  -2   0  -4   30.30    0.90
  -2   0  -4   29.31    0.90
  -2   0  -4   29.93    0.89
  -2   0  -4   29.87    0.90
   2   1   4  122.63    3.58
   2   1   4  123.08    3.60
   2   1   4  123.63    3.61
   2   1   4  114.28    3.58
   2   1   4  120.21    3.60
   2   1   4  123.53    3.59
  -2  -1  -4  121.62    3.56
  -2  -1  -4  119.38    3.57
  -2  -1  -4  120.06    3.55
  -2  -1  -4  117.74    3.57
  -2  -1  -4  121.22    3.57
  -2  -1  -4  121.18    3.55
   2   2   4   16.95    0.55
   2   2   4   17.53    0.54
   2   2   4   17.76    0.56
   2   2   4   17.36    0.56
   2   2   4   18.25    0.55
   2   2   4   17.79    0.53
  -2  -2  -4   17.28    0.54
  -2  -2  -4   17.28    0.52
  -2  -2  -4   17.59    0.55
  -2  -2  -4   17.00    0.55
  -2  -2  -4   17.23    0.53
  -2  -2  -4   16.94    0.55
   2   3   4   23.26    0.70
   2   3   4   23.06    0.70
   2   3   4   22.84    0.73
   2   3   4   23.00    0.73
   2   3   4   23.26    0.72
  -2  -3  -4   22.78    0.68
  -2  -3  -4   21.94    0.70
  -2  -3  -4   21.18    0.72
  -2  -3  -4   22.59    0.70
  -2  -3  -4   22.02    0.67
  -2  -3  -4   22.14    0.69
  -2  -3  -4   22.91    0.67
   2   4   4    6.92    0.27
   2   4   4    7.16    0.27
   2   4   4    7.06    0.23
   2   4   4    6.81    0.28
   2   4   4    6.95    0.24
  -2  -4  -4    7.17    0.28
  -2  -4  -4    6.95    0.22
  -2  -4  -4    6.61    0.26
  -2  -4  -4    6.84    0.26
  -2  -4  -4    6.56    0.24
  -2  -4  -4    6.96    0.28
   2   5   4   26.18    0.85
   2   5   4   25.53    0.84
   2   5   4   25.96    0.80
   2   5   4   26.69    0.83
   2   5   4   26.21    0.80
  -2  -5  -4   26.92    0.84
  -2  -5  -4   25.74    0.80
  -2  -5  -4   26.70    0.81
  -2  -5  -4   26.51    0.83
  -2  -5  -4   26.15    0.85
   2   6   4    0.06    0.12
   2   6   4    0.05    0.06
   2   6   4    0.03    0.11
   2   6   4   -0.02    0.10
   2   6   4    0.06    0.08
  -2  -6  -4   -0.02    0.05
  -2  -6  -4    0.09    0.06
  -2  -6  -4   -0.01    0.09
  -2  -6  -4    0.09    0.12
  -2  -6  -4    0.01    0.09
   2   7   4    0.24    0.09
   2   7   4    0.10    0.07
   2   7   4    0.08    0.14
   2   7   4    0.12    0.14
   2   7   4    0.17    0.13
  -2  -7  -4    0.09    0.14
  -2  -7  -4    0.08    0.06
  -2  -7  -4    0.13    0.13
  -2  -7  -4    0.12    0.08
  -2  -7  -4    0.21    0.12
   2   8   4    6.45    0.36
   2   8   4    5.43    0.35
   2   8   4    6.28    0.38
   2   8   4    5.91    0.25
   2   8   4    6.21    0.27
  -2  -8  -4    5.82    0.25
  -2  -8  -4    5.73    0.23
  -2  -8  -4    6.19    0.32
  -2  -8  -4    5.35    0.36
  -2  -8  -4    5.49    0.33
   2   9   4    6.65    0.31
   2   9   4    6.81    0.46
   2   9   4    6.46    0.29
   2   9   4    6.80    0.43
   2   9   4    6.91    0.42
  -2  -9  -4    6.45    0.43
  -2  -9  -4    6.92    0.38
  -2  -9  -4    6.30    0.27
  -2  -9  -4    7.46    0.29
  -2  -9  -4    6.17    0.41
   2  10   4    6.39    0.30
   2  10   4    4.93    0.57
   2  10   4    5.85    0.54
   2  10   4    6.15    0.47
   2  10   4    5.38    0.32
  -2 -10  -4    5.65    0.48
  -2 -10  -4    6.14    0.30
  -2 -10  -4    5.19    0.42
  -2 -10  -4    6.21    0.47
  -2 -10  -4    5.49    0.28
   2  11   4    1.85    0.35
   2  11   4    1.88    0.19
   2  11   4    1.38    0.36
  -2 -11  -4    1.53    0.31
  -2 -11  -4    1.94    0.20
  -2 -11  -4    1.26    0.33
   2  12   4    0.31    0.39
   2  12   4   -0.07    0.19
  -2 -12  -4    0.09    0.38
  -2 -12  -4    0.19    0.21
  -2 -12  -4    0.38    0.42
   2 -13   3    0.32    0.40
   2 -13   3    0.14    0.34
   2 -13   3    0.01    0.23
  -2  13  -3    0.20    0.21
  -2  13  -3    0.04    0.40
   2 -12   3    1.08    0.34
   2 -12   3    1.31    0.20
   2 -12   3    1.22    0.30
  -2  12  -3    1.27    0.36
  -2  12  -3    1.06    0.40
  -2  12  -3    0.91    0.17
   2 -11   3    0.34    0.26
   2 -11   3    0.04    0.39
   2 -11   3    0.24    0.22
   2 -11   3    0.08    0.15
  -2  11  -3    0.19    0.25
  -2  11  -3    0.08    0.13
  -2  11  -3    0.30    0.42
  -2  11  -3    0.06    0.29
   2 -10   3    0.10    0.21
   2 -10   3    0.06    0.15
   2 -10   3    0.06    0.29
   2 -10   3    0.04    0.17
   2 -10   3    0.09    0.12
  -2  10  -3    0.16    0.16
  -2  10  -3   -0.04    0.23
  -2  10  -3    0.15    0.42
  -2  10  -3    0.10    0.10
  -2  10  -3   -0.01    0.29
  -2  10  -3    0.08    0.20
   2  -9   3    0.87    0.19
   2  -9   3    1.20    0.25
   2  -9   3    0.95    0.14
   2  -9   3    1.08    0.17
   2  -9   3    1.23    0.12
  -2   9  -3    1.43    0.20
  -2   9  -3    1.18    0.42
  -2   9  -3    1.53    0.21
  -2   9  -3    1.23    0.15
  -2   9  -3    1.12    0.14
   2  -8   3   16.62    0.65
   2  -8   3   16.55    0.54
   2  -8   3   17.42    0.55
   2  -8   3   16.51    0.59
   2  -8   3   16.69    0.61
  -2   8  -3   15.68    0.63
  -2   8  -3   16.46    0.54
  -2   8  -3   16.82    0.60
  -2   8  -3   17.21    0.60
  -2   8  -3   15.60    0.52
   2  -7   3    0.89    0.11
   2  -7   3    1.31    0.17
   2  -7   3    0.76    0.17
   2  -7   3    1.07    0.13
   2  -7   3    0.81    0.14
  -2   7  -3    0.84    0.14
  -2   7  -3    1.05    0.14
  -2   7  -3    0.80    0.10
  -2   7  -3    0.86    0.17
  -2   7  -3    0.82    0.09
   2  -6   3    6.21    0.26
   2  -6   3    6.01    0.22
   2  -6   3    5.58    0.22
   2  -6   3    6.00    0.30
   2  -6   3    5.69    0.27
  -2   6  -3    5.50    0.29
  -2   6  -3    5.53    0.20
  -2   6  -3    5.68    0.25
  -2   6  -3    5.41    0.21
   2  -5   3    1.15    0.13
   2  -5   3    1.33    0.09
   2  -5   3    1.11    0.16
   2  -5   3    1.45    0.13
   2  -5   3    1.07    0.09
  -2   5  -3    1.31    0.10
  -2   5  -3    1.30    0.16
  -2   5  -3    1.41    0.08
  -2   5  -3    1.43    0.13
   2  -4   3   38.09    1.15
   2  -4   3   39.72    1.15
   2  -4   3   37.21    1.18
   2  -4   3   37.23    1.19
   2  -4   3   39.95    1.18
  -2   4  -3   38.68    1.18
  -2   4  -3   38.66    1.16
  -2   4  -3   38.77    1.15
  -2   4  -3   38.00    1.19
   2  -3   3    4.06    0.16
   2  -3   3    4.94    0.20
   2  -3   3    4.44    0.18
   2  -3   3    4.92    0.16
   2  -3   3    5.18    0.19
  -2   3  -3    4.92    0.16
  -2   3  -3    4.66    0.20
  -2   3  -3    4.81    0.20
  -2   3  -3    4.89    0.17
  -2   3  -3    4.65    0.19
   2  -2   3    6.72    0.21
   2  -2   3    6.68    0.23
   2  -2   3    6.63    0.21
  -2   2  -3    7.03    0.24
  -2   2  -3    6.48    0.21
  -2   2  -3    6.67    0.21
  -2   2  -3    6.56    0.24
  -2   2  -3    6.92    0.22
  -2   2  -3    6.48    0.23
   2  -1   3   12.56    0.39
   2  -1   3   12.95    0.40
   2  -1   3   10.85    0.39
   2  -1   3   12.94    0.38
   2  -1   3   13.20    0.38
  -2   1  -3   12.96    0.41
  -2   1  -3   12.58    0.39
  -2   1  -3   11.82    0.40
  -2   1  -3   13.33    0.40
  -2   1  -3   12.64    0.38
  -2   1  -3   12.52    0.38
   2   0   3    0.01    0.02
   2   0   3    0.07    0.04
   2   0   3   -0.03    0.03
   2   0   3   -0.03    0.02
   2   0   3   -0.03    0.03
  -2   0  -3    0.01    0.03
  -2   0  -3    0.01    0.03
  -2   0  -3    0.01    0.02
  -2   0  -3    0.00    0.03
  -2   0  -3    0.02    0.03
  -2   0  -3    0.04    0.02
   2   1   3   12.90    0.40
   2   1   3   12.58    0.40
   2   1   3   12.73    0.40
   2   1   3   12.98    0.41
   2   1   3   12.99    0.39
   2   1   3   12.79    0.39
  -2  -1  -3   12.59    0.40
  -2  -1  -3   12.51    0.38
  -2  -1  -3   12.56    0.38
  -2  -1  -3   12.81    0.40
  -2  -1  -3   12.43    0.40
  -2  -1  -3   12.41    0.39
   2   2   3    6.65    0.22
   2   2   3    6.83    0.24
   2   2   3    6.72    0.21
   2   2   3    6.47    0.23
   2   2   3    6.98    0.24
  -2  -2  -3    6.95    0.21
  -2  -2  -3    7.01    0.24
  -2  -2  -3    6.71    0.24
  -2  -2  -3    6.67    0.24
  -2  -2  -3    6.77    0.23
  -2  -2  -3    6.43    0.22
   2   3   3    4.92    0.19
   2   3   3    4.57    0.16
   2   3   3    4.64    0.20
   2   3   3    4.86    0.19
   2   3   3    4.97    0.19
   2   3   3    4.73    0.16
  -2  -3  -3    4.65    0.19
  -2  -3  -3    4.68    0.16
  -2  -3  -3    4.63    0.20
  -2  -3  -3    4.62    0.17
  -2  -3  -3    4.94    0.18
  -2  -3  -3    4.63    0.16
  -2  -3  -3    4.95    0.20
   2   4   3   38.11    1.16
   2   4   3   38.47    1.16
   2   4   3   37.29    1.19
   2   4   3   38.69    1.19
   2   4   3   40.51    1.18
  -2  -4  -3   37.88    1.20
  -2  -4  -3   39.45    1.17
  -2  -4  -3   37.58    1.18
  -2  -4  -3   38.78    1.19
  -2  -4  -3   39.40    1.20
  -2  -4  -3   39.42    1.16
   2   5   3    1.04    0.15
   2   5   3    1.59    0.09
   2   5   3    1.66    0.15
   2   5   3    1.27    0.10
   2   5   3    1.36    0.16
  -2  -5  -3    1.23    0.09
  -2  -5  -3    1.42    0.15
  -2  -5  -3    1.37    0.13
  -2  -5  -3    1.21    0.13
  -2  -5  -3    1.36    0.08
   2   6   3    5.42    0.21
   2   6   3    5.69    0.21
   2   6   3    5.77    0.23
   2   6   3    5.56    0.27
   2   6   3    5.56    0.33
   2   6   3    5.79    0.27
  -2  -6  -3    5.71    0.26
  -2  -6  -3    5.40    0.20
  -2  -6  -3    5.73    0.28
  -2  -6  -3    5.89    0.26
  -2  -6  -3    5.47    0.21
   2   7   3    0.85    0.15
   2   7   3    1.01    0.15
   2   7   3    1.03    0.12
   2   7   3    0.91    0.11
   2   7   3    0.89    0.14
   2   7   3    1.03    0.12
  -2  -7  -3    1.12    0.12
  -2  -7  -3    0.81    0.15
  -2  -7  -3    1.09    0.14
  -2  -7  -3    1.13    0.11
  -2  -7  -3    0.69    0.14
   2   8   3   16.01    0.60
   2   8   3   15.43    0.52
   2   8   3   15.20    0.61
   2   8   3   15.28    0.60
   2   8   3   16.00    0.54
   2   8   3   16.51    0.52
  -2  -8  -3   15.04    0.51
  -2  -8  -3   15.63    0.61
  -2  -8  -3   15.92    0.52
  -2  -8  -3   15.92    0.59
  -2  -8  -3   16.92    0.58
   2   9   3    1.26    0.18
   2   9   3    1.12    0.22
   2   9   3    1.17    0.22
   2   9   3    1.26    0.22
   2   9   3    1.20    0.14
   2   9   3    1.47    0.16
  -2  -9  -3    0.92    0.21
  -2  -9  -3    1.06    0.21
  -2  -9  -3    1.30    0.19
  -2  -9  -3    1.22    0.13
  -2  -9  -3    1.30    0.16
   2  10   3    0.20    0.44
   2  10   3    0.03    0.15
   2  10   3    0.25    0.13
   2  10   3    0.17    0.22
   2  10   3    0.23    0.26
   2  10   3    0.26    0.19
  -2 -10  -3    0.26    0.25
  -2 -10  -3    0.08    0.13
  -2 -10  -3    0.20    0.25
  -2 -10  -3    0.02    0.12
  -2 -10  -3    0.04    0.20
   2  11   3    0.04    0.33
   2  11   3    0.23    0.24
   2  11   3    0.12    0.15
   2  11   3    0.47    0.29
  -2 -11  -3    0.16    0.27
  -2 -11  -3    0.15    0.16
  -2 -11  -3    0.21    0.30
  -2 -11  -3   -0.06    0.33
   2  12   3    1.16    0.21
   2  12   3    1.45    0.35
   2  12   3    1.35    0.38
  -2 -12  -3    1.28    0.36
  -2 -12  -3    1.06    0.21
  -2 -12  -3    0.67    0.40
   2  13   3    0.16    0.45
  -2 -13  -3    0.13    0.25
  -2 -13  -3   -0.04    0.46
   2 -13   2    0.09    0.22
   2 -13   2    0.12    0.33
   2 -13   2    0.11    0.39
  -2  13  -2    0.00    0.20
  -2  13  -2    0.17    0.40
   2 -12   2    1.24    0.19
   2 -12   2    0.81    0.32
   2 -12   2    0.89    0.26
  -2  12  -2    0.95    0.17
  -2  12  -2    1.17    0.33
  -2  12  -2    1.22    0.40
   2 -11   2    0.47    0.27
   2 -11   2    0.61    0.21
   2 -11   2    0.33    0.15
   2 -11   2    0.62    0.47
  -2  11  -2    0.64    0.13
  -2  11  -2    0.48    0.33
  -2  11  -2    0.59    0.40
  -2  11  -2    0.18    0.29
  -2  11  -2    0.91    0.27
  -2  11  -2    0.56    0.30
   2 -10   2    0.27    0.17
   2 -10   2    0.23    0.21
   2 -10   2    0.26    0.28
   2 -10   2    0.05    0.15
   2 -10   2    0.09    0.11
  -2  10  -2    0.04    0.30
  -2  10  -2    0.14    0.20
  -2  10  -2    0.06    0.10
  -2  10  -2    0.23    0.28
  -2  10  -2    0.05    0.22
   2  -9   2    0.84    0.11
   2  -9   2    0.65    0.23
   2  -9   2    0.86    0.16
   2  -9   2    0.91    0.16
   2  -9   2    0.30    0.18
  -2   9  -2    0.95    0.27
  -2   9  -2    0.53    0.19
  -2   9  -2    0.85    0.24
  -2   9  -2    0.56    0.17
  -2   9  -2    0.71    0.10
   2  -8   2    0.12    0.08
   2  -8   2    0.09    0.17
   2  -8   2    0.18    0.09
   2  -8   2    0.18    0.14
   2  -8   2    0.06    0.11
  -2   8  -2    0.06    0.09
  -2   8  -2    0.13    0.17
  -2   8  -2    0.09    0.07
  -2   8  -2   -0.03    0.13
   2  -7   2   28.17    0.96
   2  -7   2   30.16    0.93
   2  -7   2   29.07    0.90
   2  -7   2   28.87    0.95
   2  -7   2   30.45    0.90
  -2   7  -2   28.99    0.96
  -2   7  -2   29.97    0.91
  -2   7  -2   30.06    0.92
  -2   7  -2   29.76    1.05
   2  -6   2    2.16    0.15
   2  -6   2    1.94    0.11
   2  -6   2    2.31    0.20
   2  -6   2    2.20    0.17
   2  -6   2    2.12    0.12
  -2   6  -2    2.09    0.10
  -2   6  -2    2.01    0.20
  -2   6  -2    1.83    0.17
  -2   6  -2    1.98    0.12
   2  -5   2    3.24    0.13
   2  -5   2    3.04    0.13
   2  -5   2    3.06    0.16
   2  -5   2    2.83    0.19
   2  -5   2    2.99    0.17
  -2   5  -2    3.06    0.17
  -2   5  -2    2.91    0.12
  -2   5  -2    2.99    0.19
  -2   5  -2    3.02    0.13
   2  -4   2    9.33    0.32
   2  -4   2    9.32    0.30
   2  -4   2    9.50    0.34
   2  -4   2    9.23    0.32
  -2   4  -2    8.99    0.32
  -2   4  -2    9.37    0.33
  -2   4  -2    9.26    0.29
  -2   4  -2    9.13    0.30
   2  -3   2    2.40    0.09
   2  -3   2    2.43    0.12
   2  -3   2    2.31    0.13
   2  -3   2    2.57    0.12
  -2   3  -2    2.63    0.10
  -2   3  -2    2.33    0.09
  -2   3  -2    2.46    0.13
  -2   3  -2    2.66    0.13
   2  -2   2    1.57    0.08
   2  -2   2    1.65    0.09
   2  -2   2    1.32    0.06
   2  -2   2    1.50    0.09
  -2   2  -2    1.44    0.09
  -2   2  -2    1.53    0.07
  -2   2  -2    1.62    0.06
  -2   2  -2    1.47    0.08
  -2   2  -2    1.40    0.09
   2  -1   2  178.25    5.40
   2  -1   2  178.03    5.40
   2  -1   2  183.01    5.39
   2  -1   2  191.56    5.39
  -2   1  -2  185.46    5.48
  -2   1  -2  210.29    5.49
  -2   1  -2  174.65    5.49
  -2   1  -2  185.90    5.47
  -2   1  -2  179.21    5.48
  -2   1  -2  178.86    5.47
   2   0   2  272.25    8.18
   2   0   2  295.59    8.21
   2   0   2  265.91    8.19
  -2   0  -2  248.93    7.16
  -2   0  -2  257.11    7.17
  -2   0  -2  247.50    7.16
  -2   0  -2  235.77    7.17
  -2   0  -2  247.37    7.17
  -2   0  -2  221.99    7.17
   2   1   2  178.34    5.68
   2   1   2  211.54    5.68
   2   1   2  178.66    5.70
   2   1   2  200.05    5.70
   2   1   2  181.01    5.69
   2   1   2  207.70    5.70
  -2  -1  -2  181.39    5.62
  -2  -1  -2  181.63    5.62
  -2  -1  -2  201.65    5.62
  -2  -1  -2  204.31    5.61
  -2  -1  -2  179.87    5.62
  -2  -1  -2  192.52    5.61
   2   2   2    1.65    0.10
   2   2   2    1.59    0.09
   2   2   2    1.70    0.08
   2   2   2    1.49    0.07
   2   2   2    1.72    0.09
  -2  -2  -2    1.34    0.09
  -2  -2  -2    1.52    0.06
  -2  -2  -2    1.30    0.08
  -2  -2  -2    1.60    0.08
  -2  -2  -2    1.61    0.07
   2   3   2    2.23    0.09
   2   3   2    2.16    0.12
   2   3   2    2.67    0.13
   2   3   2    2.36    0.12
   2   3   2    2.78    0.10
  -2  -3  -2    2.50    0.11
  -2  -3  -2    2.25    0.13
  -2  -3  -2    2.61    0.10
  -2  -3  -2    2.79    0.10
  -2  -3  -2    2.64    0.13
  -2  -3  -2    2.45    0.12
   2   4   2    9.83    0.34
   2   4   2    9.83    0.32
   2   4   2    9.27    0.34
   2   4   2   10.07    0.31
  -2  -4  -2    9.12    0.33
  -2  -4  -2    9.67    0.33
  -2  -4  -2    9.76    0.33
  -2  -4  -2    9.61    0.31
  -2  -4  -2    8.98    0.29
  -2  -4  -2    9.11    0.30
   2   5   2    3.05    0.13
   2   5   2    2.70    0.18
   2   5   2    2.89    0.12
   2   5   2    2.90    0.17
   2   5   2    3.10    0.15
   2   5   2    3.22    0.17
  -2  -5  -2    3.01    0.12
  -2  -5  -2    3.20    0.17
  -2  -5  -2    3.53    0.19
  -2  -5  -2    2.93    0.13
  -2  -5  -2    3.00    0.17
   2   6   2    2.13    0.12
   2   6   2    2.04    0.18
   2   6   2    2.18    0.11
   2   6   2    2.08    0.18
   2   6   2    2.21    0.19
   2   6   2    1.96    0.15
  -2  -6  -2    1.90    0.18
  -2  -6  -2    1.90    0.17
  -2  -6  -2    2.30    0.12
  -2  -6  -2    2.10    0.11
  -2  -6  -2    1.73    0.16
   2   7   2   29.08    0.97
   2   7   2   29.73    0.92
   2   7   2   29.57    0.97
   2   7   2   30.53    0.94
   2   7   2   29.57    0.97
   2   7   2   30.50    0.92
  -2  -7  -2   29.59    0.92
  -2  -7  -2   30.44    0.96
  -2  -7  -2   30.85    0.97
  -2  -7  -2   29.67    0.93
  -2  -7  -2   30.33    0.99
   2   8   2    0.11    0.08
   2   8   2   -0.02    0.14
   2   8   2    0.19    0.15
   2   8   2    0.14    0.09
   2   8   2    0.05    0.16
   2   8   2    0.27    0.13
  -2  -8  -2    0.25    0.08
  -2  -8  -2    0.23    0.13
  -2  -8  -2    0.00    0.14
  -2  -8  -2   -0.06    0.15
  -2  -8  -2    0.10    0.08
   2   9   2    0.96    0.17
   2   9   2    0.78    0.14
   2   9   2    0.85    0.27
   2   9   2    0.59    0.21
   2   9   2    0.53    0.10
   2   9   2    0.77    0.19
  -2  -9  -2    0.70    0.20
  -2  -9  -2    0.77    0.12
  -2  -9  -2    0.97    0.22
  -2  -9  -2    0.71    0.14
  -2  -9  -2    0.68    0.17
   2  10   2    0.21    0.46
   2  10   2    0.22    0.12
   2  10   2    0.16    0.22
   2  10   2    0.29    0.15
   2  10   2    0.02    0.19
   2  10   2    0.35    0.33
  -2 -10  -2    0.18    0.13
  -2 -10  -2    0.01    0.23
  -2 -10  -2    0.35    0.16
  -2 -10  -2    0.24    0.20
  -2 -10  -2    0.29    0.24
   2  11   2    0.34    0.34
   2  11   2    0.58    0.25
   2  11   2    0.77    0.15
   2  11   2    0.72    0.29
  -2 -11  -2    0.70    0.33
  -2 -11  -2    0.42    0.16
  -2 -11  -2    0.70    0.27
  -2 -11  -2    0.54    0.30
   2  12   2    0.74    0.33
   2  12   2    1.04    0.37
   2  12   2    0.71    0.18
  -2 -12  -2    0.97    0.20
  -2 -12  -2    0.89    0.37
  -2 -12  -2    1.38    0.36
   2  13   2   -0.06    0.46
   2  13   2    0.03    0.22
  -2 -13  -2   -0.08    0.44
  -2 -13  -2    0.06    0.24
   2 -13   1    5.10    0.53
   2 -13   1    4.98    0.67
   2 -13   1    6.05    0.39
  -2  13  -1    5.17    0.66
  -2  13  -1    5.44    0.37
   2 -12   1    9.91    0.43
   2 -12   1    9.69    0.52
   2 -12   1    9.87    0.64
  -2  12  -1    9.01    0.40
  -2  12  -1   10.03    0.62
   2 -11   1    1.83    0.23
   2 -11   1    2.02    0.23
   2 -11   1    2.36    0.23
  -2  11  -1    1.50    0.36
  -2  11  -1    2.21    0.22
  -2  11  -1    2.79    0.32
  -2  11  -1    2.17    0.22
  -2  11  -1    1.89    0.33
   2 -10   1    0.15    0.15
   2 -10   1    0.24    0.16
   2 -10   1    0.26    0.13
  -2  10  -1    0.34    0.26
  -2  10  -1    0.30    0.27
  -2  10  -1    0.35    0.21
  -2  10  -1    0.40    0.11
  -2  10  -1    0.30    0.28
  -2  10  -1    0.43    0.16
   2  -9   1    4.51    0.33
   2  -9   1    4.80    0.28
   2  -9   1    4.96    0.25
   2  -9   1    4.37    0.22
   2  -9   1    4.64    0.39
  -2   9  -1    4.51    0.36
  -2   9  -1    4.51    0.25
  -2   9  -1    4.86    0.39
  -2   9  -1    4.67    0.33
  -2   9  -1    4.74    0.37
  -2   9  -1    4.68    0.21
   2  -8   1    2.71    0.17
   2  -8   1    3.13    0.16
   2  -8   1    2.90    0.22
   2  -8   1    2.38    0.29
   2  -8   1    3.00    0.25
  -2   8  -1    3.04    0.18
  -2   8  -1    2.71    0.24
  -2   8  -1    3.26    0.28
  -2   8  -1    2.79    0.15
  -2   8  -1    3.21    0.30
   2  -7   1    1.95    0.19
   2  -7   1    1.72    0.16
   2  -7   1    1.92    0.22
   2  -7   1    1.94    0.12
   2  -7   1    2.05    0.13
  -2   7  -1    1.93    0.23
  -2   7  -1    1.85    0.14
  -2   7  -1    1.77    0.19
  -2   7  -1    1.93    0.12
   2  -6   1   14.19    0.50
   2  -6   1   14.67    0.49
   2  -6   1   14.25    0.46
   2  -6   1   15.20    0.46
  -2   6  -1   14.91    0.50
  -2   6  -1   14.24    0.51
  -2   6  -1   14.04    0.45
   2  -5   1   24.64    0.79
   2  -5   1   24.11    0.77
   2  -5   1   24.61    0.75
   2  -5   1   25.85    0.80
  -2   5  -1   24.95    0.76
  -2   5  -1   24.67    0.79
  -2   5  -1   25.39    0.76
   2  -4   1   84.94    2.51
   2  -4   1   84.24    2.49
   2  -4   1   83.10    2.49
   2  -4   1   83.04    2.50
  -2   4  -1   82.23    2.47
  -2   4  -1   82.62    2.49
  -2   4  -1   84.66    2.47
  -2   4  -1   83.47    2.50
   2  -3   1   10.82    0.32
   2  -3   1   10.06    0.32
   2  -3   1    9.65    0.33
   2  -3   1   10.49    0.34
  -2   3  -1   10.70    0.35
  -2   3  -1   10.30    0.32
  -2   3  -1   10.54    0.35
   2  -2   1  125.79    3.73
   2  -2   1  125.42    3.73
   2  -2   1  128.48    3.72
   2  -2   1  124.56    3.73
  -2   2  -1  127.75    3.73
  -2   2  -1  126.01    3.71
  -2   2  -1  124.43    3.72
  -2   2  -1  124.90    3.71
  -2   2  -1  126.32    3.73
   2  -1   1   72.52    2.08
   2  -1   1   71.81    2.08
   2  -1   1   70.81    2.08
   2  -1   1   71.46    2.08
   2  -1   1   64.77    2.09
  -2   1  -1   70.63    2.11
  -2   1  -1   72.02    2.11
  -2   1  -1   71.46    2.12
   2   0   1   -0.01    0.02
   2   0   1   -0.01    0.01
   2   0   1    0.04    0.01
   2   0   1    0.03    0.02
   2   0   1    0.01    0.02
   2   0   1    0.08    0.02
  -2   0  -1    0.01    0.02
  -2   0  -1    0.02    0.02
  -2   0  -1    0.05    0.01
  -2   0  -1    0.01    0.02
   2   1   1   71.58    2.08
   2   1   1   65.55    2.08
   2   1   1   71.97    2.08
   2   1   1   70.98    2.07
   2   1   1   69.95    2.08
   2   1   1   69.97    2.07
  -2  -1  -1   68.90    2.06
  -2  -1  -1   68.53    2.04
  -2  -1  -1   70.04    2.05
  -2  -1  -1   69.25    2.05
  -2  -1  -1   69.29    2.04
   2   2   1  127.93    3.73
   2   2   1  125.95    3.72
   2   2   1  123.08    3.71
   2   2   1  126.03    3.71
  -2  -2  -1  125.07    3.69
  -2  -2  -1  124.25    3.69
  -2  -2  -1  124.64    3.68
  -2  -2  -1  124.58    3.69
  -2  -2  -1  123.45    3.70
  -2  -2  -1  126.34    3.70
  -2  -2  -1  124.71    3.68
   2   3   1   10.21    0.33
   2   3   1   10.30    0.32
   2   3   1   10.52    0.34
   2   3   1    9.97    0.34
   2   3   1   10.25    0.34
   2   3   1   10.11    0.32
  -2  -3  -1   10.84    0.35
  -2  -3  -1   10.24    0.32
  -2  -3  -1   10.64    0.33
  -2  -3  -1   10.62    0.34
  -2  -3  -1   10.35    0.34
   2   4   1   81.82    2.47
   2   4   1   80.93    2.47
   2   4   1   83.77    2.48
   2   4   1   84.05    2.49
   2   4   1   84.08    2.50
   2   4   1   84.85    2.49
  -2  -4  -1   80.98    2.51
  -2  -4  -1   83.44    2.51
  -2  -4  -1   82.82    2.48
  -2  -4  -1   85.13    2.48
  -2  -4  -1   83.05    2.49
  -2  -4  -1   86.47    2.50
   2   5   1   24.76    0.79
   2   5   1   25.96    0.75
   2   5   1   24.03    0.75
   2   5   1   25.12    0.77
   2   5   1   24.14    0.78
   2   5   1   24.32    0.79
  -2  -5  -1   24.88    0.79
  -2  -5  -1   25.43    0.79
  -2  -5  -1   23.47    0.75
  -2  -5  -1   25.47    0.76
   2   6   1   14.41    0.51
   2   6   1   14.06    0.49
   2   6   1   15.49    0.51
   2   6   1   14.77    0.46
   2   6   1   14.10    0.51
   2   6   1   14.74    0.46
  -2  -6  -1   14.39    0.51
  -2  -6  -1   14.16    0.46
  -2  -6  -1   14.87    0.47
  -2  -6  -1   15.67    0.52
   2   7   1    2.05    0.20
   2   7   1    2.00    0.13
   2   7   1    2.15    0.19
   2   7   1    1.81    0.12
   2   7   1    1.79    0.21
   2   7   1    1.80    0.21
  -2  -7  -1    2.19    0.22
  -2  -7  -1    2.43    0.13
  -2  -7  -1    1.70    0.12
  -2  -7  -1    2.29    0.21
   2   8   1    2.84    0.16
   2   8   1    3.25    0.28
   2   8   1    3.51    0.25
   2   8   1    3.25    0.18
   2   8   1    3.44    0.27
   2   8   1    2.78    0.28
  -2  -8  -1    2.88    0.16
  -2  -8  -1    2.98    0.26
  -2  -8  -1    2.97    0.17
  -2  -8  -1    2.60    0.27
   2   9   1    4.52    0.36
   2   9   1    4.73    0.34
   2   9   1    4.29    0.36
   2   9   1    4.51    0.23
   2   9   1    4.16    0.21
   2   9   1    4.64    0.32
  -2  -9  -1    4.37    0.22
  -2  -9  -1    4.42    0.36
  -2  -9  -1    4.60    0.23
  -2  -9  -1    3.93    0.33
   2  10   1    0.20    0.22
   2  10   1    0.50    0.26
   2  10   1    0.55    0.14
   2  10   1    0.35    0.24
   2  10   1    0.36    0.11
   2  10   1    0.44    0.21
  -2 -10  -1    0.49    0.15
  -2 -10  -1    0.53    0.26
  -2 -10  -1    0.54    0.22
   2  11   1    2.04    0.21
   2  11   1    2.06    0.34
   2  11   1    2.09    0.34
   2  11   1    1.91    0.29
   2  11   1    2.01    0.22
   2  11   1    2.51    0.31
  -2 -11  -1    1.64    0.20
  -2 -11  -1    2.27    0.24
   2  12   1    9.14    0.41
   2  12   1    8.61    0.61
   2  12   1    9.47    0.65
  -2 -12  -1    8.29    0.63
  -2 -12  -1    7.87    0.41
   2  13   1    4.84    0.51
   2  13   1    5.08    0.38
  -2 -13  -1    5.43    0.41
  -2 -13  -1    4.63    0.54
   2 -13   0    0.11    0.30
   2 -13   0    0.06    0.21
   2 -13   0    0.08    0.40
  -2  13   0   -0.15    0.39
  -2  13   0    0.00    0.20
   2 -12   0   13.14    0.50
   2 -12   0   12.53    0.59
  -2  12   0   12.78    0.51
  -2  12   0   13.38    0.71
  -2  12   0   15.16    1.25
   2 -11   0   30.71    1.00
   2 -11   0   31.17    1.17
   2 -11   0   30.77    1.11
   2 -11   0   32.10    1.05
   2 -11   0   32.19    1.00
  -2  11   0   31.69    1.00
  -2  11   0   31.02    1.13
  -2  11   0   32.90    1.21
  -2  11   0   31.80    1.17
  -2  11   0   31.31    1.03
   2 -10   0    0.10    0.25
   2 -10   0    0.52    0.12
   2 -10   0    0.16    0.19
   2 -10   0    0.27    0.13
  -2  10   0    0.31    0.25
  -2  10   0    0.59    0.15
  -2  10   0    0.55    0.26
  -2  10   0    0.31    0.23
  -2  10   0    0.30    0.20
   2  -9   0    3.03    0.18
   2  -9   0    2.90    0.30
   2  -9   0    3.19    0.20
   2  -9   0    2.47    0.34
  -2   9   0    3.05    0.21
  -2   9   0    2.96    0.18
  -2   9   0    3.14    0.34
  -2   9   0    3.11    0.36
  -2   9   0    2.98    0.29
  -2   9   0    3.23    0.34
   2  -8   0   26.77    0.84
   2  -8   0   26.87    0.92
   2  -8   0   26.31    0.90
   2  -8   0   28.60    0.84
  -2   8   0   27.17    0.87
  -2   8   0   27.52    0.92
  -2   8   0   28.11    0.93
  -2   8   0   28.30    0.86
   2  -7   0    1.77    0.12
   2  -7   0    1.87    0.12
   2  -7   0    1.78    0.19
   2  -7   0    1.88    0.21
  -2   7   0    1.95    0.16
  -2   7   0    1.76    0.19
  -2   7   0    1.89    0.11
  -2   7   0    1.67    0.22
   2  -6   0    8.07    0.34
   2  -6   0    8.45    0.34
   2  -6   0    9.15    0.28
   2  -6   0    7.79    0.28
  -2   6   0    8.05    0.28
  -2   6   0    8.23    0.29
  -2   6   0    8.66    0.34
  -2   6   0    8.49    0.33
   2  -5   0   40.41    1.22
   2  -5   0   39.15    1.19
   2  -5   0   39.24    1.22
   2  -5   0   39.61    1.19
  -2   5   0   41.10    1.21
  -2   5   0   39.63    1.24
  -2   5   0   40.20    1.25
  -2   5   0   40.36    1.21
   2  -4   0    0.80    0.10
   2  -4   0    0.44    0.05
   2  -4   0    0.54    0.05
   2  -4   0    0.66    0.10
  -2   4   0    0.53    0.06
  -2   4   0    0.74    0.11
  -2   4   0    0.49    0.05
  -2   4   0    0.53    0.07
   2  -3   0   74.42    2.29
   2  -3   0   77.14    2.27
   2  -3   0   77.84    2.27
   2  -3   0   77.67    2.29
  -2   3   0   76.40    2.27
  -2   3   0   76.17    2.27
  -2   3   0   76.72    2.29
  -2   3   0   77.34    2.29
   2  -2   0  320.03    9.94
   2  -2   0  368.81    9.94
   2  -2   0  322.17    9.93
  -2   2   0  348.61    9.38
  -2   2   0  298.60    9.39
  -2   2   0  307.74    9.37
   2  -1   0  153.13    4.23
   2  -1   0  122.72    4.24
   2  -1   0  145.92    4.24
   2  -1   0  155.57    4.23
   2  -1   0  140.96    4.23
  -2   1   0  146.00    3.98
  -2   1   0  126.57    3.98
  -2   1   0  141.67    3.97
  -2   1   0  129.79    3.97
  -2   1   0  129.81    3.97
   2   0   0  256.03    8.42
   2   0   0  309.38    8.42
   2   0   0  292.48    8.42
  -2   0   0  273.78    8.02
  -2   0   0  294.16    8.03
  -2   0   0  249.44    8.02
   2   1   0  132.90    3.96
   2   1   0  129.69    3.96
   2   1   0  139.23    3.95
   2   1   0  134.93    3.95
  -2  -1   0  168.00    4.29
  -2  -1   0  148.39    4.30
  -2  -1   0  138.17    4.29
  -2  -1   0  128.25    4.30
   2   2   0  343.95   10.05
   2   2   0  337.05   10.06
   2   2   0  328.25   10.05
   2   2   0  374.22   10.05
   2   2   0  337.74   10.06
   2   2   0  325.44   10.06
  -2  -2   0  321.53    9.32
  -2  -2   0  327.11    9.33
  -2  -2   0  303.23    9.32
  -2  -2   0  331.46    9.33
  -2  -2   0  298.96    9.33
   2   3   0   77.55    2.28
   2   3   0   76.31    2.27
   2   3   0   75.74    2.29
   2   3   0   77.79    2.27
   2   3   0   74.81    2.28
   2   3   0   77.35    2.28
  -2  -3   0   75.97    2.26
  -2  -3   0   76.85    2.28
  -2  -3   0   75.65    2.28
  -2  -3   0   76.90    2.28
  -2  -3   0   76.94    2.27
  -2  -3   0   76.85    2.28
   2   4   0    0.65    0.09
   2   4   0    0.61    0.08
   2   4   0    0.57    0.05
   2   4   0    0.63    0.06
   2   4   0    0.54    0.07
  -2  -4   0    0.56    0.07
  -2  -4   0    0.55    0.07
  -2  -4   0    0.53    0.06
  -2  -4   0    0.61    0.07
  -2  -4   0    0.62    0.06
  -2  -4   0    0.58    0.07
   2   5   0   40.65    1.23
   2   5   0   39.39    1.19
   2   5   0   37.49    1.21
   2   5   0   41.63    1.22
   2   5   0   40.55    1.23
   2   5   0   39.10    1.22
  -2  -5   0   41.47    1.22
  -2  -5   0   39.56    1.21
   2   6   0    7.19    0.33
   2   6   0    8.70    0.34
   2   6   0    8.94    0.28
   2   6   0    8.16    0.33
   2   6   0    8.45    0.28
   2   6   0    8.06    0.31
  -2  -6   0    8.42    0.28
  -2  -6   0    7.90    0.33
  -2  -6   0    8.28    0.33
  -2  -6   0    8.01    0.28
   2   7   0    1.85    0.19
   2   7   0    1.86    0.21
   2   7   0    1.87    0.11
   2   7   0    1.70    0.20
   2   7   0    1.62    0.20
   2   7   0    1.71    0.14
  -2  -7   0    1.68    0.20
  -2  -7   0    1.54    0.20
  -2  -7   0    1.81    0.12
   2   8   0   27.18    0.90
   2   8   0   26.94    0.92
   2   8   0   28.16    0.86
   2   8   0   28.36    0.86
   2   8   0   27.65    0.93
   2   8   0   28.19    0.92
  -2  -8   0   28.80    0.93
  -2  -8   0   26.63    0.86
  -2  -8   0   28.42    0.86
  -2  -8   0   27.33    0.93
   2   9   0    2.62    0.30
   2   9   0    2.99    0.34
   2   9   0    3.24    0.20
   2   9   0    3.11    0.30
   2   9   0    3.30    0.32
   2   9   0    2.57    0.17
  -2  -9   0    3.03    0.19
  -2  -9   0    3.16    0.31
  -2  -9   0    3.28    0.19
  -2  -9   0    3.01    0.34
   2  10   0    0.11    0.21
   2  10   0    0.32    0.22
   2  10   0    0.29    0.11
   2  10   0    0.32    0.22
   2  10   0    0.26    0.13
   2  10   0    0.50    0.25
  -2 -10   0    0.17    0.12
  -2 -10   0    0.17    0.24
  -2 -10   0    0.42    0.13
  -2 -10   0    0.40    0.21
   2  11   0   30.51    1.01
   2  11   0   32.65    1.13
   2  11   0   32.14    1.14
   2  11   0   32.24    1.16
   2  11   0   30.88    1.10
   2  11   0   30.93    0.99
  -2 -11   0   30.85    1.01
  -2 -11   0   30.30    1.15
  -2 -11   0   32.95    1.01
  -2 -11   0   32.28    1.13
   2  12   0   12.00    0.48
   2  12   0   12.97    0.71
  -2 -12   0   12.79    0.52
  -2 -12   0   12.29    0.82
  -2 -12   0   14.05    0.72
   2  13   0    0.23    0.21
   2  13   0   -0.10    0.42
  -2 -13   0    0.13    0.42
  -2 -13   0    0.09    0.23
   2 -13  -1    7.85    0.87
   2 -13  -1    8.14    0.43
  -2  13   1    7.64    0.72
  -2  13   1    8.79    0.44
   2 -12  -1    5.98    0.56
   2 -12  -1    5.61    0.44
   2 -12  -1    5.82    0.33
  -2  12   1    5.69    0.33
  -2  12   1    6.02    0.63
  -2  12   1    5.43    0.72
  -2  12   1    5.61    0.55
   2 -11  -1    3.95    0.26
   2 -11  -1    3.92    0.28
   2 -11  -1    3.04    0.38
   2 -11  -1    3.54    0.44
  -2  11   1    4.20    0.49
  -2  11   1    3.12    0.38
  -2  11   1    3.19    0.38
  -2  11   1    2.96    0.32
  -2  11   1    4.19    0.44
  -2  11   1    4.18    0.25
   2 -10  -1    7.81    0.32
   2 -10  -1    7.70    0.51
   2 -10  -1    7.78    0.33
   2 -10  -1    8.19    0.46
  -2  10   1    7.17    0.43
  -2  10   1    7.43    0.50
  -2  10   1    7.10    0.34
  -2  10   1    7.20    0.50
  -2  10   1    8.20    0.45
  -2  10   1    7.46    0.31
   2  -9  -1   -0.15    0.16
   2  -9  -1    0.05    0.21
   2  -9  -1    0.14    0.09
   2  -9  -1    0.09    0.09
  -2   9   1   -0.03    0.18
  -2   9   1   -0.03    0.21
  -2   9   1    0.15    0.18
  -2   9   1   -0.18    0.15
  -2   9   1   -0.03    0.08
  -2   9   1    0.10    0.11
   2  -8  -1    0.11    0.07
   2  -8  -1    0.21    0.14
   2  -8  -1    0.27    0.08
   2  -8  -1    0.20    0.15
  -2   8   1    0.08    0.09
  -2   8   1    0.02    0.13
  -2   8   1    0.36    0.15
  -2   8   1    0.19    0.07
  -2   8   1    0.26    0.18
  -2   8   1    0.16    0.16
   2  -7  -1    6.34    0.30
   2  -7  -1    5.98    0.31
   2  -7  -1    6.85    0.24
  -2   7   1    5.96    0.35
  -2   7   1    6.74    0.32
  -2   7   1    6.59    0.24
  -2   7   1    6.42    0.30
   2  -6  -1    9.70    0.31
   2  -6  -1    9.98    0.31
   2  -6  -1    9.06    0.36
   2  -6  -1    9.41    0.37
  -2   6   1    8.86    0.36
  -2   6   1    9.12    0.30
  -2   6   1    9.00    0.35
  -2   6   1    8.90    0.30
   2  -5  -1   27.45    0.85
   2  -5  -1   26.67    0.81
   2  -5  -1   26.46    0.85
   2  -5  -1   26.57    0.81
  -2   5   1   25.79    0.83
  -2   5   1   25.67    0.80
  -2   5   1   26.56    0.80
  -2   5   1   27.44    0.84
   2  -4  -1   18.49    0.60
   2  -4  -1   18.53    0.57
   2  -4  -1   19.66    0.60
   2  -4  -1   18.95    0.57
  -2   4   1   17.63    0.58
  -2   4   1   18.24    0.56
  -2   4   1   18.65    0.56
  -2   4   1   18.78    0.59
   2  -3  -1  399.98   12.64
   2  -3  -1  408.54   12.66
   2  -3  -1  416.99   12.64
   2  -3  -1  491.36   12.66
  -2   3   1  398.97   11.67
  -2   3   1  378.20   11.69
  -2   3   1  421.89   11.67
  -2   3   1  385.32   11.69
   2  -2  -1   83.38    2.48
   2  -2  -1   84.79    2.49
   2  -2  -1   83.90    2.48
   2  -2  -1   83.58    2.49
  -2   2   1   81.94    2.49
  -2   2   1   83.09    2.48
  -2   2   1   83.80    2.49
  -2   2   1   86.78    2.48
   2  -1  -1  387.17   11.41
  -2   1   1  350.20   11.44
  -2   1   1  427.24   11.45
  -2   0   1    0.00    0.01
  -2   0   1    0.01    0.01
   2   1  -1  420.25   12.01
   2   1  -1  395.17   12.01
  -2  -1   1  485.43   13.20
  -2  -1   1  454.54   13.20
  -2  -1   1  385.37   13.20
  -2  -1   1  467.72   13.20
   2   2  -1   82.36    2.49
   2   2  -1   84.85    2.49
   2   2  -1   85.81    2.49
   2   2  -1   80.93    2.48
   2   2  -1   86.53    2.48
   2   2  -1   83.55    2.49
  -2  -2   1   84.08    2.49
  -2  -2   1   84.62    2.47
  -2  -2   1   84.65    2.49
  -2  -2   1   84.10    2.48
  -2  -2   1   83.00    2.47
  -2  -2   1   82.33    2.49
   2   3  -1  493.52   12.94
   2   3  -1  410.59   12.93
   2   3  -1  437.49   12.91
   2   3  -1  447.46   12.93
   2   3  -1  422.89   12.91
   2   3  -1  419.24   12.93
  -2  -3   1  387.47   12.82
  -2  -3   1  463.09   12.79
  -2  -3   1  485.60   12.81
  -2  -3   1  454.57   12.81
  -2  -3   1  408.23   12.81
  -2  -3   1  407.18   12.79
   2   4  -1   18.58    0.57
   2   4  -1   18.54    0.60
   2   4  -1   19.01    0.60
   2   4  -1   19.33    0.60
   2   4  -1   19.15    0.57
   2   4  -1   18.90    0.60
  -2  -4   1   19.96    0.60
  -2  -4   1   18.30    0.60
  -2  -4   1   17.59    0.57
  -2  -4   1   19.42    0.57
  -2  -4   1   19.06    0.60
   2   5  -1   26.56    0.80
   2   5  -1   26.31    0.84
   2   5  -1   26.87    0.80
   2   5  -1   26.20    0.84
   2   5  -1   26.88    0.83
   2   5  -1   26.54    0.83
  -2  -5   1   25.73    0.82
  -2  -5   1   27.62    0.86
  -2  -5   1   28.12    0.82
  -2  -5   1   27.04    0.86
   2   6  -1    8.92    0.35
   2   6  -1    9.19    0.36
   2   6  -1    9.33    0.31
   2   6  -1    8.87    0.36
   2   6  -1    9.79    0.31
   2   6  -1   10.22    0.36
  -2  -6   1    9.32    0.30
  -2  -6   1    8.88    0.35
  -2  -6   1    8.94    0.36
  -2  -6   1    9.03    0.30
   2   7  -1    6.50    0.30
   2   7  -1    6.30    0.30
   2   7  -1    6.18    0.32
   2   7  -1    6.29    0.30
   2   7  -1    6.25    0.26
   2   7  -1    6.45    0.23
  -2  -7   1    6.70    0.24
  -2  -7   1    6.38    0.24
  -2  -7   1    6.15    0.32
  -2  -7   1    6.67    0.31
   2   8  -1    0.09    0.13
   2   8  -1    0.00    0.16
   2   8  -1    0.17    0.13
   2   8  -1    0.17    0.08
   2   8  -1    0.09    0.07
   2   8  -1   -0.03    0.13
  -2  -8   1    0.14    0.14
  -2  -8   1    0.03    0.15
  -2  -8   1    0.04    0.08
  -2  -8   1    0.18    0.08
   2   9  -1    0.11    0.16
   2   9  -1    0.10    0.20
   2   9  -1    0.03    0.16
   2   9  -1    0.17    0.18
   2   9  -1    0.07    0.08
   2   9  -1    0.14    0.10
  -2  -9   1    0.06    0.10
  -2  -9   1    0.18    0.20
  -2  -9   1    0.15    0.10
  -2  -9   1    0.03    0.16
   2  10  -1    7.46    0.47
   2  10  -1    7.71    0.33
   2  10  -1    6.63    0.66
   2  10  -1    8.28    0.30
   2  10  -1    6.98    0.50
   2  10  -1    7.55    0.45
  -2 -10   1    7.42    0.49
  -2 -10   1    7.99    0.45
  -2 -10   1    7.03    0.33
  -2 -10   1    7.12    0.32
   2  11  -1    3.42    0.36
   2  11  -1    3.17    0.44
   2  11  -1    3.93    0.24
   2  11  -1    4.15    0.54
   2  11  -1    3.48    0.29
   2  11  -1    3.50    0.48
  -2 -11   1    4.01    0.27
  -2 -11   1    3.70    0.29
  -2 -11   1    3.72    0.39
  -2 -11   1    4.11    0.44
   2  12  -1    6.03    0.33
  -2 -12   1    5.84    0.36
  -2 -12   1    5.27    0.55
  -2 -12   1    5.70    0.70
   2  13  -1    8.40    0.75
   2  13  -1    7.37    0.41
  -2 -13   1    8.39    0.73
  -2 -13   1    7.73    0.49
   2 -13  -2    1.25    0.32
   2 -13  -2    1.36    0.23
   2 -13  -2    1.12    0.44
   2 -13  -2    1.19    0.38
  -2  13   2    0.92    0.43
   2 -12  -2    6.38    0.35
   2 -12  -2    6.60    0.50
  -2  12   2    6.66    0.36
  -2  12   2    6.63    0.58
  -2  12   2    7.02    0.75
  -2  12   2    6.23    0.61
   2 -11  -2    0.61    0.14
   2 -11  -2    0.42    0.33
   2 -11  -2    0.27    0.15
   2 -11  -2    0.24    0.26
   2 -11  -2    0.26    0.21
  -2  11   2    0.47    0.21
  -2  11   2    0.47    0.34
  -2  11   2    0.62    0.29
  -2  11   2    0.30    0.26
  -2  11   2    0.58    0.14
  -2  11   2    0.37    0.33
   2 -10  -2   30.76    0.96
   2 -10  -2   31.02    1.07
   2 -10  -2   30.82    0.96
   2 -10  -2   30.33    1.08
  -2  10   2   30.19    1.10
  -2  10   2   29.63    0.97
  -2  10   2   31.25    0.99
  -2  10   2   31.35    1.11
  -2  10   2   31.43    1.05
  -2  10   2   31.67    1.07
   2  -9  -2    8.96    0.47
   2  -9  -2   10.17    0.35
   2  -9  -2    9.62    0.35
   2  -9  -2    9.47    0.45
  -2   9   2    9.74    0.38
  -2   9   2   10.01    0.36
  -2   9   2    9.60    0.46
  -2   9   2   10.99    0.50
  -2   9   2    9.27    0.50
  -2   9   2   10.08    0.44
   2  -8  -2   44.08    1.36
   2  -8  -2   41.58    1.29
   2  -8  -2   42.68    1.29
   2  -8  -2   41.81    1.35
  -2   8   2   42.18    1.35
  -2   8   2   43.89    1.36
  -2   8   2   42.04    1.33
  -2   8   2   42.36    1.29
  -2   8   2   41.91    1.29
  -2   8   2   41.53    1.35
   2  -7  -2    0.71    0.14
   2  -7  -2    0.51    0.13
   2  -7  -2    0.61    0.07
  -2   7   2    0.72    0.12
  -2   7   2    0.56    0.11
  -2   7   2    0.62    0.14
  -2   7   2    0.77    0.10
  -2   7   2    0.49    0.13
  -2   7   2    0.54    0.13
   2  -6  -2  223.69    6.55
   2  -6  -2  218.14    6.59
   2  -6  -2  224.09    6.60
   2  -6  -2  222.00    6.56
  -2   6   2  229.10    6.68
  -2   6   2  221.67    6.64
  -2   6   2  220.71    6.64
  -2   6   2  227.69    6.68
   2  -5  -2   31.81    0.94
   2  -5  -2   31.40    0.98
   2  -5  -2   30.95    0.98
   2  -5  -2   31.57    0.95
  -2   5   2   31.30    0.96
  -2   5   2   32.64    0.96
  -2   5   2   31.42    0.99
  -2   5   2   31.51    0.99
   2  -4  -2  123.42    3.64
   2  -4  -2  123.31    3.62
   2  -4  -2  122.93    3.62
   2  -4  -2  120.21    3.65
  -2   4   2  121.68    3.67
  -2   4   2  124.34    3.65
  -2   4   2  123.79    3.67
   2  -3  -2   83.31    2.49
   2  -3  -2   85.30    2.46
   2  -3  -2   84.85    2.48
   2  -3  -2   81.09    2.47
   2  -3  -2   82.44    2.46
  -2   3   2   81.84    2.48
  -2   3   2   84.91    2.46
  -2   3   2   83.83    2.46
  -2   3   2   81.63    2.48
   2  -2  -2    0.15    0.02
   2  -2  -2    0.15    0.04
   2  -2  -2    0.11    0.02
  -2   2   2    0.06    0.02
  -2   2   2    0.07    0.02
  -2   2   2    0.12    0.04
  -2   2   2    0.07    0.02
  -2   2   2    0.01    0.03
   2  -1  -2  599.71   17.64
   2  -1  -2  598.60   17.64
  -2   1   2  647.81   18.29
  -2   1   2  564.43   18.28
  -2   1   2  651.08   18.29
  -2   0   2  424.00   12.35
  -2   0   2  414.34   12.34
   2   1  -2  665.38   19.29
   2   1  -2  644.43   19.28
  -2  -1   2  705.07   20.05
  -2  -1   2  656.86   20.05
   2   2  -2    0.07    0.04
   2   2  -2    0.15    0.03
   2   2  -2    0.02    0.03
   2   2  -2    0.11    0.03
  -2  -2   2    0.05    0.03
  -2  -2   2    0.04    0.04
  -2  -2   2    0.12    0.04
  -2  -2   2    0.10    0.04
  -2  -2   2    0.14    0.02
   2   3  -2   85.49    2.49
   2   3  -2   81.68    2.48
   2   3  -2   84.03    2.50
   2   3  -2   85.62    2.50
   2   3  -2   82.34    2.50
   2   3  -2   84.39    2.48
  -2  -3   2   80.78    2.47
  -2  -3   2   85.53    2.46
  -2  -3   2   81.21    2.47
  -2  -3   2   84.06    2.48
  -2  -3   2   83.64    2.46
   2   4  -2  122.89    3.64
   2   4  -2  123.43    3.67
   2   4  -2  119.70    3.66
   2   4  -2  125.59    3.67
   2   4  -2  122.97    3.66
   2   4  -2  124.41    3.64
  -2  -4   2  120.69    3.60
  -2  -4   2  127.08    3.59
  -2  -4   2  120.07    3.60
  -2  -4   2  110.05    3.57
  -2  -4   2  125.85    3.57
   2   5  -2   31.78    0.97
   2   5  -2   31.50    0.94
   2   5  -2   31.06    0.98
   2   5  -2   30.40    0.98
   2   5  -2   30.89    0.98
   2   5  -2   32.57    0.94
  -2  -5   2   31.69    0.99
  -2  -5   2   31.24    0.99
  -2  -5   2   32.35    0.95
  -2  -5   2   30.94    0.95
   2   6  -2  228.40    6.59
   2   6  -2  207.28    6.57
   2   6  -2  222.96    6.55
   2   6  -2  228.36    6.59
   2   6  -2  221.44    6.59
   2   6  -2  222.31    6.58
  -2  -6   2  221.89    6.62
  -2  -6   2  219.22    6.58
  -2  -6   2  226.80    6.62
   2   7  -2    0.74    0.09
   2   7  -2    0.74    0.12
   2   7  -2    0.61    0.15
   2   7  -2    0.79    0.15
   2   7  -2    0.66    0.08
   2   7  -2    0.88    0.15
  -2  -7   2    0.72    0.08
  -2  -7   2    0.74    0.08
  -2  -7   2    0.60    0.13
  -2  -7   2    0.79    0.15
   2   8  -2   41.88    1.27
   2   8  -2   42.89    1.43
   2   8  -2   40.70    1.33
   2   8  -2   41.94    1.33
   2   8  -2   43.26    1.27
   2   8  -2   40.66    1.34
  -2  -8   2   42.50    1.35
  -2  -8   2   42.10    1.35
  -2  -8   2   41.71    1.29
  -2  -8   2   42.81    1.29
   2   9  -2   10.60    0.49
   2   9  -2   10.63    0.47
   2   9  -2   10.50    0.37
   2   9  -2    9.59    0.47
   2   9  -2   10.17    0.35
   2   9  -2    9.78    0.46
  -2  -9   2    9.82    0.37
  -2  -9   2   11.04    0.50
  -2  -9   2   10.46    0.46
  -2  -9   2    9.38    0.37
   2  10  -2   29.90    1.05
   2  10  -2   31.22    1.07
   2  10  -2   31.88    0.96
   2  10  -2   30.22    0.97
   2  10  -2   31.60    1.10
   2  10  -2   31.17    1.07
  -2 -10   2   30.54    0.99
  -2 -10   2   31.21    1.11
  -2 -10   2   31.53    1.00
  -2 -10   2   33.14    1.09
   2  11  -2    0.71    0.34
   2  11  -2    0.37    0.31
   2  11  -2    0.30    0.13
   2  11  -2    0.51    0.26
   2  11  -2    0.25    0.16
   2  11  -2    0.48    0.27
  -2 -11   2    0.33    0.55
  -2 -11   2    0.34    0.26
  -2 -11   2    0.10    0.14
  -2 -11   2    0.19    0.18
   2  12  -2    6.60    0.59
   2  12  -2    6.29    0.65
   2  12  -2    6.74    0.33
  -2 -12   2    7.00    0.74
  -2 -12   2    6.96    0.38
  -2 -12   2    6.76    0.58
   2  13  -2    1.32    0.21
   2  13  -2    1.10    0.44
  -2 -13   2    0.98    0.42
  -2 -13   2    1.02    0.26
  -2 -13   2    1.14    0.37
   2 -13  -3    7.91    0.65
   2 -13  -3    8.41    0.45
   2 -13  -3    8.22    0.80
  -2  13   3    9.05    0.48
  -2  13   3    9.48    0.78
   2 -12  -3    5.56    0.61
   2 -12  -3    6.07    0.49
   2 -12  -3    6.42    0.34
  -2  12   3    5.57    0.59
  -2  12   3    6.02    0.75
  -2  12   3    6.24    0.58
  -2  12   3    6.66    0.36
   2 -11  -3   33.94    1.20
   2 -11  -3   33.32    1.11
   2 -11  -3   35.04    1.06
   2 -11  -3   32.49    1.34
   2 -11  -3   33.42    1.06
  -2  11   3   35.69    1.10
  -2  11   3   33.51    1.25
  -2  11   3   35.51    1.23
  -2  11   3   33.69    1.17
   2 -10  -3    0.21    0.17
   2 -10  -3    0.02    0.11
   2 -10  -3    0.07    0.11
   2 -10  -3   -0.02    0.22
  -2  10   3   -0.12    0.25
  -2  10   3    0.07    0.11
  -2  10   3   -0.07    0.21
  -2  10   3    0.04    0.26
  -2  10   3   -0.13    0.35
   2  -9  -3   27.54    0.85
   2  -9  -3   26.60    0.88
   2  -9  -3   27.43    0.94
   2  -9  -3   27.48    0.85
  -2   9   3   24.71    0.83
  -2   9   3   26.22    0.85
  -2   9   3   27.45    0.94
  -2   9   3   27.32    0.89
  -2   9   3   26.35    0.95
  -2   9   3   26.86    0.92
   2  -8  -3   24.58    0.81
   2  -8  -3   23.41    0.72
   2  -8  -3   22.64    0.73
   2  -8  -3   23.66    0.81
   2  -8  -3   22.54    0.75
  -2   8   3   23.17    0.79
  -2   8   3   24.16    0.76
  -2   8   3   22.78    0.80
  -2   8   3   22.38    0.82
  -2   8   3   23.00    0.73
  -2   8   3   22.10    0.72
   2  -7  -3    4.60    0.32
   2  -7  -3    4.19    0.27
   2  -7  -3    4.77    0.19
   2  -7  -3    4.70    0.21
  -2   7   3    4.37    0.28
  -2   7   3    5.03    0.30
  -2   7   3    4.55    0.19
  -2   7   3    4.82    0.24
  -2   7   3    4.42    0.26
   2  -6  -3   17.73    0.60
   2  -6  -3   17.71    0.59
   2  -6  -3   15.09    0.58
   2  -6  -3   18.80    0.56
   2  -6  -3   18.22    0.54
  -2   6   3   17.89    0.57
  -2   6   3   19.30    0.59
  -2   6   3   17.57    0.62
  -2   6   3   17.69    0.61
  -2   6   3   17.94    0.57
  -2   6   3   18.55    0.62
   2  -5  -3    5.24    0.17
   2  -5  -3    5.12    0.19
   2  -5  -3    5.33    0.23
   2  -5  -3    5.06    0.23
   2  -5  -3    4.92    0.18
  -2   5   3    5.14    0.19
  -2   5   3    5.35    0.23
  -2   5   3    5.70    0.24
  -2   5   3    5.33    0.19
   2  -4  -3  112.18    3.27
   2  -4  -3  111.34    3.28
   2  -4  -3  112.18    3.27
   2  -4  -3  107.82    3.29
   2  -4  -3  109.54    3.30
  -2   4   3  102.09    3.31
  -2   4   3  114.03    3.28
  -2   4   3  114.51    3.29
  -2   4   3  113.19    3.31
   2  -3  -3   40.71    1.26
   2  -3  -3   41.80    1.23
   2  -3  -3   42.97    1.26
   2  -3  -3   41.76    1.24
   2  -3  -3   41.20    1.24
  -2   3   3   43.11    1.29
  -2   3   3   42.61    1.27
  -2   3   3   42.74    1.29
  -2   3   3   42.36    1.27
   2  -2  -3   47.57    1.53
   2  -2  -3   53.18    1.52
   2  -2  -3   52.11    1.52
  -2   2   3   54.19    1.59
  -2   2   3   52.96    1.60
  -2   2   3   53.89    1.61
  -2   2   3   54.31    1.59
  -2   2   3   53.55    1.60
   2  -1  -3  162.55    4.79
   2  -1  -3  165.79    4.78
   2  -1  -3  158.38    4.79
  -2   1   3  161.36    4.78
  -2   1   3  161.29    4.78
  -2   1   3  163.14    4.78
   2   0  -3    0.01    0.03
   2   0  -3   -0.01    0.02
  -2   0   3   -0.01    0.03
  -2   0   3   -0.01    0.02
  -2   0   3   -0.04    0.02
  -2   0   3   -0.01    0.01
   2   1  -3  165.43    4.88
   2   1  -3  165.04    4.88
   2   1  -3  166.13    4.89
  -2  -1   3  164.44    4.91
  -2  -1   3  165.94    4.91
  -2  -1   3  164.91    4.92
  -2  -1   3  174.75    4.93
  -2  -1   3  162.48    4.91
   2   2  -3   53.97    1.62
   2   2  -3   55.71    1.61
   2   2  -3   52.64    1.60
  -2  -2   3   54.87    1.59
  -2  -2   3   52.84    1.59
  -2  -2   3   53.94    1.60
  -2  -2   3   53.55    1.61
   2   3  -3   41.61    1.24
   2   3  -3   41.22    1.23
   2   3  -3   41.79    1.25
   2   3  -3   43.17    1.27
   2   3  -3   41.55    1.26
   2   3  -3   41.02    1.26
  -2  -3   3   42.43    1.26
  -2  -3   3   43.27    1.26
  -2  -3   3   41.45    1.28
  -2  -3   3   42.35    1.27
  -2  -3   3   42.84    1.28
   2   4  -3  112.43    3.31
   2   4  -3  112.24    3.28
   2   4  -3  110.42    3.31
   2   4  -3  111.24    3.30
   2   4  -3  109.38    3.28
  -2  -4   3  111.50    3.25
  -2  -4   3  111.20    3.27
  -2  -4   3  106.31    3.28
  -2  -4   3  109.45    3.24
   2   5  -3    4.24    0.23
   2   5  -3    5.83    0.23
   2   5  -3    5.02    0.24
   2   5  -3    5.26    0.18
   2   5  -3    5.22    0.17
   2   5  -3    5.14    0.20
  -2  -5   3    5.26    0.19
  -2  -5   3    5.31    0.19
  -2  -5   3    5.04    0.23
  -2  -5   3    5.23    0.23
   2   6  -3   18.29    0.59
   2   6  -3   17.99    0.61
   2   6  -3   17.92    0.61
   2   6  -3   17.71    0.56
   2   6  -3   18.28    0.55
   2   6  -3   18.33    0.61
  -2  -6   3   17.84    0.57
  -2  -6   3   19.38    0.63
  -2  -6   3   17.88    0.57
  -2  -6   3   18.22    0.61
   2   7  -3    3.92    0.18
   2   7  -3    4.48    0.17
   2   7  -3    4.86    0.24
   2   7  -3    4.42    0.26
   2   7  -3    4.54    0.28
   2   7  -3    4.49    0.28
  -2  -7   3    5.02    0.28
  -2  -7   3    4.48    0.20
  -2  -7   3    4.97    0.26
  -2  -7   3    4.35    0.19
   2   8  -3   22.14    0.71
   2   8  -3   22.51    0.80
   2   8  -3   23.96    0.77
   2   8  -3   22.31    0.80
   2   8  -3   23.97    0.79
   2   8  -3   22.81    0.71
  -2  -8   3   22.66    0.81
  -2  -8   3   23.02    0.79
  -2  -8   3   23.54    0.73
  -2  -8   3   23.21    0.73
   2   9  -3   25.16    1.03
   2   9  -3   26.51    0.84
   2   9  -3   27.21    0.83
   2   9  -3   27.99    0.91
   2   9  -3   27.65    0.93
   2   9  -3   27.60    0.95
  -2  -9   3   26.30    0.90
  -2  -9   3   26.78    0.83
  -2  -9   3   26.16    0.82
  -2  -9   3   24.44    1.01
   2  10  -3    0.05    0.12
   2  10  -3    0.06    0.32
   2  10  -3    0.19    0.09
   2  10  -3    0.19    0.20
   2  10  -3    0.05    0.26
   2  10  -3    0.08    0.21
  -2 -10   3    0.04    0.12
  -2 -10   3    0.09    0.14
  -2 -10   3    0.10    0.21
  -2 -10   3    0.44    0.27
   2  11  -3   34.87    1.08
   2  11  -3   36.58    1.22
   2  11  -3   35.01    1.10
   2  11  -3   32.90    1.20
  -2 -11   3   34.20    1.16
  -2 -11   3   31.82    1.26
  -2 -11   3   36.11    1.09
  -2 -11   3   33.49    1.19
   2  12  -3    5.94    0.64
   2  12  -3    6.34    0.32
   2  12  -3    6.55    0.59
  -2 -12   3    5.11    0.54
  -2 -12   3    5.88    0.36
  -2 -12   3    6.63    0.56
  -2 -12   3    5.01    0.68
   2  13  -3    8.73    0.76
   2  13  -3    8.22    0.41
  -2 -13   3    9.43    0.49
  -2 -13   3    8.59    0.69
   2 -13  -4    0.59    0.49
   2 -13  -4    0.32    0.37
   2 -13  -4    0.56    0.23
  -2  13   4    0.32    0.25
  -2  13   4    0.28    0.69
   2 -12  -4    0.00    0.17
   2 -12  -4    0.05    0.39
   2 -12  -4    0.17    0.28
  -2  12   4    0.00    0.35
  -2  12   4    0.11    0.34
  -2  12   4   -0.14    0.18
  -2  12   4    0.07    0.46
   2 -11  -4    1.97    0.23
   2 -11  -4    1.53    0.24
   2 -11  -4    1.73    0.17
   2 -11  -4    1.75    0.32
  -2  11   4    2.36    0.50
  -2  11   4    1.58    0.18
  -2  11   4    2.25    0.29
  -2  11   4    2.25    0.32
   2 -10  -4   12.32    0.59
   2 -10  -4   11.14    0.49
   2 -10  -4   11.35    0.42
   2 -10  -4   12.10    0.58
   2 -10  -4   11.41    0.41
  -2  10   4   11.13    0.42
  -2  10   4   11.79    0.50
  -2  10   4   10.85    0.60
  -2  10   4   12.19    0.47
  -2  10   4   11.11    0.66
  -2  10   4   11.33    0.56
   2  -9  -4    7.44    0.44
   2  -9  -4    7.95    0.29
   2  -9  -4    7.53    0.34
   2  -9  -4    7.55    0.29
   2  -9  -4    7.66    0.43
  -2   9   4    6.82    0.48
  -2   9   4    7.29    0.30
  -2   9   4    8.16    0.48
  -2   9   4    7.78    0.37
  -2   9   4    8.02    0.42
   2  -8  -4   55.41    1.64
   2  -8  -4   53.54    1.67
   2  -8  -4   55.72    1.65
   2  -8  -4   55.82    1.72
   2  -8  -4   53.52    1.71
  -2   8   4   53.23    1.65
  -2   8   4   54.20    1.63
  -2   8   4   53.63    1.71
  -2   8   4   53.88    1.63
  -2   8   4   54.17    1.69
  -2   8   4   53.50    1.69
   2  -7  -4   24.31    0.76
   2  -7  -4   24.67    0.74
   2  -7  -4   24.49    0.80
   2  -7  -4   24.89    0.81
   2  -7  -4   21.58    0.75
  -2   7   4   25.11    0.79
  -2   7   4   25.25    0.77
  -2   7   4   24.22    0.85
  -2   7   4   24.83    0.83
  -2   7   4   24.02    0.82
  -2   7   4   24.63    0.79
   2  -6  -4   16.32    0.52
   2  -6  -4   17.30    0.51
   2  -6  -4   16.79    0.58
   2  -6  -4   16.60    0.54
  -2   6   4   16.50    0.52
  -2   6   4   16.09    0.52
  -2   6   4   16.13    0.57
  -2   6   4   16.96    0.57
  -2   6   4   16.32    0.53
   2  -5  -4    2.84    0.18
   2  -5  -4    2.78    0.17
   2  -5  -4    2.95    0.12
   2  -5  -4    2.74    0.14
   2  -5  -4    2.64    0.11
  -2   5   4    2.60    0.18
  -2   5   4    2.75    0.12
  -2   5   4    2.94    0.13
  -2   5   4    2.60    0.20
  -2   5   4    2.67    0.14
  -2   5   4    2.88    0.17
   2  -4  -4   17.09    0.52
   2  -4  -4   17.42    0.50
   2  -4  -4   16.60    0.54
   2  -4  -4   16.11    0.55
   2  -4  -4   16.48    0.51
  -2   4   4   17.09    0.56
  -2   4   4   17.60    0.56
  -2   4   4   17.39    0.53
  -2   4   4   16.83    0.53
  -2   4   4   17.57    0.53
   2  -3  -4    0.18    0.02
   2  -3  -4    0.16    0.04
   2  -3  -4    0.08    0.06
   2  -3  -4    0.14    0.05
  -2   3   4    0.22    0.04
  -2   3   4    0.12    0.05
  -2   3   4    0.21    0.03
  -2   3   4    0.08    0.05
  -2   3   4    0.20    0.04
   2  -2  -4   51.53    1.54
  -2   2   4  136.45    4.08
  -2   2   4  139.78    4.06
  -2   2   4  139.43    4.08
  -2   2   4  137.38    4.06
  -2   2   4  135.42    4.07
   2  -1  -4   91.26    2.73
   2  -1  -4   93.75    2.75
  -2   1   4   92.44    2.70
  -2   1   4   90.67    2.71
  -2   1   4   90.28    2.70
   2   0  -4  405.75   11.92
   2   0  -4  392.56   11.92
   2   0  -4  406.30   11.92
   2   0  -4  414.29   11.94
  -2   0   4  419.31   11.78
  -2   0   4  397.71   11.76
  -2   0   4  380.76   11.76
   2   1  -4   90.64    2.73
   2   1  -4   90.86    2.70
   2   1  -4   92.83    2.71
  -2  -1   4   89.40    2.69
  -2  -1   4   90.70    2.67
  -2  -1   4   90.95    2.67
   2   2  -4  137.37    4.05
   2   2  -4  136.14    4.06
  -2  -2   4  137.45    4.00
  -2  -2   4  135.86    4.00
  -2  -2   4  133.47    4.03
  -2  -2   4  137.02    4.01
  -2  -2   4  134.25    4.01
   2   3  -4    0.10    0.05
   2   3  -4    0.05    0.06
   2   3  -4    0.10    0.06
  -2  -3   4    0.21    0.05
  -2  -3   4    0.15    0.07
  -2  -3   4    0.08    0.03
  -2  -3   4    0.13    0.06
  -2  -3   4    0.16    0.03
   2   4  -4   16.53    0.50
   2   4  -4   16.52    0.54
   2   4  -4   16.75    0.53
   2   4  -4   16.53    0.49
   2   4  -4   16.52    0.54
   2   4  -4   15.98    0.51
  -2  -4   4   16.73    0.51
  -2  -4   4   17.10    0.51
  -2  -4   4   16.12    0.55
  -2  -4   4   16.17    0.54
   2   5  -4    3.09    0.19
   2   5  -4    2.77    0.11
   2   5  -4    2.84    0.10
   2   5  -4    2.82    0.14
   2   5  -4    2.42    0.19
   2   5  -4    2.86    0.17
  -2  -5   4    2.75    0.12
  -2  -5   4    2.52    0.16
  -2  -5   4    2.96    0.12
  -2  -5   4    2.73    0.18
  -2  -5   4    2.49    0.18
   2   6  -4   16.83    0.52
   2   6  -4   16.76    0.52
   2   6  -4   17.41    0.57
   2   6  -4   16.89    0.65
   2   6  -4   17.01    0.55
  -2  -6   4   15.66    0.56
  -2  -6   4   17.14    0.58
  -2  -6   4   16.26    0.52
  -2  -6   4   16.57    0.57
  -2  -6   4   16.40    0.52
   2   7  -4   25.40    0.76
   2   7  -4   25.78    0.82
   2   7  -4   24.36    0.76
   2   7  -4   24.94    0.80
   2   7  -4   24.82    0.84
   2   7  -4   24.11    0.84
  -2  -7   4   23.16    0.81
  -2  -7   4   24.36    0.74
  -2  -7   4   22.69    0.75
  -2  -7   4   25.07    0.79
   2   8  -4   55.48    1.69
   2   8  -4   54.94    1.71
   2   8  -4   51.97    1.72
   2   8  -4   55.90    1.64
   2   8  -4   55.60    1.65
   2   8  -4   55.31    1.73
  -2  -8   4   55.12    1.64
  -2  -8   4   54.23    1.64
  -2  -8   4   53.71    1.70
  -2  -8   4   52.68    1.69
  -2  -8   4   54.53    1.69
   2   9  -4    7.44    0.30
   2   9  -4    7.83    0.38
   2   9  -4    7.22    0.27
   2   9  -4    7.50    0.47
   2   9  -4    7.86    0.40
   2   9  -4    7.63    0.47
  -2  -9   4    7.79    0.40
  -2  -9   4    7.28    0.30
  -2  -9   4    7.98    0.47
  -2  -9   4    7.15    0.32
  -2  -9   4    7.28    0.40
   2  10  -4   12.82    0.64
   2  10  -4   11.49    0.55
   2  10  -4   11.55    0.62
   2  10  -4   12.28    0.42
   2  10  -4   11.55    0.44
   2  10  -4   13.40    0.56
  -2 -10   4   11.44    0.64
  -2 -10   4   12.04    0.55
  -2 -10   4   12.17    0.44
   2  11  -4    2.09    0.30
   2  11  -4    1.75    0.19
   2  11  -4    1.94    0.31
   2  11  -4    1.95    0.20
  -2 -11   4    1.40    0.39
  -2 -11   4    1.91    0.19
  -2 -11   4    1.76    0.29
   2  12  -4    0.00    0.35
   2  12  -4   -0.06    0.34
   2  12  -4    0.07    0.15
  -2 -12   4   -0.04    0.32
  -2 -12   4    0.05    0.19
  -2 -12   4    0.21    0.31
   2  13  -4    0.47    0.45
   2  13  -4    0.29    0.19
  -2 -13   4    0.31    0.38
  -2 -13   4   -0.03    0.52
  -2 -13   4    0.33    0.25
   2 -12  -5    0.77    0.19
   2 -12  -5    0.50    0.29
   2 -12  -5    0.55    0.41
  -2  12   5    0.86    0.51
  -2  12   5    1.12    0.39
  -2  12   5    0.92    0.33
   2 -11  -5   11.07    0.65
   2 -11  -5   11.01    0.42
   2 -11  -5    9.98    0.41
   2 -11  -5   10.88    0.51
  -2  11   5   10.50    0.52
  -2  11   5   11.36    0.63
  -2  11   5    9.49    1.09
  -2  11   5   10.36    0.44
   2 -10  -5    4.95    0.33
   2 -10  -5    4.20    0.24
   2 -10  -5    4.46    0.46
   2 -10  -5    4.95    0.45
   2 -10  -5    4.49    0.24
  -2  10   5    4.53    0.32
  -2  10   5    3.66    0.25
  -2  10   5    3.29    0.39
  -2  10   5    3.88    0.33
  -2  10   5    4.69    0.43
  -2  10   5    4.12    0.48
   2  -9  -5   22.93    0.82
   2  -9  -5   20.61    0.80
   2  -9  -5   22.31    0.74
   2  -9  -5   21.75    0.69
   2  -9  -5   22.71    0.70
  -2   9   5   21.52    0.71
  -2   9   5   21.39    0.73
  -2   9   5   21.93    0.87
  -2   9   5   22.21    0.73
  -2   9   5   22.70    1.01
   2  -8  -5    0.05    0.19
   2  -8  -5    0.01    0.08
   2  -8  -5   -0.09    0.11
   2  -8  -5   -0.03    0.07
   2  -8  -5    0.00    0.17
  -2   8   5    0.00    0.16
  -2   8   5   -0.02    0.11
  -2   8   5    0.02    0.12
  -2   8   5   -0.09    0.20
  -2   8   5    0.20    0.18
  -2   8   5    0.02    0.08
   2  -7  -5   26.49    0.81
   2  -7  -5   26.97    0.84
   2  -7  -5   26.36    0.87
   2  -7  -5   26.73    0.89
   2  -7  -5   26.29    0.81
  -2   7   5   26.28    0.82
  -2   7   5   26.78    0.91
  -2   7   5   26.05    0.87
  -2   7   5   27.07    0.82
  -2   7   5   25.72    0.88
  -2   7   5   26.02    0.82
   2  -6  -5    1.87    0.09
   2  -6  -5    1.91    0.18
   2  -6  -5    1.66    0.20
   2  -6  -5    1.81    0.14
   2  -6  -5    1.78    0.10
  -2   6   5    1.86    0.12
  -2   6   5    1.86    0.13
  -2   6   5    1.54    0.13
  -2   6   5    1.99    0.19
  -2   6   5    1.70    0.24
  -2   6   5    1.92    0.20
   2  -5  -5   56.31    1.66
   2  -5  -5   55.13    1.64
   2  -5  -5   54.63    1.67
   2  -5  -5   55.38    1.64
   2  -5  -5   54.34    1.69
  -2   5   5   55.11    1.65
  -2   5   5   56.03    1.65
  -2   5   5   53.32    1.70
  -2   5   5   56.39    1.68
  -2   5   5   57.25    1.65
  -2   5   5   53.06    1.69
   2  -4  -5   13.26    0.46
   2  -4  -5   14.03    0.44
   2  -4  -5   13.53    0.44
  -2   4   5   13.68    0.47
  -2   4   5   14.17    0.43
  -2   4   5   14.29    0.46
  -2   4   5   14.05    0.47
  -2   4   5   13.72    0.49
  -2   4   5   14.39    0.44
   2  -3  -5   68.56    2.05
   2  -3  -5   68.02    2.06
   2  -3  -5   69.07    2.05
  -2   3   5   67.79    2.05
  -2   3   5   69.22    2.05
  -2   3   5   70.19    2.07
  -2   3   5   69.73    2.07
  -2   3   5   68.71    2.07
   2  -2  -5   76.49    2.32
   2  -2  -5   79.84    2.33
  -2   2   5   71.74    2.29
  -2   2   5   78.42    2.27
  -2   2   5   78.43    2.25
  -2   2   5   77.56    2.27
  -2   2   5   74.54    2.27
   2  -1  -5  147.55    4.32
   2  -1  -5  144.06    4.31
  -2   1   5  144.71    4.25
  -2   1   5  142.98    4.26
  -2   1   5  146.07    4.27
  -2   1   5  143.70    4.24
  -2   1   5  142.36    4.25
   2   0  -5   -0.07    0.04
   2   0  -5    0.04    0.03
   2   0  -5    0.04    0.05
   2   0  -5    0.04    0.03
  -2   0   5   -0.02    0.03
  -2   0   5    0.09    0.05
  -2   0   5    0.00    0.03
   2   1  -5  141.37    4.07
   2   1  -5  141.27    4.05
   2   1  -5  142.92    4.05
   2   1  -5  121.72    4.04
  -2  -1   5  140.63    4.22
  -2  -1   5  141.25    4.24
  -2  -1   5  144.42    4.20
  -2  -1   5  142.55    4.22
  -2  -1   5  144.46    4.21
   2   2  -5   79.00    2.34
   2   2  -5   77.76    2.33
  -2  -2   5   79.19    2.36
  -2  -2   5   78.95    2.31
  -2  -2   5   73.08    2.33
  -2  -2   5   79.78    2.33
  -2  -2   5   79.82    2.31
   2   3  -5   66.61    2.05
   2   3  -5   69.32    2.04
   2   3  -5   68.64    2.05
  -2  -3   5   69.24    2.03
  -2  -3   5   69.89    2.06
  -2  -3   5   67.54    2.07
  -2  -3   5   67.17    2.05
   2   4  -5   13.99    0.47
   2   4  -5   13.55    0.47
   2   4  -5   13.43    0.43
   2   4  -5   14.16    0.45
  -2  -4   5   14.26    0.42
  -2  -4   5   13.65    0.42
  -2  -4   5   12.96    0.47
  -2  -4   5   12.91    0.47
  -2  -4   5   13.95    0.45
   2   5  -5   55.08    1.62
   2   5  -5   55.01    1.67
   2   5  -5   54.57    1.68
   2   5  -5   54.64    1.62
   2   5  -5   54.67    1.64
   2   5  -5   54.58    1.66
  -2  -5   5   53.50    1.67
  -2  -5   5   56.10    1.68
  -2  -5   5   52.72    1.66
  -2  -5   5   54.79    1.63
  -2  -5   5   55.34    1.63
   2   6  -5    1.95    0.21
   2   6  -5    2.08    0.22
   2   6  -5    1.66    0.10
   2   6  -5    1.77    0.17
   2   6  -5    1.79    0.09
   2   6  -5    1.74    0.14
  -2  -6   5    1.88    0.19
  -2  -6   5    1.81    0.21
  -2  -6   5    2.02    0.12
  -2  -6   5    1.98    0.13
  -2  -6   5    1.88    0.17
   2   7  -5   26.88    0.84
   2   7  -5   26.84    0.87
   2   7  -5   26.98    0.81
   2   7  -5   26.74    0.89
   2   7  -5   26.01    0.90
   2   7  -5   26.59    0.81
  -2  -7   5   26.28    0.89
  -2  -7   5   27.19    0.86
  -2  -7   5   27.70    0.88
  -2  -7   5   25.62    0.89
  -2  -7   5   26.54    0.83
   2   8  -5   -0.08    0.29
   2   8  -5   -0.11    0.21
   2   8  -5   -0.06    0.12
   2   8  -5   -0.09    0.16
   2   8  -5    0.01    0.08
  -2  -8   5    0.03    0.11
  -2  -8   5    0.01    0.14
  -2  -8   5    0.11    0.09
  -2  -8   5    0.30    0.15
  -2  -8   5   -0.04    0.19
   2   9  -5   21.14    0.68
   2   9  -5   21.35    0.77
   2   9  -5   22.13    0.84
   2   9  -5   20.46    0.83
   2   9  -5   22.75    0.74
   2   9  -5   22.15    0.67
  -2  -9   5   20.85    0.69
  -2  -9   5   22.62    0.82
  -2  -9   5   21.09    0.78
  -2  -9   5   20.25    0.81
   2  10  -5    4.36    0.39
   2  10  -5    4.55    0.21
   2  10  -5    4.14    0.53
   2  10  -5    4.36    0.36
   2  10  -5    4.47    0.38
   2  10  -5    4.58    0.53
  -2 -10   5    4.32    0.26
  -2 -10   5    4.66    0.41
  -2 -10   5    4.06    0.39
  -2 -10   5    4.60    0.32
  -2 -10   5    4.17    0.52
   2  11  -5   11.23    0.39
   2  11  -5   10.04    0.59
   2  11  -5   10.38    0.58
  -2 -11   5   10.57    0.59
  -2 -11   5   10.53    0.77
  -2 -11   5   10.60    0.44
  -2 -11   5   10.89    0.59
   2  12  -5    1.11    0.16
   2  12  -5    0.95    0.38
   2  12  -5    0.69    0.36
  -2 -12   5    0.50    0.34
  -2 -12   5    0.74    0.34
  -2 -12   5    0.66    0.26
  -2 -12   5    0.82    0.66
   2 -12  -6   28.36    1.19
   2 -12  -6   28.70    0.92
   2 -12  -6   27.94    1.03
  -2  12   6   27.48    1.02
  -2  12   6   26.34    1.27
  -2  12   6   30.91    1.20
  -2  12   6   30.48    0.98
   2 -11  -6    2.14    0.25
   2 -11  -6    2.10    0.27
   2 -11  -6    2.22    0.24
   2 -11  -6    2.08    0.39
  -2  11   6    1.83    0.21
  -2  11   6    2.18    0.37
  -2  11   6    2.31    0.26
   2 -10  -6    6.38    0.29
   2 -10  -6    6.12    0.39
   2 -10  -6    6.65    0.27
   2 -10  -6    6.48    0.52
  -2  10   6    7.38    0.33
  -2  10   6    6.86    0.40
  -2  10   6    6.66    0.36
  -2  10   6    6.97    0.51
  -2  10   6    7.21    0.56
   2  -9  -6    1.87    0.17
   2  -9  -6    1.97    0.26
   2  -9  -6    1.52    0.19
   2  -9  -6    1.95    0.15
   2  -9  -6    2.04    0.26
  -2   9   6    2.61    0.20
  -2   9   6    2.13    0.22
  -2   9   6    2.37    0.26
  -2   9   6    1.75    0.26
  -2   9   6    1.44    0.32
   2  -8  -6   10.86    0.49
   2  -8  -6   11.32    0.42
   2  -8  -6   10.03    0.46
   2  -8  -6   10.75    0.35
  -2   8   6   11.33    0.56
  -2   8   6   10.41    0.41
  -2   8   6   11.19    0.50
  -2   8   6   10.88    0.41
  -2   8   6   11.15    0.39
  -2   8   6   10.35    0.49
   2  -7  -6    5.37    0.33
   2  -7  -6    5.87    0.30
   2  -7  -6    5.49    0.21
   2  -7  -6    5.58    0.20
   2  -7  -6    5.60    0.26
  -2   7   6    5.67    0.25
  -2   7   6    5.74    0.38
  -2   7   6    5.27    0.32
  -2   7   6    5.45    0.23
  -2   7   6    5.41    0.32
  -2   7   6    5.65    0.22
   2  -6  -6   35.52    1.12
   2  -6  -6   35.49    1.11
   2  -6  -6   36.20    1.07
   2  -6  -6   35.36    1.14
   2  -6  -6   36.40    1.07
  -2   6   6   36.05    1.09
  -2   6   6   36.11    1.18
  -2   6   6   36.74    1.11
  -2   6   6   36.85    1.15
  -2   6   6   35.90    1.10
  -2   6   6   35.85    1.15
   2  -5  -6   16.15    0.53
   2  -5  -6   16.67    0.56
   2  -5  -6   15.70    0.53
  -2   5   6   16.15    0.55
  -2   5   6   16.36    0.58
  -2   5   6   16.03    0.51
  -2   5   6   16.26    0.56
  -2   5   6   16.34    0.51
   2  -4  -6   63.66    1.90
   2  -4  -6   61.96    1.91
   2  -4  -6   63.45    1.89
  -2   4   6   63.74    1.91
  -2   4   6   64.23    1.91
  -2   4   6   63.77    1.92
  -2   4   6   63.25    1.89
  -2   4   6   62.09    1.88
  -2   4   6   62.38    1.93
   2  -3  -6   24.97    0.75
   2  -3  -6   24.84    0.77
   2  -3  -6   23.68    0.77
  -2   3   6   25.43    0.78
  -2   3   6   24.10    0.79
  -2   3   6   25.12    0.77
  -2   3   6   24.16    0.74
  -2   3   6   24.43    0.75
  -2   3   6   25.09    0.77
   2  -2  -6   62.90    1.89
   2  -2  -6   62.75    1.87
  -2   2   6   61.67    1.86
  -2   2   6   60.93    1.84
  -2   2   6   61.50    1.85
  -2   2   6   63.69    1.85
  -2   2   6   61.59    1.87
   2  -1  -6    0.00    0.04
   2  -1  -6   -0.02    0.06
  -2   1   6    0.02    0.04
  -2   1   6    0.01    0.04
  -2   1   6    0.00    0.05
  -2   1   6    0.00    0.04
  -2   1   6    0.01    0.05
   2   0  -6   15.80    0.48
   2   0  -6   15.59    0.48
   2   0  -6   15.56    0.51
   2   0  -6   15.38    0.48
  -2   0   6   15.68    0.49
  -2   0   6   15.29    0.54
  -2   0   6   15.92    0.47
  -2   0   6   15.79    0.49
  -2   0   6   15.72    0.47
  -2   0   6   15.88    0.49
   2   1  -6    0.00    0.06
   2   1  -6   -0.01    0.05
   2   1  -6    0.04    0.06
   2   1  -6    0.04    0.08
  -2  -1   6    0.03    0.05
  -2  -1   6    0.05    0.04
  -2  -1   6   -0.01    0.02
  -2  -1   6   -0.01    0.03
  -2  -1   6    0.06    0.05
   2   2  -6   63.01    1.87
   2   2  -6   61.60    1.87
  -2  -2   6   58.01    1.83
  -2  -2   6   61.03    1.87
  -2  -2   6   62.92    1.84
  -2  -2   6   63.47    1.85
  -2  -2   6   62.92    1.83
   2   3  -6   25.55    0.79
   2   3  -6   24.08    0.78
   2   3  -6   24.64    0.76
  -2  -3   6   24.25    0.80
  -2  -3   6   25.35    0.78
  -2  -3   6   24.81    0.77
  -2  -3   6   25.31    0.75
  -2  -3   6   24.48    0.75
   2   4  -6   60.55    1.86
   2   4  -6   63.53    1.88
   2   4  -6   61.97    1.89
  -2  -4   6   62.69    1.85
  -2  -4   6   63.72    1.83
  -2  -4   6   59.19    1.88
  -2  -4   6   59.58    1.88
  -2  -4   6   61.86    1.83
   2   5  -6   15.80    0.54
   2   5  -6   16.12    0.52
   2   5  -6   14.96    0.59
   2   5  -6   15.14    0.48
  -2  -5   6   15.42    0.51
  -2  -5   6   16.77    0.57
  -2  -5   6   16.19    0.51
  -2  -5   6   16.68    0.56
  -2  -5   6   15.89    0.54
   2   6  -6   36.22    1.14
   2   6  -6   35.77    1.08
   2   6  -6   34.24    1.14
   2   6  -6   36.09    1.11
  -2  -6   6   37.38    1.19
  -2  -6   6   37.10    1.16
  -2  -6   6   36.90    1.12
  -2  -6   6   36.03    1.13
  -2  -6   6   37.66    1.18
   2   7  -6    5.25    0.37
   2   7  -6    5.30    0.29
   2   7  -6    5.45    0.19
   2   7  -6    5.84    0.24
   2   7  -6    5.57    0.20
   2   7  -6    6.10    0.36
  -2  -7   6    5.24    0.29
  -2  -7   6    6.00    0.24
  -2  -7   6    5.40    0.35
  -2  -7   6    5.24    0.24
  -2  -7   6    5.77    0.32
   2   8  -6   10.46    0.52
   2   8  -6   10.30    0.40
   2   8  -6   10.32    0.53
   2   8  -6   10.84    0.34
   2   8  -6   10.93    0.45
  -2  -8   6   10.62    0.40
  -2  -8   6   10.50    0.52
  -2  -8   6   10.44    0.48
  -2  -8   6   10.82    0.47
  -2  -8   6   11.11    0.45
   2   9  -6    1.99    0.23
   2   9  -6    1.53    0.31
   2   9  -6    2.07    0.17
   2   9  -6    1.96    0.19
   2   9  -6    1.99    0.14
   2   9  -6    1.74    0.30
  -2  -9   6    1.80    0.20
  -2  -9   6    2.56    0.31
  -2  -9   6    2.09    0.19
  -2  -9   6    1.63    0.22
  -2  -9   6    1.88    0.24
   2  10  -6    6.98    0.41
   2  10  -6    6.69    0.26
   2  10  -6    7.28    0.47
   2  10  -6    6.88    0.30
  -2 -10   6    7.61    0.45
  -2 -10   6    7.17    0.39
  -2 -10   6    5.97    0.46
  -2 -10   6    6.99    0.33
  -2 -10   6    5.95    0.60
   2  11  -6    2.43    0.30
   2  11  -6    2.11    0.34
   2  11  -6    2.40    0.26
   2  11  -6    2.00    0.20
  -2 -11   6    2.44    0.29
  -2 -11   6    2.45    0.34
  -2 -11   6    1.75    0.49
  -2 -11   6    2.12    0.32
   2  12  -6   29.92    1.14
   2  12  -6   27.75    0.93
   2  12  -6   28.02    1.08
  -2 -12   6   27.83    1.57
  -2 -12   6   28.90    1.13
  -2 -12   6   27.66    1.28
  -2 -12   6   28.81    0.96
   2 -12  -7    0.04    0.19
   2 -12  -7    0.17    0.49
   2 -12  -7   -0.33    0.49
  -2  12   7   -0.01    0.25
  -2  12   7   -0.38    0.57
  -2  12   7   -0.01    0.45
   2 -11  -7   15.99    0.69
   2 -11  -7   16.10    0.55
   2 -11  -7   16.14    0.85
  -2  11   7   16.83    0.84
  -2  11   7   16.52    1.03
   2 -10  -7   18.06    0.58
   2 -10  -7   17.48    0.68
   2 -10  -7   17.39    0.80
  -2  10   7   17.48    0.81
  -2  10   7   18.12    0.64
  -2  10   7   18.80    0.79
   2  -9  -7    6.80    0.27
   2  -9  -7    7.04    0.49
   2  -9  -7    6.89    0.26
   2  -9  -7    6.75    0.38
   2  -9  -7    6.52    0.44
  -2   9   7    7.40    0.32
  -2   9   7    7.49    0.47
  -2   9   7    6.09    0.40
  -2   9   7    6.88    0.62
   2  -8  -7    1.79    0.41
   2  -8  -7    1.77    0.18
   2  -8  -7    1.77    0.12
   2  -8  -7    1.87    0.14
  -2   8   7    2.08    0.30
  -2   8   7    1.91    0.24
  -2   8   7    2.05    0.18
  -2   8   7    1.95    0.23
  -2   8   7    1.30    0.22
   2  -7  -7   25.68    0.82
   2  -7  -7   25.67    0.84
   2  -7  -7   24.89    0.87
  -2   7   7   28.20    0.91
  -2   7   7   25.91    0.84
  -2   7   7   26.46    0.95
  -2   7   7   26.42    0.83
  -2   7   7   26.45    0.89
   2  -6  -7    5.02    0.30
   2  -6  -7    4.44    0.25
   2  -6  -7    4.54    0.25
  -2   6   7    4.74    0.23
  -2   6   7    4.89    0.29
  -2   6   7    4.43    0.27
  -2   6   7    5.02    0.20
  -2   6   7    5.07    0.35
   2  -5  -7   81.60    2.45
   2  -5  -7   80.86    2.47
   2  -5  -7   81.99    2.45
  -2   5   7   82.31    2.45
  -2   5   7   80.06    2.45
  -2   5   7   81.69    2.46
  -2   5   7   83.38    2.42
  -2   5   7   79.69    2.42
  -2   5   7   80.20    2.48
   2  -4  -7   19.96    0.65
   2  -4  -7   19.69    0.64
   2  -4  -7   19.13    0.62
  -2   4   7   19.79    0.63
  -2   4   7   18.53    0.63
  -2   4   7   19.05    0.62
  -2   4   7   19.29    0.59
  -2   4   7   19.12    0.60
  -2   4   7   19.31    0.66
   2  -3  -7   60.07    1.81
   2  -3  -7   60.69    1.83
   2  -3  -7   60.48    1.83
  -2   3   7   59.58    1.84
  -2   3   7   60.91    1.85
  -2   3   7   61.01    1.81
  -2   3   7   62.34    1.84
  -2   3   7   60.85    1.81
  -2   3   7   59.91    1.83
   2  -2  -7    1.52    0.14
   2  -2  -7    1.38    0.10
  -2   2   7    1.63    0.09
  -2   2   7    1.37    0.15
  -2   2   7    1.56    0.12
  -2   2   7    1.45    0.11
  -2   2   7    1.65    0.07
  -2   2   7    1.60    0.13
   2  -1  -7   24.90    0.76
   2  -1  -7   24.84    0.79
  -2   1   7   25.40    0.80
  -2   1   7   25.88    0.76
  -2   1   7   24.78    0.78
  -2   1   7   25.45    0.79
  -2   1   7   25.34    0.78
  -2   1   7   25.48    0.76
   2   0  -7    0.02    0.05
   2   0  -7    0.02    0.06
   2   0  -7   -0.01    0.05
   2   0  -7   -0.02    0.08
  -2   0   7   -0.02    0.05
  -2   0   7    0.02    0.03
  -2   0   7   -0.01    0.03
  -2   0   7    0.00    0.07
  -2   0   7   -0.01    0.04
  -2   0   7   -0.01    0.05
   2   1  -7   25.96    0.80
   2   1  -7   26.42    0.84
   2   1  -7   25.74    0.80
  -2  -1   7   26.18    0.79
  -2  -1   7   25.66    0.78
  -2  -1   7   25.37    0.78
  -2  -1   7   26.25    0.83
  -2  -1   7   26.61    0.80
   2   2  -7    1.19    0.13
   2   2  -7    1.19    0.14
   2   2  -7    1.47    0.18
  -2  -2   7    1.52    0.10
  -2  -2   7    1.34    0.08
  -2  -2   7    1.50    0.08
  -2  -2   7    1.35    0.15
  -2  -2   7    1.35    0.13
   2   3  -7   61.49    1.85
   2   3  -7   60.90    1.84
   2   3  -7   60.31    1.82
  -2  -3   7   59.58    1.85
  -2  -3   7   60.36    1.82
  -2  -3   7   60.26    1.80
  -2  -3   7   60.98    1.80
  -2  -3   7   61.15    1.83
   2   4  -7   19.77    0.64
   2   4  -7   20.72    0.68
   2   4  -7   20.42    0.67
  -2  -4   7   19.52    0.65
  -2  -4   7   19.53    0.63
  -2  -4   7   19.21    0.61
  -2  -4   7   20.53    0.61
  -2  -4   7   19.66    0.67
   2   5  -7   82.96    2.45
   2   5  -7   80.30    2.43
   2   5  -7   79.05    2.45
  -2  -5   7   81.25    2.48
  -2  -5   7   82.96    2.48
  -2  -5   7   82.57    2.51
  -2  -5   7   84.80    2.53
  -2  -5   7   85.16    2.54
   2   6  -7    4.47    0.33
   2   6  -7    4.62    0.31
   2   6  -7    4.35    0.24
  -2  -6   7    4.62    0.20
  -2  -6   7    4.28    0.29
  -2  -6   7    4.40    0.25
  -2  -6   7    4.92    0.31
  -2  -6   7    4.79    0.21
   2   7  -7   23.84    0.89
   2   7  -7   25.38    0.77
   2   7  -7   26.54    0.83
   2   7  -7   24.87    0.88
  -2  -7   7   25.87    0.89
  -2  -7   7   25.74    0.86
  -2  -7   7   26.26    0.81
  -2  -7   7   25.14    0.81
  -2  -7   7   26.29    0.90
   2   8  -7    1.90    0.28
   2   8  -7    1.87    0.19
   2   8  -7    2.15    0.27
  -2  -8   7    2.10    0.27
  -2  -8   7    2.10    0.27
  -2  -8   7    1.57    0.27
  -2  -8   7    1.59    0.16
  -2  -8   7    1.82    0.18
   2   9  -7    7.18    0.34
   2   9  -7    7.08    0.42
   2   9  -7    6.96    0.59
   2   9  -7    7.26    0.56
  -2  -9   7    6.14    0.31
  -2  -9   7    6.50    0.41
  -2  -9   7    7.55    0.36
  -2  -9   7    6.32    0.56
  -2  -9   7    7.34    0.45
   2  10  -7   17.20    0.72
   2  10  -7   17.09    0.63
  -2 -10   7   17.30    0.89
  -2 -10   7   17.56    0.73
  -2 -10   7   17.02    0.67
  -2 -10   7   18.99    0.77
  -2 -10   7   18.48    0.63
   2  11  -7   17.66    0.78
   2  11  -7   16.05    0.68
  -2 -11   7   16.89    0.74
  -2 -11   7   15.24    0.99
  -2 -11   7   16.10    0.78
   2  12  -7    0.28    0.35
   2  12  -7   -0.18    0.41
  -2 -12   7    0.10    0.26
  -2 -12   7   -0.24    0.38
   2 -11  -8    5.33    0.56
   2 -11  -8    6.59    0.76
  -2  11   8    5.56    0.80
  -2  11   8    6.15    0.41
   2 -10  -8    0.86    0.36
   2 -10  -8    1.34    0.27
  -2  10   8    0.96    0.34
  -2  10   8    0.96    0.39
  -2  10   8    1.15    0.19
   2  -9  -8    0.36    0.21
   2  -9  -8    0.18    0.28
  -2   9   8    0.14    0.14
  -2   9   8    0.05    0.35
  -2   9   8    0.18    0.20
  -2   9   8    0.19    0.26
   2  -8  -8   29.30    0.95
   2  -8  -8   28.20    0.96
   2  -8  -8   28.41    1.01
  -2   8   8   28.57    1.09
  -2   8   8   28.84    0.93
  -2   8   8   28.93    1.02
  -2   8   8   27.84    0.92
  -2   8   8   30.93    1.01
   2  -7  -8    2.86    0.34
   2  -7  -8    3.15    0.28
  -2   7   8    3.49    0.20
  -2   7   8    3.37    0.43
  -2   7   8    3.42    0.32
  -2   7   8    3.14    0.23
  -2   7   8    3.37    0.31
   2  -6  -8    0.62    0.17
   2  -6  -8    0.19    0.14
   2  -6  -8    0.48    0.17
  -2   6   8    0.52    0.11
  -2   6   8    0.66    0.16
  -2   6   8    0.45    0.15
  -2   6   8    0.56    0.09
  -2   6   8    0.32    0.20
   2  -5  -8    0.07    0.11
   2  -5  -8    0.04    0.14
   2  -5  -8    0.02    0.10
  -2   5   8    0.16    0.12
  -2   5   8    0.16    0.09
  -2   5   8    0.12    0.07
  -2   5   8    0.10    0.17
  -2   5   8    0.00    0.11
  -2   5   8    0.09    0.13
   2  -4  -8    0.13    0.09
   2  -4  -8   -0.02    0.12
   2  -4  -8   -0.04    0.10
  -2   4   8    0.12    0.09
  -2   4   8   -0.02    0.05
  -2   4   8    0.13    0.09
  -2   4   8   -0.11    0.14
  -2   4   8    0.09    0.11
  -2   4   8    0.11    0.07
   2  -3  -8    0.73    0.12
   2  -3  -8    0.79    0.13
   2  -3  -8    1.15    0.12
  -2   3   8    1.19    0.08
  -2   3   8    1.11    0.11
  -2   3   8    1.23    0.13
  -2   3   8    1.12    0.13
  -2   3   8    1.01    0.14
  -2   3   8    0.92    0.11
   2  -2  -8   21.77    0.72
   2  -2  -8   23.53    0.74
  -2   2   8   22.64    0.73
  -2   2   8   22.65    0.69
  -2   2   8   22.57    0.71
  -2   2   8   22.18    0.68
  -2   2   8   22.68    0.71
  -2   2   8   22.50    0.73
   2  -1  -8    9.78    0.39
   2  -1  -8   10.59    0.34
  -2   1   8   10.35    0.32
  -2   1   8   10.05    0.32
  -2   1   8   10.38    0.35
  -2   1   8    9.73    0.34
  -2   1   8    9.84    0.37
  -2   1   8   10.60    0.35
   2   0  -8   16.04    0.48
   2   0  -8   12.70    0.49
   2   0  -8   16.06    0.53
   2   0  -8   15.06    0.47
  -2   0   8   15.97    0.50
  -2   0   8   16.38    0.55
  -2   0   8   16.01    0.51
  -2   0   8   16.32    0.49
  -2   0   8   16.14    0.51
  -2   0   8   15.76    0.49
   2   1  -8   10.02    0.35
   2   1  -8    9.53    0.48
   2   1  -8   10.24    0.35
  -2  -1   8    9.76    0.32
  -2  -1   8   10.12    0.33
  -2  -1   8    9.79    0.38
  -2  -1   8   10.25    0.32
  -2  -1   8   10.04    0.35
   2   2  -8   21.85    0.71
   2   2  -8   22.58    0.76
  -2  -2   8   22.88    0.75
  -2  -2   8   22.35    0.71
  -2  -2   8   22.89    0.69
  -2  -2   8   23.29    0.73
  -2  -2   8   22.58    0.69
   2   3  -8    0.74    0.11
   2   3  -8    1.04    0.14
  -2  -3   8    1.65    0.10
  -2  -3   8    0.86    0.13
  -2  -3   8    1.21    0.10
  -2  -3   8    1.26    0.12
  -2  -3   8    1.34    0.17
   2   4  -8    0.10    0.08
   2   4  -8    0.10    0.13
   2   4  -8    0.10    0.16
  -2  -4   8    0.01    0.06
  -2  -4   8    0.09    0.06
  -2  -4   8   -0.12    0.11
  -2  -4   8    0.11    0.12
  -2  -4   8    0.06    0.08
   2   5  -8    0.05    0.09
   2   5  -8    0.08    0.17
   2   5  -8    0.11    0.16
  -2  -5   8   -0.02    0.15
  -2  -5   8    0.26    0.13
  -2  -5   8    0.00    0.10
  -2  -5   8    0.06    0.07
  -2  -5   8    0.14    0.08
   2   6  -8    0.49    0.20
   2   6  -8    0.55    0.12
  -2  -6   8    0.30    0.12
  -2  -6   8    0.68    0.19
  -2  -6   8    0.41    0.16
  -2  -6   8    0.36    0.09
  -2  -6   8    0.48    0.11
   2   7  -8    3.55    0.39
   2   7  -8    2.94    0.26
   2   7  -8    3.09    0.40
  -2  -7   8    4.27    0.39
  -2  -7   8    3.45    0.41
  -2  -7   8    3.12    0.20
  -2  -7   8    3.30    0.23
  -2  -7   8    3.63    0.27
   2   8  -8   29.88    1.08
   2   8  -8   28.36    1.05
   2   8  -8   29.80    0.98
  -2  -8   8   28.02    1.00
  -2  -8   8   28.58    0.96
  -2  -8   8   28.65    1.04
  -2  -8   8   28.75    0.90
   2   9  -8    0.25    0.12
  -2  -9   8    0.25    0.20
  -2  -9   8    0.10    0.21
  -2  -9   8    0.07    0.24
  -2  -9   8    0.17    0.35
  -2  -9   8    0.21    0.14
   2  10  -8    1.24    0.18
   2  10  -8    1.40    0.30
  -2 -10   8    0.89    0.19
  -2 -10   8    1.55    0.28
  -2 -10   8    1.21    0.31
  -2 -10   8    1.47    0.47
  -2 -11   8    4.92    0.68
  -2 -11   8    4.90    0.66
  -2 -11   8    5.26    0.62
  -2 -11   8    5.70    0.39
   2 -10  -9   -0.12    0.32
   2 -10  -9   -0.13    0.40
  -2  10   9   -0.14    0.41
  -2  10   9   -0.15    0.19
  -2  10   9    0.13    0.37
   2  -9  -9   27.85    1.10
   2  -9  -9   30.40    1.03
  -2   9   9   29.15    0.95
  -2   9   9   29.98    1.08
  -2   9   9   29.19    1.01
  -2   9   9   29.26    1.09
   2  -8  -9    0.51    0.28
   2  -8  -9    0.11    0.22
  -2   8   9    0.04    0.34
  -2   8   9    0.15    0.19
  -2   8   9    0.22    0.24
  -2   8   9    0.36    0.14
  -2   8   9    0.60    0.26
   2  -7  -9   17.67    0.66
   2  -7  -9   19.66    0.73
   2  -7  -9   18.18    0.68
  -2   7   9   18.42    0.63
  -2   7   9   17.50    0.78
  -2   7   9   18.09    0.60
  -2   7   9   17.56    0.68
  -2   7   9   19.75    0.71
   2  -6  -9    1.94    0.28
   2  -6  -9    2.30    0.24
   2  -6  -9    2.48    0.31
  -2   6   9    2.01    0.27
  -2   6   9    2.21    0.17
  -2   6   9    2.72    0.29
  -2   6   9    2.18    0.21
  -2   6   9    2.14    0.27
   2  -5  -9   49.62    1.55
   2  -5  -9   49.51    1.54
   2  -5  -9   49.43    1.53
  -2   5   9   50.22    1.53
  -2   5   9   51.33    1.58
  -2   5   9   49.87    1.58
  -2   5   9   49.77    1.56
  -2   5   9   52.31    1.61
   2  -4  -9    0.09    0.14
   2  -4  -9    0.21    0.14
   2  -4  -9    0.19    0.10
  -2   4   9    0.26    0.17
  -2   4   9    0.21    0.07
  -2   4   9    0.33    0.11
  -2   4   9    0.32    0.09
  -2   4   9    0.13    0.13
  -2   4   9    0.27    0.12
   2  -3  -9   18.36    0.62
   2  -3  -9   18.53    0.64
   2  -3  -9   17.81    0.59
  -2   3   9   18.30    0.57
  -2   3   9   17.53    0.63
  -2   3   9   18.29    0.62
  -2   3   9   18.81    0.58
  -2   3   9   19.38    0.63
  -2   3   9   18.54    0.64
   2  -2  -9    0.30    0.09
   2  -2  -9    0.14    0.13
  -2   2   9    0.20    0.11
  -2   2   9    0.34    0.10
  -2   2   9    0.17    0.11
  -2   2   9    0.20    0.09
  -2   2   9    0.31    0.05
  -2   2   9    0.10    0.07
   2  -1  -9    8.02    0.35
   2  -1  -9    6.78    0.28
  -2   1   9    7.11    0.31
  -2   1   9    6.91    0.27
  -2   1   9    6.91    0.24
  -2   1   9    7.06    0.27
  -2   1   9    6.85    0.27
   2   0  -9    0.08    0.09
   2   0  -9   -0.07    0.07
   2   0  -9    0.00    0.08
   2   0  -9   -0.01    0.12
  -2   0   9   -0.01    0.08
  -2   0   9   -0.03    0.06
  -2   0   9    0.01    0.05
  -2   0   9   -0.03    0.07
  -2   0   9   -0.04    0.10
  -2   0   9   -0.02    0.05
   2   1  -9    6.22    0.26
   2   1  -9    6.47    0.35
   2   1  -9    7.04    0.27
   2   1  -9    7.17    0.28
  -2  -1   9    6.93    0.24
  -2  -1   9    7.06    0.26
  -2  -1   9    7.01    0.24
  -2  -1   9    7.36    0.32
  -2  -1   9    6.99    0.28
   2   2  -9    0.27    0.15
   2   2  -9    0.30    0.12
  -2  -2   9    0.12    0.06
  -2  -2   9    0.32    0.06
  -2  -2   9    0.15    0.08
  -2  -2   9    0.35    0.13
  -2  -2   9    0.29    0.11
   2   3  -9   19.05    0.64
   2   3  -9   18.73    0.65
  -2  -3   9   18.26    0.65
  -2  -3   9   17.66    0.62
  -2  -3   9   18.01    0.57
  -2  -3   9   18.52    0.57
  -2  -3   9   18.74    0.59
   2   4  -9    0.14    0.16
   2   4  -9    0.17    0.09
   2   4  -9    0.49    0.16
  -2  -4   9    0.21    0.09
  -2  -4   9    0.26    0.08
  -2  -4   9    0.35    0.08
  -2  -4   9    0.17    0.14
  -2  -4   9    0.16    0.15
   2   5  -9   49.84    1.56
   2   5  -9   49.12    1.51
  -2  -5   9   50.49    1.59
  -2  -5   9   49.45    1.51
  -2  -5   9   49.75    1.51
  -2  -5   9   51.19    1.54
  -2  -5   9   49.51    1.58
   2   6  -9    1.91    0.30
   2   6  -9    1.91    0.26
   2   6  -9    2.06    0.21
  -2  -6   9    2.08    0.20
  -2  -6   9    1.55    0.25
  -2  -6   9    1.79    0.23
  -2  -6   9    2.16    0.29
  -2  -6   9    2.11    0.20
   2   7  -9   18.78    0.64
   2   7  -9   17.59    0.77
   2   7  -9   18.34    0.75
  -2  -7   9   17.37    0.71
  -2  -7   9   17.84    0.62
  -2  -7   9   18.82    0.61
  -2  -7   9   18.79    0.66
  -2  -7   9   18.44    0.75
   2   8  -9    0.36    0.36
   2   8  -9    0.34    0.20
  -2  -8   9    0.19    0.14
  -2  -8   9   -0.07    0.33
  -2  -8   9    0.33    0.19
  -2  -8   9    0.40    0.24
  -2  -8   9    0.14    0.18
   2   9  -9   30.43    1.04
  -2  -9   9   27.87    0.98
  -2  -9   9   29.98    0.95
  -2  -9   9   29.42    1.08
  -2  -9   9   29.80    1.18
  -2  -9   9   29.20    1.01
   2  10  -9    0.15    0.30
  -2 -10   9   -0.01    0.27
  -2 -10   9   -0.19    0.53
  -2 -10   9    0.04    0.19
  -2 -10   9   -0.02    0.33
   2 -10 -10    1.38    0.43
   2 -10 -10    0.14    0.48
  -2  10  10    1.60    0.45
  -2  10  10    1.80    0.26
  -2  10  10    1.32    0.49
   2  -9 -10    0.06    0.40
   2  -9 -10    0.08    0.34
  -2   9  10   -0.04    0.36
  -2   9  10   -0.25    0.34
   2  -8 -10   -0.03    0.32
   2  -8 -10    0.03    0.27
  -2   8  10    0.18    0.15
  -2   8  10    0.19    0.29
  -2   8  10   -0.10    0.28
  -2   8  10    0.01    0.22
   2  -7 -10    5.26    0.47
   2  -7 -10    4.94    0.42
  -2   7  10    4.83    0.40
  -2   7  10    5.57    0.59
  -2   7  10    4.55    0.32
  -2   7  10    4.45    0.26
  -2   7  10    5.27    0.43
   2  -6 -10    4.21    0.32
   2  -6 -10    4.80    0.38
   2  -6 -10    4.25    0.40
  -2   6  10    4.46    0.34
  -2   6  10    4.42    0.37
  -2   6  10    4.94    0.49
  -2   6  10    5.04    0.28
  -2   6  10    4.71    0.34
  -2   6  10    4.42    0.23
   2  -5 -10    4.10    0.35
   2  -5 -10    4.23    0.35
   2  -5 -10    4.42    0.28
  -2   5  10    4.01    0.40
  -2   5  10    4.02    0.24
  -2   5  10    3.42    0.30
  -2   5  10    4.56    0.21
  -2   5  10    4.23    0.29
  -2   5  10    4.26    0.32
   2  -4 -10    0.29    0.13
   2  -4 -10    0.41    0.17
   2  -4 -10    0.19    0.18
  -2   4  10    0.20    0.08
  -2   4  10    0.08    0.13
  -2   4  10    0.13    0.15
  -2   4  10    0.34    0.15
  -2   4  10    0.27    0.13
  -2   4  10    0.29    0.19
   2  -3 -10   12.76    0.52
   2  -3 -10   12.38    0.44
  -2   3  10   12.85    0.41
  -2   3  10   12.19    0.45
  -2   3  10   12.85    0.49
  -2   3  10   12.85    0.42
  -2   3  10   11.51    0.48
  -2   3  10   12.56    0.47
   2  -2 -10    0.25    0.11
   2  -2 -10    0.34    0.16
  -2   2  10    0.09    0.08
  -2   2  10    0.17    0.13
  -2   2  10    0.02    0.10
  -2   2  10    0.12    0.06
  -2   2  10    0.35    0.13
  -2   2  10    0.28    0.11
   2  -1 -10    1.94    0.18
   2  -1 -10    2.04    0.20
   2  -1 -10    1.61    0.20
  -2   1  10    2.41    0.23
  -2   1  10    1.79    0.18
  -2   1  10    1.90    0.17
  -2   1  10    1.74    0.17
  -2   1  10    1.47    0.13
   2   0 -10   67.47    1.99
   2   0 -10   64.54    1.98
   2   0 -10   65.22    1.96
   2   0 -10   65.67    2.04
  -2   0  10   64.86    1.94
  -2   0  10   66.04    1.94
  -2   0  10   65.43    1.97
  -2   0  10   65.91    1.96
  -2   0  10   62.95    2.00
   2   1 -10    2.13    0.22
   2   1 -10    1.77    0.17
   2   1 -10    1.79    0.19
   2   1 -10    2.05    0.30
  -2  -1  10    1.68    0.13
  -2  -1  10    1.47    0.19
  -2  -1  10    2.00    0.12
  -2  -1  10    1.63    0.23
  -2  -1  10    2.10    0.16
   2   2 -10    0.25    0.14
   2   2 -10    0.13    0.11
   2   2 -10    0.04    0.20
  -2  -2  10    0.19    0.13
  -2  -2  10    0.10    0.14
  -2  -2  10    0.14    0.09
  -2  -2  10    0.11    0.07
  -2  -2  10    0.14    0.07
   2   3 -10   12.13    0.48
   2   3 -10   12.20    0.48
  -2  -3  10   13.03    0.52
  -2  -3  10   12.21    0.42
  -2  -3  10   12.80    0.42
  -2  -3  10   13.02    0.45
   2   4 -10    0.16    0.18
   2   4 -10    0.22    0.19
   2   4 -10    0.28    0.11
  -2  -4  10    0.22    0.11
  -2  -4  10    0.46    0.18
  -2  -4  10    0.05    0.16
  -2  -4  10    0.15    0.10
  -2  -4  10    0.27    0.09
   2   5 -10    4.40    0.24
   2   5 -10    3.06    0.40
   2   5 -10    3.71    0.39
  -2  -5  10    4.29    0.38
  -2  -5  10    4.17    0.25
  -2  -5  10    4.48    0.22
  -2  -5  10    4.16    0.34
  -2  -5  10    4.47    0.24
   2   6 -10    5.00    0.46
   2   6 -10    4.46    0.48
   2   6 -10    4.23    0.28
  -2  -6  10    4.33    0.45
  -2  -6  10    4.66    0.27
  -2  -6  10    4.43    0.24
  -2  -6  10    4.48    0.29
   2   7 -10    4.38    0.32
   2   7 -10    4.57    0.55
  -2  -7  10    4.23    0.33
  -2  -7  10    4.21    0.53
  -2  -7  10    4.45    0.33
  -2  -7  10    4.08    0.42
  -2  -7  10    4.60    0.26
   2   8 -10    0.08    0.21
  -2  -8  10   -0.09    0.26
  -2  -8  10    0.10    0.21
  -2  -8  10    0.01    0.22
  -2  -8  10   -0.14    0.38
  -2  -8  10    0.07    0.15
   2   9 -10   -0.02    0.26
  -2  -9  10    0.00    0.25
  -2  -9  10    0.07    0.49
  -2  -9  10   -0.01    0.22
  -2  -9  10    0.00    0.32
   2  10 -10   -0.08    0.34
  -2 -10  10    1.41    0.65
  -2 -10  10    1.72    0.42
  -2 -10  10    1.52    0.24
  -2 -10  10    1.29    0.34
   2  -9 -11    5.05    0.78
  -2   9  11    4.98    0.70
  -2   9  11    4.77    0.68
  -2   9  11    5.25    0.40
  -2   8  11    3.75    0.40
  -2   8  11    4.13    0.40
  -2   8  11    4.33    0.55
   2  -7 -11    1.12    0.33
   2  -7 -11    0.83    0.31
  -2   7  11    0.58    0.41
  -2   7  11    1.41    0.17
  -2   7  11    0.97    0.23
  -2   7  11    1.02    0.29
  -2   7  11    1.03    0.28
   2  -6 -11    0.88    0.43
   2  -6 -11    0.92    0.28
  -2   6  11    1.11    0.34
  -2   6  11    0.95    0.14
  -2   6  11    1.14    0.19
  -2   6  11    1.05    0.24
  -2   6  11    1.10    0.25
  -2   6  11    0.89    0.24
   2  -5 -11    0.33    0.26
   2  -5 -11    0.32    0.23
   2  -5 -11    0.65    0.19
  -2   5  11    0.28    0.21
  -2   5  11    0.47    0.11
  -2   5  11    0.51    0.20
  -2   5  11    0.33    0.27
  -2   5  11    0.53    0.15
  -2   5  11    0.57    0.19
   2  -4 -11   13.47    0.55
   2  -4 -11   12.81    0.50
   2  -4 -11   12.96    0.60
  -2   4  11   13.31    0.45
  -2   4  11   13.19    0.47
  -2   4  11   12.55    0.58
  -2   4  11   13.40    0.54
  -2   4  11   13.20    0.55
  -2   4  11   14.09    0.51
   2  -3 -11   20.07    0.68
   2  -3 -11   20.92    0.77
  -2   3  11   20.44    0.67
  -2   3  11   20.65    0.70
  -2   3  11   21.30    0.74
  -2   3  11   20.25    0.73
  -2   3  11   21.30    0.72
   2  -2 -11   17.78    0.71
   2  -2 -11   19.01    0.62
   2  -2 -11   17.97    0.69
  -2   2  11   20.06    0.62
  -2   2  11   18.95    0.66
  -2   2  11   19.63    0.71
  -2   2  11   19.71    0.61
   2  -1 -11    4.85    0.29
   2  -1 -11    5.72    0.34
   2  -1 -11    4.55    0.47
  -2   1  11    5.69    0.23
  -2   1  11    5.05    0.27
  -2   1  11    5.46    0.29
  -2   1  11    5.02    0.33
  -2   1  11    5.84    0.21
  -2   1  11    5.17    0.25
   2   0 -11    0.06    0.13
   2   0 -11    0.04    0.23
   2   0 -11   -0.02    0.24
  -2   0  11   -0.02    0.07
  -2   0  11    0.05    0.09
  -2   0  11   -0.09    0.15
  -2   0  11   -0.11    0.13
  -2   0  11    0.03    0.11
   2   1 -11    5.06    0.27
   2   1 -11    5.60    0.28
   2   1 -11    5.76    0.44
  -2  -1  11    5.66    0.23
  -2  -1  11    5.51    0.26
  -2  -1  11    5.39    0.31
  -2  -1  11    5.36    0.35
  -2  -1  11    5.62    0.22
   2   2 -11   18.26    0.62
   2   2 -11   19.05    0.67
   2   2 -11   18.40    0.65
   2   2 -11   19.21    0.77
  -2  -2  11   18.97    0.59
  -2  -2  11   19.01    0.58
  -2  -2  11   18.57    0.66
  -2  -2  11   16.49    0.86
  -2  -2  11   18.68    0.66
   2   3 -11   20.68    0.71
   2   3 -11   20.60    0.73
   2   3 -11   20.92    0.75
  -2  -3  11   18.75    0.66
  -2  -3  11   19.82    0.73
  -2  -3  11   20.08    0.75
  -2  -3  11   20.90    0.67
  -2  -3  11   21.31    0.67
   2   4 -11   12.74    0.56
  -2  -4  11   14.88    0.60
  -2  -4  11   13.69    0.50
  -2  -4  11   13.40    0.46
  -2  -4  11   13.70    0.59
  -2  -4  11   13.76    0.48
   2   5 -11    0.82    0.15
   2   5 -11    0.36    0.28
   2   5 -11    0.53    0.34
  -2  -5  11    0.66    0.23
  -2  -5  11    0.23    0.15
  -2  -5  11    0.85    0.27
  -2  -5  11    0.57    0.12
  -2  -5  11    0.39    0.15
   2   6 -11    1.16    0.18
  -2  -6  11    1.08    0.15
  -2  -6  11    1.00    0.18
  -2  -6  11    0.67    0.32
  -2  -6  11    0.79    0.25
   2   7 -11    0.94    0.44
   2   7 -11    0.78    0.21
  -2  -7  11    0.89    0.21
  -2  -7  11    0.80    0.29
  -2  -7  11    0.82    0.39
  -2  -7  11    0.89    0.16
  -2  -7  11    0.84    0.27
   2   8 -11   -0.07    0.24
  -2  -8  11    4.23    0.53
  -2  -8  11    4.19    0.55
  -2  -8  11    2.79    0.45
  -2  -8  11    3.81    0.32
  -2  -8  11    4.43    0.41
   2   9 -11    0.09    0.30
  -2  -9  11    3.95    0.48
  -2  -9  11    4.11    0.37
  -2  -9  11    4.61    0.63
  -2   8  12   13.91    0.57
  -2   8  12   13.72    0.81
  -2   8  12   13.15    0.81
   2  -7 -12   -0.15    0.38
   2  -7 -12   -0.08    0.40
  -2   7  12    0.18    0.33
  -2   7  12    0.00    0.33
   2  -6 -12    0.45    0.43
   2  -6 -12   -0.05    0.32
  -2   6  12    0.25    0.28
  -2   6  12    0.43    0.29
  -2   6  12    0.34    0.26
  -2   6  12    0.21    0.23
  -2   6  12    0.62    0.39
  -2   6  12    0.32    0.16
   2  -5 -12   10.39    0.67
   2  -5 -12   10.78    0.58
  -2   5  12   11.25    0.47
  -2   5  12   11.07    0.42
  -2   5  12   11.54    0.53
  -2   5  12   11.46    0.57
  -2   5  12   11.45    0.57
  -2   5  12   11.22    0.65
   2  -4 -12   -0.02    0.21
   2  -4 -12   -0.01    0.30
  -2   4  12   -0.02    0.28
  -2   4  12    0.13    0.20
  -2   4  12   -0.01    0.22
  -2   4  12   -0.11    0.15
  -2   4  12    0.02    0.26
  -2   4  12    0.05    0.11
   2  -3 -12    4.77    0.40
   2  -3 -12    4.50    0.34
   2  -3 -12    4.63    0.49
  -2   3  12    4.82    0.34
  -2   3  12    4.76    0.38
  -2   3  12    5.28    0.36
  -2   3  12    4.94    0.28
  -2   3  12    5.57    0.66
  -2   3  12    4.77    0.23
   2  -2 -12    1.26    0.29
   2  -2 -12    1.21    0.22
   2  -2 -12    1.51    0.20
  -2   2  12    1.09    0.25
  -2   2  12    1.23    0.14
  -2   2  12    1.34    0.15
  -2   2  12    1.01    0.19
  -2   2  12    1.36    0.19
  -2   2  12    1.40    0.18
   2  -1 -12    9.93    0.70
   2  -1 -12    8.81    0.63
   2  -1 -12    9.83    0.43
  -2   1  12    9.50    0.36
  -2   1  12    8.67    0.56
  -2   1  12    9.92    0.36
  -2   1  12   10.58    0.42
  -2   1  12    9.79    0.34
  -2   1  12    9.25    0.48
   2   0 -12    7.09    0.54
   2   0 -12    7.17    0.36
   2   0 -12    6.45    0.39
  -2   0  12    6.66    0.42
  -2   0  12    7.34    0.29
  -2   0  12    7.21    0.38
  -2   0  12    6.39    0.33
   2   1 -12    9.44    0.39
   2   1 -12    9.73    0.41
   2   1 -12    9.24    0.60
  -2  -1  12    9.59    0.49
  -2  -1  12   10.10    0.45
  -2  -1  12    9.51    0.34
  -2  -1  12    9.77    0.39
  -2  -1  12    9.61    0.36
   2   2 -12    1.36    0.20
   2   2 -12    1.19    0.17
   2   2 -12    1.45    0.25
  -2  -2  12    1.69    0.16
  -2  -2  12    1.06    0.14
  -2  -2  12    1.52    0.24
  -2  -2  12    1.89    0.22
   2   3 -12    5.13    0.30
   2   3 -12    5.17    0.45
   2   3 -12    4.35    0.41
  -2  -3  12    4.78    0.42
  -2  -3  12    5.22    0.28
  -2  -3  12    5.81    0.43
  -2  -3  12    4.53    0.24
  -2  -3  12    5.25    0.29
   2   4 -12    0.01    0.29
   2   4 -12   -0.30    0.27
   2   4 -12    0.06    0.16
  -2  -4  12    0.07    0.12
  -2  -4  12   -0.12    0.15
  -2  -4  12   -0.30    0.22
  -2  -4  12    0.11    0.27
  -2  -4  12    0.02    0.15
   2   5 -12   10.05    0.62
  -2  -5  12    9.82    0.64
  -2  -5  12   10.81    0.46
  -2  -5  12   11.22    0.59
  -2  -5  12   11.28    0.41
   2   6 -12    0.03    0.20
   2   6 -12    0.19    0.41
  -2  -6  12    0.34    0.16
  -2  -6  12    0.26    0.25
  -2  -6  12    0.47    0.30
  -2  -6  12    0.24    0.39
  -2  -6  12    0.16    0.20
   2   7 -12    0.02    0.23
  -2  -7  12    0.08    0.23
  -2  -7  12    0.18    0.23
  -2  -7  12    0.01    0.47
  -2  -7  12   -0.09    0.32
  -2  -7  12    0.27    0.28
   2   8 -12    0.06    0.29
  -2  -8  12   13.21    0.55
  -2  -8  12   13.37    0.63
  -2  -8  12   12.54    1.05
  -2  -8  12   13.79    0.81
   2  -6 -13   -0.03    0.41
  -2   6  13    2.72    0.38
  -2   6  13    3.44    0.32
  -2   6  13    2.39    0.51
  -2   6  13    2.13    0.50
  -2   6  13    3.09    0.39
   2  -5 -13    0.20    0.47
  -2   5  13    0.04    0.30
  -2   5  13    0.01    0.29
  -2   5  13    0.21    0.17
  -2   5  13   -0.42    0.38
  -2   5  13    0.15    0.30
  -2   5  13    0.17    0.24
   2  -4 -13   -0.11    0.30
   2  -4 -13    1.64    0.42
  -2   4  13    1.44    0.27
  -2   4  13    1.15    0.32
  -2   4  13    0.71    0.27
  -2   4  13    1.23    0.29
  -2   4  13    1.13    0.16
  -2   4  13    1.26    0.22
  -2   3  13    9.44    0.49
  -2   3  13    8.59    0.53
  -2   3  13    9.47    0.36
  -2   3  13    9.31    0.50
  -2   3  13    7.27    0.55
  -2   3  13    9.60    0.50
   2  -2 -13    0.27    0.28
   2  -2 -13    0.12    0.36
  -2   2  13    0.25    0.18
  -2   2  13    0.17    0.12
  -2   2  13    0.13    0.21
  -2   2  13    0.29    0.26
  -2   2  13    0.04    0.23
  -2   2  13    0.20    0.17
   2  -1 -13    0.25    0.24
   2  -1 -13    0.14    0.38
   2  -1 -13    0.15    0.35
  -2   1  13    0.12    0.11
  -2   1  13    0.28    0.24
  -2   1  13    0.26    0.19
  -2   1  13    0.17    0.16
  -2   1  13    0.17    0.24
   2   0 -13    0.02    0.23
   2   0 -13   -0.10    0.25
  -2   0  13    0.03    0.11
  -2   0  13   -0.02    0.23
  -2   0  13    0.17    0.18
  -2   0  13    0.05    0.15
   2   1 -13    0.23    0.22
  -2  -1  13    0.15    0.15
  -2  -1  13    0.19    0.17
  -2  -1  13    0.23    0.11
  -2  -1  13    0.06    0.24
   2   2 -13    0.31    0.35
   2   2 -13    0.26    0.23
   2   2 -13    0.44    0.31
  -2  -2  13    0.10    0.16
  -2  -2  13   -0.02    0.28
  -2  -2  13    0.13    0.17
  -2  -2  13    0.29    0.26
  -2  -2  13    0.13    0.12
   2   3 -13    8.50    0.53
  -2  -3  13    9.76    0.37
  -2  -3  13    9.07    0.42
  -2  -3  13    9.58    0.59
  -2  -3  13    9.42    0.57
  -2  -3  13    9.29    0.43
   2   4 -13    1.22    0.41
  -2  -4  13    1.07    0.37
  -2  -4  13    1.32    0.21
  -2  -4  13    1.05    0.16
  -2  -4  13    1.42    0.21
  -2  -4  13    0.89    0.31
   2   5 -13    0.28    0.41
   2   5 -13   -0.10    0.22
  -2  -5  13    0.14    0.17
  -2  -5  13   -0.16    0.40
  -2  -5  13    0.13    0.32
  -2  -5  13    0.17    0.20
  -2  -5  13   -0.03    0.41
   2   6 -13   -0.05    0.28
  -2  -6  13    2.86    0.53
  -2  -6  13    2.90    0.31
  -2  -6  13    2.67    0.32
  -2  -6  13    2.57    0.41
  -2   4  14    0.11    0.18
  -2   4  14    0.05    0.37
  -2   4  14    0.07    0.43
  -2   4  14    0.23    0.34
  -2   4  14    0.36    0.36
  -2   4  14    0.32    0.28
   2  -3 -14   -0.10    0.35
  -2   3  14    0.42    0.17
  -2   3  14    0.54    0.28
  -2   3  14    0.80    0.34
  -2   3  14    0.61    0.31
  -2   3  14    0.78    0.27
  -2   3  14    0.70    0.31
   2  -2 -14    0.09    0.33
  -2   2  14    0.47    0.32
  -2   2  14    0.50    0.27
  -2   2  14    0.22    0.30
  -2   2  14    0.70    0.23
  -2   2  14    0.50    0.15
   2  -1 -14   -0.08    0.30
  -2   1  14   -0.13    0.29
  -2   1  14    0.07    0.24
  -2   1  14   -0.29    0.30
  -2   1  14   -0.07    0.21
  -2   1  14   -0.08    0.14
   2   0 -14   -0.10    0.28
  -2   0  14    3.92    0.25
  -2   0  14    4.02    0.39
  -2   0  14    3.32    0.34
  -2   0  14    3.83    0.52
  -2   0  14    3.38    0.45
   2   1 -14    0.00    0.27
  -2  -1  14    0.04    0.39
  -2  -1  14    0.08    0.20
  -2  -1  14    0.14    0.22
  -2  -1  14   -0.06    0.29
   2   2 -14    0.25    0.27
   2   2 -14    0.66    0.32
  -2  -2  14    0.34    0.22
  -2  -2  14    0.44    0.22
  -2  -2  14    0.32    0.31
  -2  -2  14    0.51    0.16
  -2  -2  14    0.48    0.36
   2   3 -14    0.66    0.35
   2   3 -14    0.06    0.27
  -2  -3  14    0.45    0.41
  -2  -3  14    0.39    0.16
  -2  -3  14    0.50    0.22
  -2  -3  14    0.58    0.35
   2   4 -14   -0.01    0.28
   2   4 -14    0.38    0.43
  -2  -4  14    0.18    0.19
  -2  -4  14    0.09    0.28
  -2  -4  14    0.50    0.36
  -2  -4  14    0.11    0.41
  -2  -4  14    0.46    0.46
   3  -4  13    0.69    0.57
   3  -4  13    0.55    0.26
   3  -4  13    0.60    0.34
   3  -4  13    0.80    0.19
  -3   4 -13   -0.16    0.34
  -3   4 -13    0.81    0.53
   3  -3  13    9.48    0.85
   3  -3  13    8.20    0.91
   3  -2  13    0.88    0.33
   3  -2  13    1.11    0.17
   3  -2  13    1.05    0.26
   3  -2  13    1.41    0.48
  -3   2 -13   -0.02    0.28
  -3   2 -13    1.10    0.38
   3  -1  13   22.13    0.84
   3  -1  13   23.28    0.94
   3   0  13   -0.07    0.24
   3   0  13   -0.12    0.30
  -3   0 -13   -0.14    0.31
   3   1  13   22.22    0.75
   3   1  13   24.12    0.87
   3   1  13   23.57    0.94
   3   1  13   20.09    1.32
  -3  -1 -13   -0.19    0.33
   3   2  13    1.26    0.29
   3   2  13    1.09    0.40
   3   2  13    1.10    0.17
   3   2  13    1.54    0.29
   3   2  13    0.82    0.33
  -3  -2 -13   -0.10    0.36
   3   3  13   10.57    0.44
   3   3  13   10.44    0.69
   3   3  13    9.61    0.57
   3   3  13   10.11    0.74
  -3  -3 -13    0.23    0.40
   3   4  13    0.74    0.38
   3   4  13    0.70    0.20
   3   4  13    0.51    0.35
   3   4  13    0.60    0.36
   3   4  13    0.55    0.44
  -3  -4 -13    0.08    0.43
[truncated: 1,484,031 more chars]
